# Supplementary material for: Core cooperative metabolism in low-complexity CO2-fixing anaerobic microbiota
Source: ISME J. 2025 Feb 2;19(1):wraf017. doi: 10.1093/ismejo/wraf017 (PMC11844248; doi:10.1093/ismejo/wraf017)
Supplement: Supplementary_Data_1_wraf017 [file supplementary_data_1_wraf017.xlsx]

## Sheet: Description
Full quality and taxonomic information on metagenome-assembled genomes and associated relative abundances.

## Sheet: MAG quality
Bin Id	GTDB taxonomy classification	Completeness	Contamination	Strain heterogeneity	Genome size (bp)	# ambiguous bases	# scaffolds	# contigs	N50 (scaffolds)	N50 (contigs)	Mean scaffold length (bp)	Mean contig length (bp)	Longest scaffold (bp)	Longest contig (bp)	GC	GC std (scaffolds > 1kbp)	Coding density	Translation table	# predicted genes
CONCOCT_1	d__Bacteria;p__Firmicutes_B;c__Moorellia;o__DULZ01;f__DUOV01;g__DUOV01;s__	94.92	2.44	22.22	2730278	0	9	9	1824317	1824317	303364	303364	1824317	1824317	40.7	4.47	87.19	11	2686
CONCOCT_11	d__Bacteria;p__Firmicutes_D;c__Proteinivoracia;o__UBA4975;f__UBA4975;g__JAAYIH01;s__JAAYIH01 sp012523545	90.89	0	0	1800047	0	23	23	133938	133938	78262	78262	268081	268081	57.7	4.62	91.53	11	1835
CONCOCT_13	d__Bacteria;p__Firmicutes_H;c__UBA994;o__UBA5500;f__UBA5500;g__UBA5500;s__	94.92	0.42	0	2102279	0	26	26	156060	156060	80856	80856	681982	681982	52.1	2.18	89.22	11	2080
CONCOCT_15	d__Bacteria;p__Firmicutes_B;c__Desulfitobacteriia;o__Desulfitobacteriales;f__Desulfitobacteriaceae;g__Desulfitobacterium;s__	99.49	0.17	0	3556059	0	2	2	2749711	2749711	1778029	1778029	2749711	2749711	43.5	0.8	86.35	11	3385
CONCOCT_18	d__Bacteria;p__Firmicutes_A;c__Clostridia;o__Lutisporales;f__Lutisporaceae;g__BRH-c25;s__	98.39	5.78	0	3737220	0	113	113	60624	60624	33072	33072	174893	174893	41.1	2.59	87.11	11	3402
CONCOCT_2	d__Bacteria;p__Firmicutes_A;c__Clostridia;o__Clostridiales;f__Clostridiaceae;g__Clostridium;s__Clostridium sp018918055	95.92	1.88	33.33	2463092	0	219	219	16140	16140	11246	11246	56033	56033	28.9	2.56	87.17	11	2520
CONCOCT_22	d__Bacteria;p__Firmicutes_A;c__Thermosediminibacteria;o__Thermosediminibacterales;f__Tepidanaerobacteraceae;g__DTU063;s__	98.08	2.88	33.33	2506889	0	137	137	36727	36727	18298	18298	121133	121133	42.6	2.87	87.37	11	2463
CONCOCT_24	d__Bacteria;p__Chloroflexota;c__Chloroflexia;o__Thermomicrobiales;f__Thermomicrobiaceae;g__Sphaerobacter;s__Sphaerobacter thermophilus	98.13	0	0	4306504	0	50	50	2787810	2787810	86130	86130	2787810	2787810	68	3.7	86.19	11	3824
CONCOCT_28	d__Bacteria;p__Firmicutes_A;c__Clostridia;o__Tissierellales;f__Tepidimicrobiaceae;g__DUMS01;s__DUMS01 sp012839745	96.78	0.7	0	2971783	0	58	58	822292	822292	51237	51237	860661	860661	36.1	2.83	88.27	11	2905
CONCOCT_3	d__Bacteria;p__Firmicutes_A;c__Clostridia;o__Christensenellales;f__;g__;s__	96.5	1.4	0	2125272	0	38	38	122684	122684	55928	55928	228937	228937	61.4	4.08	85.8	11	1964
CONCOCT_31	d__Bacteria;p__Firmicutes_A;c__Clostridia;o__Tissierellales;f__Tepidimicrobiaceae;g__JAAYFE01;s__JAAYFE01 sp012735405	65.21	2.8	66.67	1780071	0	581	581	3339	3339	3063	3063	14969	14969	34.1	3.14	90.09	11	2188
CONCOCT_32	d__Bacteria;p__Firmicutes;c__Bacilli;o__ML615J-28;f__CAG-698;g__DTU056;s__DTU056 sp001512985	98.55	0	0	1507417	0	22	22	800595	800595	68518	68518	800595	800595	30.2	2.64	89.05	11	1435
CONCOCT_33	d__Bacteria;p__Firmicutes_B;c__Peptococcia;o__Peptococcales;f__BICA1-8;g__UBA3933;s__UBA3933 sp002385805	91.56	1.15	20	2459572	0	8	8	2440507	2440507	307446	307446	2440507	2440507	37.7	3.34	86.08	11	2488
CONCOCT_34	d__Bacteria;p__Firmicutes_A;c__Thermosediminibacteria;o__Thermosediminibacterales;f__Tepidanaerobacteraceae;g__DTU063;s__DTU063 sp012842445	94.23	5.22	72.73	2394175	0	371	371	9393	9393	6453	6453	45360	45360	38.8	2.92	89.22	11	2600
CONCOCT_41	d__Bacteria;p__Firmicutes_G;c__Limnochordia;o__DTU010;f__DTU010;g__1109;s__	94.92	2.82	0	2397618	0	80	80	95557	95557	29970	29970	264373	264373	54.1	2.21	92.57	11	2373
CONCOCT_48	d__Bacteria;p__Firmicutes_A;c__Clostridia;o__Oscillospirales;f__CAG-272;g__DTU078;s__DTU078 sp012840355	94.61	1.68	0	2411852	0	4	4	2396793	2396793	602963	602963	2396793	2396793	52.9	10.93	88.68	11	2163
CONCOCT_54	d__Bacteria;p__Firmicutes_A;c__Thermosediminibacteria;o__Thermosediminibacterales;f__Tepidanaerobacteraceae;g__DTU063;s__DTU063 sp001512695	73.21	4.2	0	1890679	0	529	529	3976	3976	3574	3574	17737	17737	42.8	3.88	89.8	11	2192
CONCOCT_57	d__Bacteria;p__Firmicutes;c__Bacilli;o__Bacillales;f__Aeribacillaceae;g__Aeribacillus;s__Aeribacillus composti	80.08	2.27	14.29	2764498	0	854	854	3653	3653	3237	3237	16201	16201	39.4	3	83.12	11	3129
CONCOCT_62	d__Bacteria;p__Firmicutes;c__Bacilli;o__Thermoactinomycetales;f__Novibacillaceae;g__;s__	95.38	0	0	2974154	0	4	4	2842860	2842860	743538	743538	2842860	2842860	49.6	3.58	87.36	11	3060
CONCOCT_65	d__Bacteria;p__Firmicutes_G;c__SHA-98;o__DTUO25;f__DTU025;g__DTU025;s__DTU025 sp001513145	95.1	2.45	0	2470254	0	20	20	1720085	1720085	123512	123512	1720085	1720085	62.8	8.79	88.09	11	2207
CONCOCT_70	d__Bacteria;p__Firmicutes;c__Bacilli;o__Bacillales;f__Anoxybacillaceae;g__Geobacillus;s__Geobacillus thermodenitrificans	99.44	0	0	3637904	0	22	22	1991705	1991705	165359	165359	1991705	1991705	49.1	6.56	83.97	11	3662
CONCOCT_71	d__Bacteria;p__Firmicutes_G;c__Limnochordia;o__DTU010;f__DTU010;g__DTU010;s__	97.06	7.52	9.09	2549639	0	51	51	457924	457924	49992	49992	894745	894745	57	4.51	91.41	11	2565
CONCOCT_77	d__Bacteria;p__Firmicutes_A;c__Clostridia;o__Caldicoprobacterales;f__DTU083;g__DUSN01;s__DUSN01 sp012842605	94.68	0.81	100	3154995	0	733	733	5271	5271	4304	4304	18883	18883	42.3	3.03	89.01	11	3250
CONCOCT_80	d__Bacteria;p__Firmicutes_A;c__Clostridia;o__Tissierellales;f__Tepidimicrobiaceae;g__JAAYHX01;s__	97.9	1.4	50	2489811	0	33	33	803037	803037	75448	75448	850862	850862	34.4	2.92	87.28	11	2512
CONCOCT_82	d__Bacteria;p__Firmicutes_C;c__DUMD01;o__DUMD01;f__DUMD01;g__DUMD01;s__DUMD01 sp012840065	93.79	1.69	0	2084659	0	299	299	9989	9989	6972	6972	29435	29435	38.3	3.41	87	11	2191
maxbin2.007	d__Bacteria;p__Firmicutes_A;c__Thermoanaerobacteria;o__Thermoanaerobacterales;f__Thermoanaerobacteraceae;g__Caldanaerobacter;s__Caldanaerobacter subterraneus	99.04	1.65	20	2678519	0	3	3	2672908	2672908	892839	892839	2672908	2672908	37.6	12.33	87.7	11	2671
maxbin2.008	d__Bacteria;p__Gemmatimonadota;c__Gemmatimonadetes;o__Longimicrobiales;f__RSA9;g__;s__	96.15	5.49	0	4040847	0	42	42	3842432	3842432	96210	96210	3842432	3842432	69.3	4.8	88.29	11	3621
maxbin2.020	d__Bacteria;p__Firmicutes_B;c__Desulfotomaculia;o__Desulfotomaculales;f__Desulfotomaculaceae;g__Desulfotomaculum;s__Desulfotomaculum ferrireducens	99.91	1.48	16.67	3384055	0	54	54	555877	555877	62667	62667	1682290	1682290	45.1	4.16	85.52	11	3429
maxbin2.026	d__Bacteria;p__Firmicutes_G;c__Limnochordia;o__DTU010;f__DTU010;g__DTU010;s__DTU010 sp012521335	94.12	1.47	0	2208669	0	55	55	100993	100993	40157	40157	206183	206183	57.2	1.78	91.95	11	2182
maxbin2.058	d__Bacteria;p__Firmicutes_A;c__Clostridia;o__Acetivibrionales;f__DSM-8532;g__DTU059;s__DTU059 sp012840245	96.15	1.75	0	2999341	0	206	206	23885	23885	14559	14559	116339	116339	43.9	2.4	88.74	11	2749
metabat1.10	d__Bacteria;p__Firmicutes_A;c__Clostridia;o__Acetivibrionales;f__;g__;s__	91.95	4.36	11.11	3339145	0	95	95	61652	61652	35148	35148	279342	279342	43.2	2.36	85.5	11	3084
metabat1.15	d__Bacteria;p__Firmicutes_A;c__Clostridia;o__Lutisporales;f__Lutisporaceae;g__DUSG01;s__DUSG01 sp012842725	98.39	2.69	100	2985431	0	33	33	731050	731050	90467	90467	766706	766706	35.5	3.22	86.83	11	2879
metabat1.20	d__Bacteria;p__Firmicutes_B;c__Peptococcia;o__Peptococcales;f__BICA1-8;g__JAAXZE01;s__JAAXZE01 sp012720075	95.49	1.76	0	2839809	0	13	13	429144	429144	218446	218446	956184	956184	40.1	1.05	84.02	11	3223
metabat1.24	d__Bacteria;p__Firmicutes_G;c__Limnochordia;o__Limnochordales;f__Bu05;g__Bu05;s__	76.63	0	0	2726896	0	16	16	1407264	1407264	170431	170431	1407264	1407264	71.2	1.64	88.86	11	2639
metabat1.28	d__Bacteria;p__Firmicutes_A;c__Thermosediminibacteria;o__Thermosediminibacterales;f__Tepidanaerobacteraceae;g__;s__	95.19	1.92	50	2634490	0	59	59	72750	72750	44652	44652	584183	584183	37.4	1.77	87.86	11	2624
metabat1.31	d__Bacteria;p__Firmicutes_G;c__Limnochordia;o__DTU010;f__DTU010;g__DTU010;s__DTU010 sp002391385	90.68	3.25	28.57	2580991	0	9	9	571376	571376	286776	286776	1098221	1098221	58.3	1.98	89.73	11	2536
metabat1.36	d__Bacteria;p__Firmicutes_G;c__DTU065;o__DTU065;f__DTU065;g__DTU065;s__DTU065 sp001512545	95.1	1.01	0	2479250	0	1	1	2479250	2479250	2479250	2479250	2479250	2479250	48.5	0	86.93	11	2316
metabat1.43	d__Bacteria;p__Firmicutes_G;c__UBA5301;o__UBA5301;f__UBA5301;g__JAAYHC01;s__JAAYHC01 sp012735535	98.08	0.48	0	2229341	0	1	1	2229341	2229341	2229341	2229341	2229341	2229341	52.8	0	91.66	11	2269
metabat1.47	d__Bacteria;p__Firmicutes_E;c__Symbiobacteriia;o__Symbiobacteriales;f__Symbiobacteriaceae;g__Symbiobacterium;s__	58.09	0	0	2146711	0	21	21	423280	423280	102224	102224	775594	775594	68.8	1.4	87.75	11	2037
metabat1.59	d__Archaea;p__Methanobacteriota;c__Methanobacteria;o__Methanobacteriales;f__Methanothermobacteraceae;g__Methanothermobacter;s__Methanothermobacter wolfeii	99.73	0	0	1673309	0	1	1	1673309	1673309	1673309	1673309	1673309	1673309	48.7	0	89.15	11	1849
metabat1.7	d__Bacteria;p__Firmicutes;c__Bacilli;o__Bacillales_C;f__Bacillaceae_J;g__Calidifontibacillus;s__Calidifontibacillus erzurumensis	94.47	2.32	12.5	3592651	0	1	1	3592651	3592651	3592651	3592651	3592651	3592651	36.5	0	82.05	11	3444
metabat1.8	d__Bacteria;p__Firmicutes_E;c__Symbiobacteriia;o__Symbiobacteriales;f__Symbiobacteriaceae;g__Symbiobacterium;s__	56.9	1.72	0	3443257	0	10	10	855153	855153	344325	344325	1145897	1145897	69.1	1.63	87.25	11	3261
metabat2.24	d__Bacteria;p__Firmicutes_E;c__Symbiobacteriia;o__Symbiobacteriales;f__Symbiobacteriaceae;g__Symbiobacterium;s__Symbiobacterium thermophilum	95.02	1.11	66.67	3114013	0	260	260	20560	20560	11976	11976	69498	69498	69.1	2.39	87.83	11	3152
metabat2.31	d__Bacteria;p__Firmicutes_B;c__Moorellia;o__DULZ01;f__DULZ01;g__DULZ01;s__DULZ01 sp012840125	95.92	0.78	0	2519566	0	58	58	104812	104812	43440	43440	294614	294614	53.6	2.2	89.49	11	2481
metabat2.32	d__Bacteria;p__Firmicutes_A;c__Clostridia;o__Acetivibrionales;f__DSM-27016;g__Pseudoclostridium;s__Pseudoclostridium thermosuccinogenes	97.99	1.7	0	4506613	0	187	187	332732	332732	24099	24099	699865	699865	41.9	3.11	82.07	11	4030
metabat2.33	d__Bacteria;p__Firmicutes_E;c__Symbiobacteriia;o__Symbiobacteriales;f__Symbiobacteriaceae;g__Symbiobacterium;s__Symbiobacterium terraclitae	86.96	0	0	3083325	0	32	32	350707	350707	96353	96353	855153	855153	68.7	1.98	86.68	11	2898
metabat2.55	d__Bacteria;p__Firmicutes_G;c__Limnochordia;o__DTU087;f__DTU087;g__DTU087;s__DTU087 sp012839845	98.04	3.92	0	2310413	0	75	75	71854	71854	30805	30805	188094	188094	54	2.4	88.34	11	2179
metabat2.66	d__Bacteria;p__Firmicutes_A;c__Clostridia;o__Clostridiales;f__Clostridiaceae;g__UBA3947;s__	100	2.79	16.67	3941492	0	504	504	12498	12498	7820	7820	38304	38304	36.5	2.43	87.63	11	3863
vamb.1050	d__Bacteria;p__Firmicutes_A;c__Thermosediminibacteria;o__Thermosediminibacterales;f__Tepidanaerobacteraceae;g__DTU063;s__	97.12	1.44	0	2039798	0	114	114	30784	30784	17892	17892	71314	71314	39.3	1.75	90.33	11	2089
vamb.1442	d__Bacteria;p__Firmicutes_E;c__DTU015;o__D8A-2;f__D2;g__UBA3951;s__UBA3951 sp012842685	89.6	0.99	0	1944426	0	24	24	109870	109870	81017	81017	373409	373409	59.1	1.2	90.07	11	1803
vamb.1602	d__Bacteria;p__Firmicutes;c__Bacilli;o__Bacillales_F;f__Bacillaceae_M;g__Bacillus_BB;s__	94.81	0.65	0	2844654	0	376	376	14756	14756	7565	7565	61469	61469	51.4	4.54	87.97	11	3084
vamb.180	d__Bacteria;p__Firmicutes;c__Bacilli;o__Haloplasmatales;f__Haloplasmataceae;g__JAAZCR01;s__JAAZCR01 sp012513195	87.07	3.87	0	2085787	0	85	85	51419	51419	24538	24538	171085	171085	33.3	2.92	89.78	11	2016
vamb.202	d__Bacteria;p__Firmicutes;c__Bacilli;o__Bacillales_C;f__Bacillaceae_J;g__Calidifontibacillus;s__	79.74	1.66	33.33	3003299	0	442	442	10200	10200	6794	6794	95881	95881	36.1	2.47	81.23	11	3128
vamb.310	d__Bacteria;p__Firmicutes_A;c__Clostridia;o__Tissierellales;f__Tepidimicrobiaceae;g__Tepidimicrobium;s__Tepidimicrobium xylanilyticum	97.2	1.75	66.67	2805312	0	128	128	37659	37659	21916	21916	123174	123174	33.1	1.63	88.27	11	2890
vamb.371	d__Bacteria;p__Firmicutes;c__Bacilli;o__Bacillales_A;f__Planococcaceae;g__Ureibacillus;s__Ureibacillus sp017577605	97.22	2.32	33.33	2914245	0	498	498	8053	8053	5851	5851	338213	338213	41.3	2.67	84.88	11	3273
vamb.403	d__Bacteria;p__Firmicutes_A;c__Clostridia;o__Peptostreptococcales;f__;g__;s__	98.58	0.71	0	2147409	0	93	93	43381	43381	23090	23090	110966	110966	40.9	3.16	85.91	11	2056
vamb.501	d__Bacteria;p__Firmicutes_B;c__Moorellia;o__DULZ01;f__DULZ01;g__DULZ01;s__	94.41	1.28	0	2334058	0	209	209	19289	19289	11167	11167	68108	68108	57	2.53	90.02	11	2397
vamb.5169	d__Bacteria;p__Firmicutes_A;c__Clostridia;o__Tissierellales;f__Tissierellaceae;g__JAAYFT01;s__JAAYFT01 sp012735245	97.9	0	0	2481096	0	34	34	1243637	1243637	72973	72973	1243637	1243637	34.3	2.12	88.53	11	2504
vamb.518	d__Bacteria;p__Firmicutes_A;c__Clostridia;o__Tissierellales;f__Tissierellaceae;g__UBA3583;s__UBA3583 sp002375815	97.9	1.4	0	2310510	0	66	66	58896	58896	35007	35007	136682	136682	32	1.2	90.19	11	2304
vamb.529	d__Bacteria;p__Firmicutes_A;c__Clostridia;o__Acetivibrionales;f__DUMC01;g__DUMC01;s__	97.62	2.1	0	4183271	0	212	212	29812	29812	19732	19732	87094	87094	34.1	1.41	83.19	11	3528
vamb.601	d__Bacteria;p__Firmicutes;c__Bacilli;o__Bacillales_A;f__Planococcaceae;g__Lysinibacillus;s__Lysinibacillus capsici	93.86	3.69	36.36	4245005	0	1039	1039	5875	5875	4085	4085	29930	29930	37.5	2.62	86.49	11	4927

## Sheet: MAG abundance
Bin Id	Taxonomy	Inoculum1	Inoculum2	Inoculum3	Ac1 PRE	Ac2 PRE	Ac3 PRE	CO2 1 PRE	CO2 2 PRE	CO2 3 PRE	MIX1 PRE	MIX2 PRE	MIX3 PRE	Ac1 MAIN t1	Ac2 MAIN t1	Ac3 MAIN t1	CO2 1 MAIN t1	CO2 2 MAIN t1	CO2 3 MAIN t1	MIX1 MAIN t1	MIX2 MAIN t1	MIX3 MAIN t1	Ac1 MAIN t2	Ac2 MAIN t2	Ac3 MAIN t2	CO2 1 MAIN t2	CO2 2 MAIN t2	CO2 3 MAIN t2	MIX1 MAIN t2	MIX2 MAIN t2	MIX3 MAIN t2	AA1	AA2	AA3	BESAA1	BESAA2	BESAA3	FOR1	FOR2	FOR3	BES1	BES2	BES3	Generation 3	Generation 5
CONCOCT_1	Moorellia sp. 1	0.00653574	0.00451622	0.00415091	0.209728	0.0872429	0.168469	0.196099	0.0418236	0.010938	0.124069	0.0813802	0.0610411	0.162481	0.1456	0.148572	0.0492512	0.0488632	0.0555858	0.0917662	0.0769514	0.0678505	0.0654063	0.0414353	0.100438	0.0729992	0.0750999	0.071377	0.0732041	0.0814443	0.0252912	0.0209897	0.0120292	0.032461	0.159305	0.119584	0.155928	0.0196606	0.0258698	0.00868983	0.613334	0.816384	0.473361	0.150821	0.00330782
CONCOCT_11	Proteinivoracia sp.	0.479441	0.124202	0.102947	0.0162369	0.00571195	0.00598741	0.0279149	0.789051	0.283736	0.0128651	0.0983416	0.0214019	0.0112966	0.00682135	0.00916422	0.00731102	0.00666738	0.00867749	0.00927522	0.00776661	0.00837396	0.0060282	0.00590433	0.00989499	0.0192952	0.0171173	0.0148789	0.0052651	0.0131745	0.0107182	0.00129057	0.00354009	0.00382461	0.00374719	0.0151383	0.018262	0.0118338	0.0337991	0.0168547	0.00322825	0.01045	0.0108496	0.6149	0.0595487
CONCOCT_13	Firmicutes_H sp.	0.0258544	0.0180951	0.0148165	0.0047637	0.00290803	0.00415837	0.414198	0.122914	0.145136	0.103577	0.107339	0.071078	0.0693242	0.448167	0.0436085	0.0986276	0.0996854	0.101136	0.110447	0.0622012	0.0561532	0.0134445	0.0541086	0.0151223	0.175591	0.237006	0.183908	0.138683	0.110337	0.128353	0.0699142	0.129842	0.208763	0.131211	0.136482	0.171042	0.0421934	0.0545726	0.0530735	0.233381	0.370713	0.182445	1.13768	0.0496672
CONCOCT_15	Desulfitobacterium sp.	0.000708477	0.00112834	0.000988838	0.0788358	0.080999	0.183917	0.0280456	0.0638584	0.00140551	0.738598	0.140407	0.140317	0.0971548	0.0449414	0.0636768	0.36187	0.410032	1.13776	0.666127	0.657082	0.402213	0.0254044	0.0141641	0.0270955	0.578327	0.533904	0.560375	0.301285	0.293964	0.522811	0.000555286	0.000743279	0.000857037	0.616746	0.0179977	0.667506	0.0131975	0.044879	0.0175446	0.1825	0.0911019	0.132165	0.0133388	0.000972675
CONCOCT_18	Lutisporaceae sp. 1	0.00155293	0.00107589	0.000914536	3.47082e-05	3.51998e-05	2.9353e-05	0.010373	0.00289688	0.00369238	0.024888	0.0136373	0.00750209	0.313394	0.24071	0.236266	0.00469045	0.00516149	0.00694414	0.00791633	0.00848219	0.0102017	0.0851692	0.0594644	0.114745	0.00573589	0.00760417	0.00888418	0.00494455	0.00823323	0.00407759	0.00722239	0.00446602	0.0156929	0.0338746	0.0225758	0.0137509	0.0234999	0.000302062	3.73469e-05	0.174568	0.0079267	0.0296687	0.000639903	7.25375e-05
CONCOCT_2	Clostridium sp.	0.000843614	0.000584305	0.00058037	0.00418213	0.00367349	0.00393642	0.00186792	0.0137965	0.0128554	0.00953691	0.0107636	0.00318551	0.057309	0.00416964	0.0031349	0.00349763	0.00412205	0.00404798	0.00317841	0.00425342	0.0027479	0.0379314	0.00172569	0.00288062	0.0043678	0.00338637	0.00327797	0.00128118	0.00229844	0.000231272	2.36444e-05	5.85981e-05	6.64696e-05	0.448503	0.294081	0.227378	0.0010696	0.00172891	0.00156279	0.00292905	0.00236346	0.0130335	0.0456407	0.00935716
CONCOCT_22	Tepidanaerobacteraceae sp. 1	0.0120598	0.0107977	0.00827866	0.00983279	0.0117174	0.00959889	0.027397	0.0056642	0.00263347	0.0217357	0.0134204	0.00749993	0.0811641	0.0733258	0.0739466	0.0697475	0.0679963	0.0617049	0.0985552	0.112089	0.144253	0.0278586	0.0273314	0.0288546	0.100267	0.0904038	0.075121	0.151638	0.0919889	0.0950644	0.0177981	0.00915512	0.0131395	0.100624	0.0752798	0.074002	0.00226189	0.00054419	0.00101468	0.155776	0.00555004	0.0653383	0.0421242	0.000750955
CONCOCT_24	S. thermophilus	2.00708	2.81491	2.52831	2.05952	1.2553	1.96172	0.357341	0.385347	0.141147	0.990894	1.11834	0.334484	5.99654	5.59671	5.43736	1.42768	1.62809	1.71844	1.43823	2.60306	1.77947	2.9123	2.159	4.06812	2.7435	1.46321	1.29802	1.70983	1.99606	3.21981	0.325049	0.372579	0.363213	0.721228	0.737296	0.611634	0.375781	1.65342	10.5197	0.125558	0.250363	0.145536	19.1587	0.000608504
CONCOCT_28	Tepidimicrobiaceae sp. 1	0.0275751	0.0230413	0.0188521	0.00143908	0.000561049	0.0553233	0.236203	0.160633	0.0459861	0.11778	0.171178	0.128312	0.450461	0.641867	0.482584	0.154163	0.169226	0.170127	0.36177	0.428822	0.33029	0.420488	0.49603	0.685383	0.242748	0.218106	0.265058	0.492291	0.586804	0.10888	0.0223669	0.0370427	0.0397899	0.0634769	0.0386707	0.0584107	0.0648036	0.0603367	0.0105126	0.152998	0.243367	0.180937	0.0170829	0.0178033
CONCOCT_3	Christensenellales sp.	0.000266549	9.43983e-05	8.38453e-05	4.04477e-05	3.07655e-05	1.71035e-05	0.000880583	0.000381061	0.000124547	0.0114458	0.0112757	0.00260911	0.81939	0.445987	0.455524	0.058789	0.0467291	0.06666	0.00967783	0.0161004	0.051092	0.0584702	0.0382576	0.140809	0.0564489	0.0146265	0.0624562	0.0374658	0.0251584	0.173533	3.41587e-05	5.54112e-05	0.000166448	0.000271786	0.00146708	0.0124209	1.77869e-05	0.0881067	0.000500511	0.000211578	0.0884327	0.127279	0.00083286	5.43289e-05
CONCOCT_31	Tepidimicrobiaceae sp. 2	0.00875996	0.00781129	0.00708077	0.000446697	0.000137744	0.000673868	0.0055959	0.00786573	0.00260661	0.00343002	0.00808326	0.0074653	0.000683192	0.0090154	0.00353691	0.000600729	0.00043361	0.000500073	0.00975801	0.0110312	0.00562686	0.000586293	0.00998589	0.00651939	0.00373806	0.00426019	0.00233837	0.0102372	0.0105572	0.00127651	0.00552202	0.00401351	0.0113198	0.0174493	0.0305024	0.105783	0.000180508	0.000370833	0.000155889	0.22829	0.131454	0.057416	0.0041679	0.000155111
CONCOCT_32	Bacilli sp.	0.00268994	0.000583548	0.000433442	0.00203869	0.0532109	0.0455388	0.149409	0.0533548	0.028684	0.0515017	0.0122191	0.214609	2.33984	0.455381	0.898697	0.202231	0.192286	0.184132	0.242347	0.267247	0.162265	0.493704	0.0248211	0.26353	0.167641	0.206782	0.198118	0.0947814	0.235971	0.0329674	0.0109997	0.0142184	0.033558	0.0024598	0.00252124	0.00225591	0.000150464	0.00399955	0.000383511	0.00175537	0.00253877	0.00342051	0.00954375	0.00244444
CONCOCT_33	Peptococcales sp. 1	0.0109948	0.00908541	0.00758302	0.0155004	0.0186818	0.0395776	0.190167	0.245107	0.0851136	0.145577	0.360024	0.198842	0.066576	0.0632427	0.0199512	0.120811	0.150066	0.30128	0.0921015	0.305226	0.0555486	0.0373924	0.0238697	0.0288025	0.288724	0.303991	0.279093	0.0756226	0.182063	0.0206241	0.0215585	0.0351012	0.123009	0.421533	6.12335	0.902194	0.0181128	0.0211844	0.0223011	4.71799	6.54591	0.233284	0.0780754	0.045424
CONCOCT_34	Tepidanaerobacteraceae sp. 2	0.0131817	0.00935291	0.00804817	0.0525198	0.040057	0.0967123	0.0131793	0.046372	0.0276005	0.0548246	0.156737	0.0697386	0.018249	0.0399076	0.0160102	0.0183529	0.0190589	0.0169417	0.0270036	0.0277444	0.0144247	0.00884956	0.016391	0.0117038	0.0361028	0.0384732	0.0263597	0.0278091	0.0283297	0.00622179	0.013172	0.0231401	0.0380181	0.910237	0.417646	0.51856	0.0604488	0.00893315	0.0451927	0.063857	0.0557021	0.0535528	0.0434152	0.00611224
CONCOCT_41	Limnochordia sp.1	0.0342345	0.0225409	0.0206663	0.00571859	0.00498374	0.00322164	0.272742	0.228614	0.0807994	0.0444734	0.168889	0.0693485	0.0178722	0.0201832	0.016811	0.0739804	0.0933144	0.076846	0.0086766	0.0246324	0.0062048	0.0127186	0.00840928	0.0114623	0.179912	0.262586	0.17417	0.00488383	0.0287285	0.00668672	0.0119298	0.00767862	0.00353532	0.00858742	0.00442454	0.0267237	0.00566805	0.0103887	0.00672239	0.00243808	0.0070745	0.00285755	0.113974	0.0735828
CONCOCT_48	Oscillospirales sp.	0.0331609	0.0195221	0.0158848	0.00464233	0.0566325	0.096953	0.398997	0.0893779	0.0634924	0.0480738	0.196536	0.0537773	0.192008	0.669685	0.258413	0.133343	0.128036	0.132493	0.234673	0.2156	0.122156	0.0767387	0.376478	0.11281	0.192372	0.200502	0.168321	0.34617	0.25287	0.333802	0.0237248	0.0344503	0.0372713	0.316771	0.444823	0.534188	0.00920814	0.0174343	0.0131833	0.00131941	0.00763786	0.0065819	0.00233442	0.000414209
CONCOCT_54	Tepidanaerobacteraceae sp. 3	0.00392662	0.00337107	0.00275835	7.95662e-05	0.000112394	0.000153805	0.00605614	0.00652985	0.0362848	0.0113478	0.0108301	0.00549802	7.56734e-05	0.000271857	0.00018772	0.00568799	0.00338601	0.00143022	0.000140958	0.000238526	0.00010408	0.000158793	0.000177515	0.000343158	0.0655473	0.0813576	0.042964	0.000154833	0.000191306	6.67685e-05	0.032507	0.0470748	0.0607215	0.0875826	0.0438331	0.0710095	0.000149954	0	4.8923e-05	0.00715321	0.0485448	0.0470431	0.000846564	6.37252e-05
CONCOCT_57	A. composti	0.00479934	0.00645881	0.00571098	0.00549606	0.00229421	0.00332004	0.00028389	0.000833279	0.000337935	0.0021646	0.00152217	0.000929809	0.00274944	0.00362213	0.0034943	0.000865931	0.00100732	0.000820186	0.00130995	0.00150897	0.00115315	0.00272536	0.00238763	0.00454768	0.00114702	0.000809355	0.000836492	0.00109863	0.00117184	0.000365311	0.000688021	0.00120696	0.00165857	0.00283083	0.00245591	0.00251578	0.36797	0.0281124	0.223013	0.00399132	0.103778	0.00281685	0.00145085	2.72391e-05
CONCOCT_62	Thermoactinomycetales sp.	0.0445851	0.0334422	0.0289745	0.014177	0.00454527	0.00664865	0.0108325	0.00481666	0.00616708	0.0102564	0.0137414	0.00731635	1.3237	0.989339	0.970807	0.801155	0.79845	1.35739	0.642749	1.43207	1.62021	0.450912	0.496491	0.515365	0.697627	1.01059	0.998307	0.425023	1.3415	1.64868	0.000864084	0.0018302	0.0022004	0.00878345	0.00967082	0.00901785	0.0173684	0.0209297	0.0377093	0.0152178	0.0456468	0.0116665	0.0385642	0.000153602
CONCOCT_65	Firmicutes_G sp. 1	0.0669988	0.0410574	0.033524	0.0223323	0.00760982	0.0147443	0.373719	2.29473	1.02643	0.5776	1.39971	0.999241	0.907957	0.918799	0.666475	0.360103	0.458832	0.435117	0.238359	0.373318	0.202888	0.135409	0.0979844	0.127725	0.791329	1.06783	0.809481	0.275726	0.683985	0.761965	0.000922793	0.00240483	0.00339832	0.0250349	0.0328768	0.0224147	0.11644	0.166186	0.178349	0.446352	0.597266	0.501422	0.00223349	5.69028e-05
CONCOCT_70	G. thermodenitrificans	0.00159408	0.00192666	0.00156168	0.00131484	0.0003649	0.000586037	0.00305025	0.000416627	0.0008196	0.00131062	0.000909353	0.000463359	0.417189	0.416023	0.386059	0.132614	0.140203	0.169654	0.161447	0.306284	0.179351	0.510306	0.382899	0.736702	0.40937	0.215642	0.178944	0.231801	0.309977	0.298676	0.000228083	0.000256035	0.000168735	0.000159189	0.000198297	0.000338869	0.0447246	0.00853217	0.150032	0.0032268	0.0118251	0.00268142	0.00402705	0.000175255
CONCOCT_71	Limnochordia sp. 2	0.188529	0.140903	0.126575	0.10451	0.0692666	0.105143	1.25793	0.464053	0.48229	0.226587	0.360821	0.294321	0.323365	0.559882	0.253575	0.282019	0.306008	0.283576	0.0828039	0.253791	0.0714922	0.126276	0.156139	0.121141	0.512819	0.732052	0.633643	0.0993588	0.398016	0.197974	0.102766	0.112967	0.152912	0.0317316	0.0297185	0.0256352	0.067779	0.533823	0.0599415	0.0647454	0.12663	0.0644574	2.07441	0.355621
CONCOCT_77	Caldicoprobacterales sp.	0.0189428	0.0128841	0.0108404	0.00472726	0.00160095	0.00148048	0.0345128	0.0483092	0.00673152	0.0174364	0.180575	0.00776295	0.00317439	0.00248596	0.0024064	0.015645	0.0123666	0.0102743	0.00321488	0.00337697	0.00252605	0.00250586	0.00222606	0.00403137	0.0702961	0.0322975	0.0521933	0.00323591	0.00428665	0.00114701	0.00555463	0.0181322	0.0185866	0.00891192	0.00680667	0.00680198	0.00213273	0.00405202	0.00357678	0.00465394	0.00607523	0.00841206	0.128435	0.0179374
CONCOCT_80	Tepidimicrobiaceae sp. 3	0.000814292	0.000700402	0.000567784	0.0476282	0.0446897	0.0236217	0.0121154	0.00828352	0.0105749	0.285151	0.0562473	0.0601578	0.0753567	0.166283	0.07283	0.132038	0.137418	0.168899	0.17113	0.195611	0.133696	0.107932	0.108962	0.0776536	0.0693397	0.0930202	0.102883	0.069913	0.16319	0.013681	0.00197688	0.00470355	0.0048088	0.148266	0.0339004	0.0868635	0.663802	2.21439	2.27268	0.0807353	0.145017	0.105453	0.0779591	0.00592988
CONCOCT_82	Firmicutes_C sp.	0.00853126	0.00784705	0.0060348	0.00226796	0.00158392	0.00223189	0.0436803	0.0211336	0.0283225	0.0173281	0.0521122	0.0276153	0.00148417	0.000949714	0.00119917	0.0262482	0.0248434	0.0282228	0.00111297	0.00390297	0.00115162	0.00109041	0.000834797	0.0017323	0.0382003	0.0468728	0.0380283	0.000447606	0.0447189	0.000333056	0.0357505	0.0330659	0.0503591	0.0296388	0.0302672	0.026699	0.000888538	0.00175213	0.0019634	0.0815097	0.0918669	0.0657138	0.00243886	0.000117999
maxbin2.007	C. subterraneus	0.497171	0.502334	0.436391	15.8137	5.69501	9.54569	1.16811	0.361802	0.19601	2.47693	2.9341	1.78678	0.63573	0.684333	0.619395	0.487644	0.46042	0.411117	0.831566	1.3321	0.804564	0.420886	0.348877	0.502802	0.797579	0.809031	0.551715	1.30112	1.67092	0.556696	0.190184	0.206259	0.273991	2.54481	2.38468	2.13032	0.338113	0.560137	0.429791	1.17346	1.10143	2.02515	0.0262365	0.200786
maxbin2.008	Longimicrobiales sp.	0.459674	0.494198	0.433144	0.286744	0.11158	0.243531	0.10963	0.0654565	0.0251616	0.185701	0.154583	0.0684127	2.45293	2.06968	2.1312	0.376849	0.47268	0.509959	0.339464	0.631314	0.462414	0.529171	0.4443	0.958696	0.769816	0.354717	0.386505	0.33303	0.330982	0.597749	0.0338114	0.0447383	0.0556908	0.145394	0.200887	0.147743	0.0108377	0.020311	0.0698566	0.0289753	0.0261729	0.0291121	0.00025164	7.82683e-05
maxbin2.020	D. ferrireducens	0.0517749	0.0434236	0.0376533	0.0274598	0.0196983	0.0250973	1.90589	0.19483	0.186224	0.402743	0.446419	0.170423	0.22819	0.264098	0.208282	0.318809	0.32975	0.795742	0.322575	1.32602	0.8885	0.518185	0.451101	0.266994	0.380439	0.492986	1.06449	0.346206	1.05912	0.521263	0.573654	0.30179	1.30637	9.40638	5.00127	5.46551	0.333572	0.0637991	0.110283	2.15211	1.85515	9.12241	1.99121	0.243213
maxbin2.026	Limnochordia sp. 3	0.0320335	0.0284939	0.0233809	0.0264854	0.0366569	0.0620865	0.366877	0.138333	0.088607	0.163899	0.214658	0.209023	0.392476	0.475027	0.28739	0.18108	0.191891	0.18833	0.083478	0.141389	0.085781	0.120305	0.105616	0.121541	0.266722	0.360362	0.329568	0.10397	0.205351	0.235815	0.0957407	0.0976684	0.131691	0.00603192	0.00637345	0.00523657	0.0154551	0.0282533	0.0123544	0.0158251	0.0215854	0.0212823	0.40566	0.0311892
maxbin2.058	Acetivibrionales sp. 1	0.000313128	0.000159504	0.000114861	0.000193458	0.000376046	0.110951	0.000214697	0.00351016	0.007709	0.167274	0.215399	0.126002	0.0570812	0.094545	0.0393481	0.00578543	0.0056817	0.00604773	0.0130983	0.0164768	0.0112781	0.0139993	0.0183058	0.0211988	0.00860007	0.00963515	0.00846694	0.0167203	0.0193053	0.00668506	9.68168e-06	3.49006e-05	9.07246e-06	0.000323041	0.000246045	0.000313871	5.67155e-05	8.80338e-05	0.000154197	0.00270432	0.00242212	0.00302018	0.000113007	0.0841195
metabat1.10	Acetivibrionales sp. 2	0.0206438	0.0189997	0.016497	0.0265934	0.187761	0.0311445	0.027722	0.00821384	0.00718097	0.0191557	0.0316617	0.0161705	0.0516045	0.273585	0.03356	0.0103242	0.0105696	0.0112117	0.0223194	0.024451	0.0223293	0.0199175	0.165167	0.0223924	0.00889101	0.0156725	0.013196	0.0634942	0.0250833	0.0179324	0.0095052	0.0166894	0.0272998	0.153019	0.323686	0.301309	0.0654176	0.051043	0.0027978	0.279308	0.223819	0.130592	0.0014211	0.00485908
metabat1.15	Lutisporaceae sp. 2	0.540326	0.428537	0.375584	0.110497	0.0990981	0.142272	2.25627	0.389863	0.380842	0.672763	0.593263	0.681857	3.63141	2.54309	3.41034	0.559849	0.494842	0.510455	0.673718	0.751582	0.538341	1.68358	0.524137	1.75537	0.962523	0.908247	0.740359	0.811529	1.05082	0.186961	0.0935765	0.142418	0.150571	1.42825	1.62881	0.754091	0.054403	0.0443915	0.0442592	1.50835	0.953071	1.00571	1.76885	0.323659
metabat1.20	Peptococcales sp. 2	0.00891366	0.00664619	0.00576033	0.00111244	0.000581367	0.000755199	0.179684	0.025229	0.0610683	0.00334068	0.00947912	0.0856477	0.00436431	0.0045182	0.00390698	0.00124519	0.00174804	0.00186893	0.0013801	0.00176671	0.00110178	0.00199862	0.0020179	0.00323733	0.00200756	0.00281475	0.00744722	0.0012048	0.00178868	0.000555662	0.050683	0.0560844	0.0342225	0.142984	0.0140393	0.010324	0.00143098	0.00234773	0.00290703	0.0321008	1.03734	0.0715447	0.140501	0.0224915
metabat1.24	Limnochordia sp. 4	0.130554	0.167166	0.149396	1.03947	0.349171	0.462197	0.402506	0.0577743	0.0639281	0.292714	0.295693	0.20231	0.488718	0.417479	0.414114	0.0593477	0.0720287	0.0735843	0.112312	0.142262	0.151276	0.135389	0.112489	0.160659	0.096509	0.120484	0.116388	0.140679	0.196487	0.522608	0.00693781	0.0112524	0.0152777	0.124723	0.176091	0.134048	0.0231922	0.0565725	0.0467	0.0580569	0.0674355	0.0637384	0	0
metabat1.28	Tepidanaerobacteraceae sp. 4	0.00162389	0.000811144	0.000918506	0.0525493	0.0587849	0.143922	0.00211541	0.00292005	0.00833216	0.0173394	0.0218657	0.0149686	0.0318855	0.0999868	0.022869	0.0193137	0.0210341	0.0214045	0.0331029	0.0331222	0.00323033	0.0951384	0.0636834	0.0721197	0.024092	0.0259822	0.0241971	0.0502017	0.0234675	0.0167562	0.000608307	0.000951889	0.000751402	0.342464	0.326484	0.217184	0.205926	0.417884	0.00655281	0.512043	0.333149	2.26788	0.0063328	0.000167689
metabat1.31	Limnochordia sp. 5	0.892051	0.746687	0.665468	0.529082	0.415871	0.535491	6.9614	5.43393	3.27128	1.21649	4.06729	2.62966	1.69278	2.28909	1.42012	1.71361	1.8111	1.67935	0.486573	0.804347	0.380917	0.700226	0.760328	0.818825	2.89254	4.17534	3.3155	0.565965	1.35967	0.902156	1.01407	1.35847	1.46159	0.30905	0.274539	0.250365	0.251528	0.368675	0.266823	0.337411	0.758216	0.505448	4.36525	0.272786
metabat1.36	Firmicutes_G sp. 2	0.282055	0.180758	0.147917	0.0482731	0.0264916	0.26736	1.18517	0.506242	0.456386	0.44369	0.466674	0.273321	1.3795	0.981423	1.03665	0.453867	0.489784	0.578898	0.425249	0.564634	0.51317	0.226835	0.162041	0.236555	0.508174	0.609983	0.976148	0.232211	0.47099	0.419197	0.32262	0.404492	0.447148	2.75716	2.23741	3.05672	0.00557291	0.0218771	0.0145597	1.74615	3.2027	2.26933	0.650346	0.0775789
metabat1.43	Firmicutes_G sp. 3	0.110429	0.0675007	0.0522591	0.0295945	0.011827	0.0187426	1.3533	0.709512	0.933343	0.316995	0.75721	0.431016	0.27947	0.241096	0.188705	0.447256	0.738527	1.06433	0.0723458	0.754176	0.0690707	0.0425751	0.0372021	0.0489477	0.616441	1.11606	1.61584	0.0434232	0.695541	0.09498	0.0194278	0.0858457	0.0362824	4.12782	4.09115	4.87322	0.0611285	0.240384	0.219467	1.19776	2.75175	1.36702	0.094129	0.0053977
metabat1.47	Symbiobacterium sp. 1	0.197117	0.978616	0.877013	2.08184	0.431174	0.851432	1.80798	0.6998	0.442418	0.34625	0.607047	0.340737	0.699846	0.531578	0.580738	0.332417	0.367075	0.382219	0.156008	0.327047	0.17865	0.249553	0.194189	0.321733	0.421435	0.50154	0.461657	0.149372	0.331514	0.361142	0.24651	0.105504	0.224648	0.13596	0.0826593	0.0970503	0.0553195	1.18053	0.761743	0.111016	0.165989	0.240624	0.959803	0.0965394
metabat1.59	M. wolfeii	91.6909	90.5643	91.6547	71.6475	89.0227	82.6894	75.8269	82.3541	88.8963	88.4377	81.9299	89.3766	69.1127	71.6052	75.3518	88.621	87.6852	85.5394	91.166	84.6515	89.8383	87.9158	89.562	84.7375	82.3831	80.5492	82.0376	90.8202	84.5425	87.2747	95.5488	95.4298	92.9118	66.0663	67.2523	62.3488	95.5095	89.4716	81.5916	82.129	69.51	76.2279	61.9801	97.5671
metabat1.7	Calidifontibacillus sp. 1	0.454533	0.312558	0.269796	0.0101272	0.00594218	0.00541299	0.512993	0.427588	0.916129	0.632901	0.0442968	0.0222877	0.294514	2.76711	1.53894	0.034412	0.0346361	0.0396719	0.0646073	0.00844172	0.00610177	0.152259	1.47459	1.4977	0.0462572	0.042283	0.0436642	0.0246027	0.00742822	0.00150507	0.124463	0.147058	0.280722	6.32976	5.89441	13.6769	0.0794782	0.453908	0.779439	0.328842	6.12327	0.682802	0.129498	0.00132049
metabat1.8	Symbiobacterium sp. 2	0.0901735	0.410715	0.36773	2.13852	0.533682	0.74281	0.80359	0.310211	0.189327	0.1462	0.274348	0.155729	0.820266	0.414255	0.536287	0.178149	0.200547	0.203018	0.0722208	0.200953	0.104462	0.244113	0.164366	0.263807	0.234526	0.284644	0.250254	0.0802653	0.219195	0.248832	0.106865	0.0469782	0.0974072	0.0597626	0.0796183	0.0422388	0.218127	0.516656	0.476533	0.0455737	0.0771922	0.104204	0.316718	0.0316642
metabat2.24	S. thermophilum	0.0898282	0.129441	0.12073	0.116321	0.0762769	0.0872606	0.0230636	0.0721489	0.0179553	0.0101433	0.166595	0.125831	0.648069	0.381236	0.326528	0.0181024	0.0199264	0.0248589	0.0283682	0.0274739	0.0269263	0.178995	0.0804904	0.155963	0.0234889	0.02404	0.0222579	0.0159929	0.0280885	0.0393225	0.00503558	0.00516417	0.0079257	0.0247899	0.0248597	0.0210509	0.0266276	0.0330548	0.0725512	0.00478183	0.00608228	0.00888001	0.0312931	0.000801223
metabat2.31	Moorellia sp. 2	0.029986	0.0259273	0.0217878	0.00514328	0.00371098	0.00437856	0.0451018	0.445627	0.475966	0.0153943	0.0382682	0.00924594	0.00183132	0.00191157	0.00154952	0.0791002	0.110554	0.0703602	0.00106397	0.00116343	0.00094503	0.00130506	0.00157381	0.00251675	0.169033	0.305782	0.105873	0.000893183	0.00137938	0.00120247	0.0487979	0.102978	0.328488	0.010627	0.0469221	0.0229216	0.00233303	0.00626163	0.00681921	0.0690258	0.0416412	0.0200439	1.03405	0.13556
metabat2.32	P. thermosuccinogenes	0.0280381	0.0208889	0.0180094	0.320761	0.270699	0.144172	0.0739902	0.0197835	0.0102441	0.0704806	0.0990722	0.0433915	0.110978	0.123727	0.10307	0.047408	0.0446079	0.0523477	0.0590602	0.128223	0.0626552	0.0961218	0.0833661	0.114402	0.0633254	0.0580014	0.0564304	0.0568217	0.11206	0.0289547	0.0215376	0.02211	0.0189144	0.570298	0.309248	0.250145	0.257981	1.06848	0.390989	0.355045	0.336496	0.758949	0.137356	0.0310492
metabat2.33	S. terraclitae	0.0228063	0.115579	0.103361	2.88712	0.79153	0.875013	0.213391	0.0836477	0.0460243	0.0337742	0.0731525	0.0415364	1.16596	0.446686	0.678339	0.109357	0.135287	0.122089	0.0347925	0.170116	0.0789726	0.318232	0.197738	0.297768	0.150084	0.202217	0.152004	0.0473527	0.206161	0.237389	0.0233377	0.0106433	0.021472	0.0299437	0.114364	0.0161322	0.426494	0.120632	0.385964	0.0120091	0.0356578	0.0249122	0.0168863	6.83829e-05
metabat2.55	Limnochordia sp. 6	0.055187	0.0371649	0.0310254	0.0464337	0.0424219	0.0767293	0.036207	0.118407	0.0485694	0.0921778	0.166094	0.076962	0.0395241	0.132797	0.0377564	0.0286169	0.0343641	0.039299	0.0134824	0.03289	0.0148625	0.0139784	0.0540441	0.0177444	0.0698669	0.0791964	0.0720644	0.0202093	0.0682359	0.024469	0.0126252	0.0180494	0.0242562	0.0428077	0.0117623	0.0375863	0.0225381	0.0274377	0.0253622	0.0123511	0.019189	0.0151327	0.00660168	0.000167309
metabat2.66	Clostridiaceae sp.	0.00027232	0.000144869	0.000153713	0.00497804	0.0019409	0.00167845	0.00843945	0.0164056	0.00359088	0.0197677	0.0125015	0.00575453	0.0195064	0.118143	0.0531472	0.0185319	0.0179394	0.0220731	0.00981619	0.0143785	0.0239544	0.0099167	0.117468	0.0997805	0.0398873	0.0180874	0.017457	0.0046698	0.00810739	0.00357645	3.68371e-05	6.63955e-06	2.07115e-05	0.0678567	0.0677265	0.0618365	0.00108855	0.0009602	0.000510422	0.0264192	0.0178062	0.022669	1.91099e-05	2.92944e-05
vamb.1050	Tepidanaerobacteraceae sp. 5	0.0571149	0.0471872	0.0423457	0.00200177	0.00201944	0.00427683	0.0454795	0.0346827	0.057906	0.00964764	0.0360994	0.0127759	0.00139406	0.00237984	0.00107424	0.0608831	0.054801	0.0513057	0.00130653	0.00153841	0.00106119	0.000777974	0.000877533	0.00123628	0.0920957	0.0963264	0.0846757	0.00144411	0.00293735	0.000340381	0.0607167	0.0655784	0.0790209	0.306048	0.163727	0.250191	0.00214974	0.00204956	0.00307222	0.00931799	0.536422	0.0132535	0.263088	0.0266267
vamb.1442	Firmicutes_E sp.	0.75684	0.592448	0.534203	0.0213975	0.0171917	0.0296864	0.00964553	1.23623	0.0191303	0.0558711	0.807605	0.0173019	0.0252845	0.0151948	0.0168088	0.00341845	0.00337025	0.00449166	0.00494228	0.00568236	0.00517149	0.00910981	0.00662303	0.0137058	0.0032362	0.00664949	0.00580588	0.00302047	0.00690692	0.00637327	0.00208334	0.00179003	0.00213417	0.007877	0.00977297	0.011353	0.0188969	0.0943549	0.0485578	0.0104688	0.0178971	0.0140034	0.0010459	5.16364e-05
vamb.1602	Bacillus_BB sp.	0.00604237	0.184545	0.15508	0.00321832	0.00136187	0.00176978	0.00036078	0.000575716	0.000273677	0.00168032	0.00169218	0.000579674	0.0434619	0.0363317	0.0345876	0.036126	0.0379497	0.0278032	0.0205229	0.0428242	0.0259134	0.0182535	0.0146518	0.0233801	0.0292073	0.0356829	0.0292947	0.014375	0.0405885	0.0282535	0.000586968	0.00183532	0.0030754	0.00124453	0.00151763	0.00151286	0.000199332	0.00481122	0.0654228	0.000267507	0.00300988	0.000180016	0.054009	1.58829e-05
vamb.180	Haloplasmataceae sp.	0.000235859	5.9191e-05	4.5564e-05	0.000700628	0.00387146	0.00228297	0.00846119	0.000112168	7.46496e-05	0.000355705	0.00177719	0.0021392	0.722312	0.771043	0.11275	0.000221384	0.000137864	0.000225467	0.000293125	0.000531526	0.000433984	0.146201	0.157942	0.0405961	0.000220555	0.000302981	0.000262053	6.14029e-05	0.000505153	0.000100871	0.000111377	8.15535e-05	0.000195692	0.000151866	9.72979e-05	0.000405288	0.0173805	0.000189888	4.43466e-05	0.000265333	0.000295432	0.000270908	0.0426841	0.0111389
vamb.202	Calidifontibacillus sp. 2	0.226312	0.353796	0.304108	0.00488732	0.00294453	0.00289266	0.158599	0.0162393	0.268241	0.0116836	0.00424166	0.00167407	0.0285477	0.0966199	0.0492076	0.0308271	0.0327905	0.0408299	0.00280307	0.00391042	0.00313195	0.0152566	0.0431319	0.0415103	0.0577305	0.0431816	0.0417049	0.00242463	0.00347163	0.000875689	0.0365388	0.0321186	0.0245268	0.0272672	0.0845955	0.171237	0.0227255	0.117788	0.503505	0.0207078	0.0299667	0.0365355	1.4902	0.00790475
vamb.310	T. xylanilyticum	0.00683388	0.00557267	0.00498846	0.000773729	0.000291344	0.0243016	0.0184641	0.0181937	0.0103069	0.00602214	0.0447365	0.0129259	0.00499174	0.0165646	0.00462611	0.0960627	0.0887464	0.0803643	0.0149933	0.0169801	0.0169754	0.00191108	0.00215349	0.00274477	0.129525	0.126517	0.0973524	0.0140744	0.009485	0.00247498	0.0128046	0.0148792	0.0333048	0.0100294	0.0064845	0.00930036	0.0019	0.00193736	0.00116227	0.286708	0.175102	0.251345	0.0228289	0.00178594
vamb.371	Ureibacillus sp.	7.16159e-05	0.000111206	0.000154903	2.94973e-05	3.36545e-05	2.49461e-05	0.000220966	0	1.60285e-05	1.66941e-05	1.0749e-05	1.10947e-05	0.656115	0.000999448	0.00250459	4.16972e-06	2.59663e-05	5.76327e-06	0	1.28957e-05	0	0.289433	0.000942658	0.00167183	1.69131e-05	2.93041e-05	1.44274e-05	1.25564e-05	1.07925e-05	0	2.98931e-05	3.14298e-05	1.40061e-05	6.39373e-06	1.89922e-05	1.97777e-05	0.000317801	4.53022e-05	0.000365008	1.1869e-05	4.45152e-05	6.05921e-05	0.00264275	0
vamb.403	Thermotaleaceae sp.	0.00905948	0.00870292	0.00763425	0.0381793	0.020682	0.0269819	0.0513345	0.0165436	0.0290973	0.028631	0.0365077	0.022871	0.0488288	0.0615942	0.0541608	0.101699	0.0374095	0.038434	0.0246606	0.0153832	0.00928283	0.0191405	0.0201733	0.0448809	0.18389	0.113261	0.0358402	0.037446	0.0262099	0.00671141	0.0148208	0.0185542	0.0260911	0.0137529	0.0080244	0.0103067	0.0323817	0.00471343	0.00383359	0.0148108	0.0210383	0.0215934	0.0541303	0.00814013
vamb.501	Moorellia sp. 3	0.178044	0.150545	0.132444	0.00711732	0.00255623	0.00387002	0.00715596	0.357615	0.0089257	0.00410624	0.0410905	0.00450209	0.000605322	0.000807455	0.000595021	0.000296754	0.000317724	0.000345402	0.000322395	0.000338127	0.000379391	0.000637017	0.000633758	0.00106993	0.00038715	0.000746401	0.000756577	0.000337068	0.00059291	0.000414653	0.000304811	0.000891363	0.00151559	0.00720869	0.0171921	0.0208335	0.00136855	0.0040914	0.00381434	0.00403828	0.0189668	0.00304884	0.00262199	0.000113994
vamb.5169	Tissierellaceae sp. 1	0.0288407	0.0260992	0.0245292	0.000407102	0.000237179	0.000520095	0.220343	0.681721	0.295818	0.0325355	0.587882	0.183935	0.0212786	0.0496427	0.0179496	0.84766	0.855773	0.688477	0.192298	0.423111	0.232545	0.00565845	0.0100452	0.00911296	0.905377	1.32414	0.866551	0.105636	0.344583	0.0348103	0.585292	0.326497	0.741254	0.186682	0.242687	0.971918	0.00367188	0.00924098	0.00581583	0.0417119	0.68434	0.0299555	0.0746811	0.145532
vamb.518	Tissierellaceae sp. 2	6.45208e-05	4.00755e-05	4.6274e-05	0	0	1.57322e-05	0.0244999	0.0010048	0.0080867	0.00028426	0.00023952	0.000104953	0.0131509	0.00579218	0.0140454	0.135779	0.146601	0.19166	2.71401e-05	3.25308e-05	1.70337e-05	0.00455407	0.00187761	0.00949967	0.0792502	0.155156	0.16212	7.91868e-06	1.36126e-05	0	1.25681e-05	5.66319e-06	5.88861e-06	0.283464	0.220369	0.269255	0.000400842	0.000476164	0.000340284	0.0100077	0.0145842	0.00431036	0.00778313	0.00665079
vamb.529	Acetivibrionales sp. 3	0.0403687	0.0338363	0.0293918	0.00271762	0.00183654	0.00203328	0.111891	0.0855344	0.0354972	0.0126504	0.0732549	0.0528243	0.0275579	0.0153905	0.0157475	0.0431422	0.0389751	0.0290802	0.000850684	0.00447839	0.00524969	0.0123202	0.00818047	0.0267611	0.0588884	0.0733287	0.0569376	0.00823123	0.0344724	0.00557768	0.00438363	0.0129057	0.0126486	0.0303951	0.0239345	0.0111051	0.00192477	0.00125712	0.000519616	0.0944467	0.016715	0.10936	0.157583	0.0110309
vamb.601	L. capsici	0.000158031	0.000105428	5.03728e-05	4.05005e-05	8.08647e-05	5.56587e-05	0.000402942	8.90303e-05	0.000165056	0.00024354	0.00022384	0.000178992	0.418361	0.00369076	0.127612	0.000529574	0.000609655	0.000652831	0.000572416	0.000982692	0.000593359	0.168453	0.00216691	0.0681863	0.00135849	0.000796656	0.000574467	0.000607718	0.00102247	0.00033703	4.78846e-05	6.47307e-05	0.000128204	0.000377486	0.000434613	0.000194613	0.00117547	0.000103668	0.000800774	0.00122224	0.000427843	0.000353576	0.000385922	5.6765e-05
