# Supplementary material for: Core cooperative metabolism in low-complexity CO2-fixing anaerobic microbiota
Source: ISME J. 2025 Feb 2;19(1):wraf017. doi: 10.1093/ismejo/wraf017 (PMC11844248; doi:10.1093/ismejo/wraf017)
Supplement: Supplementary_Data_2_wraf017 [file supplementary_data_2_wraf017.xlsx]

## Sheet: Description
"nFPK" sheets - Normalised fragments per kilobase (nFPK) for M. wolfeii, Limnochordia sp. 5 and S. thermophilus across conditions.
"DEA" sheets - Results of differential expression analysis (DEA) comparing the expression of M. wolfeii, Limnochordia sp. 5 and S. thermophilus in the Ac90/CO210 condition against CO2100. "Limnochordia sp.5 RG/WL pathway DEA" contains the subset of genes from "Limnochordia sp. 5 DEA" putatively involved in the RG or WL pathway, together with their eggNOG-mapper annotation and manually curated put…

## Sheet: M. wolfeii nFPK
gene ID	description	preferred name	EC	KO	PFAM	Ac1 MAIN t1	Ac2 MAIN t1	Ac3 MAIN t1	Ac1 MAIN t2	Ac2 MAIN t2	Ac3 MAIN t2	CO2 1 MAIN t1	CO2 2 MAIN t1	CO2 3 MAIN t1	CO2 1 MAIN t2	CO2 2 MAIN t2	CO2 3 MAIN t2	MIX1 MAIN t1	MIX2 MAIN t1	MIX3 MAIN t1	MIX1 MAIN t2	MIX2 MAIN t2	MIX3 MAIN t2
metabat1.59__contig889_1	Carbonic anhydrase	cab	4.2.1.1	ko:K01673	Pro_CA	892.296	515.173	556.948	718.67	881.386	686.218	507.983	466.943	227.559	576.237	676.883	491.061	284.563	500.663	191.819	430.475	594.853	581.292
metabat1.59__contig889_2	dehydrogenase, beta subunit	-	1.17.1.9	ko:K00125	Fer4,FrhB_FdhB_C,FrhB_FdhB_N	37294.6	37534.9	36646.2	57044.2	42651.1	55937	37014.1	17833.2	16228.9	18781.9	15387.2	26752.6	25202.4	28394.6	12966.8	23168.1	23733.3	22878.1
metabat1.59__contig889_3	formate dehydrogenase, alpha subunit	fdhA	1.17.1.9	ko:K00123	Molybdop_Fe4S4,Molybdopterin,Molydop_binding	26184.9	25273.5	25152.1	34286.8	26904.9	34032.4	23648.5	10585.7	11324.6	12083.6	10341.2	17951	16625	17435.1	9158.2	13426.8	15339.6	14607.4
metabat1.59__contig889_4	Formate/nitrite transporter	fdhC	-	ko:K21993	Form_Nir_trans	76056.5	103083	107303	128751	123314	195116	66148.4	66382.4	36038.2	66817.3	78435.1	104575	56923	65726	36407.3	107572	88615.5	78667.3
metabat1.59__contig889_5	-	-	-	-	-	16915.1	16561.8	21122.4	23370.6	25313.7	27079.2	25722.8	19724.3	17296.3	24433.9	15643.2	34665.8	21750.4	14538.1	26328.7	16471.6	15770.1	18848.7
metabat1.59__contig889_6	-	-	-	-	-	6334.44	5054.1	5609.92	2015.35	1550.59	2379.77	5721.34	4967.49	1557.9	6185.67	8739.02	2736.26	4108	8334.5	5334.68	6195.89	6071.11	8071.45
metabat1.59__contig889_7	4Fe-4S dicluster domain	-	-	-	Fer4	91.459	56.9258	53.371	130.948	98.182	82.8588	68.9037	517.561	554.358	413.734	423.74	160.437	162.504	85.8742	342.472	128.305	140.422	149.431
metabat1.59__contig889_8	Is involved in the reduction of 2,3- digeranylgeranylglycerophospholipids (unsaturated archaeols) into 2,3-diphytanylglycerophospholipids (saturated archaeols) in the biosynthesis of archaeal membrane lipids. Catalyzes the formation of archaetidic acid (2,3-di-O-phytanyl-sn-glyceryl phosphate) from 2,3-di-O-geranylgeranylglyceryl phosphate (DGGGP) via the hydrogenation of each double bond of the …	-	1.3.1.101,1.3.7.11	ko:K17830	FAD_binding_3	613.537	716.573	553.235	478.632	587.433	441.671	455.759	817.029	1168.98	410.456	536.31	515.276	605.217	435.168	918.772	434.926	489.299	449.422
metabat1.59__contig889_9	COG0382 4-hydroxybenzoate polyprenyltransferase and related prenyltransferases	-	-	-	UbiA	1435.17	1602.27	2034.75	2455.28	1358.91	2472.42	2123.73	2058.45	1769.98	2788.46	2835.57	2260.99	2205.06	2036.86	1948.88	2417.52	1943.55	2184.53
metabat1.59__contig889_10	-	-	-	-	-	688.867	888.197	798.535	401.139	691.035	775.178	964.791	662.683	403.235	1194.29	1079.36	1171.84	667.826	823.317	776.154	857.39	874.533	965.779
metabat1.59__contig889_11	Raf kinase inhibitor-like protein, YbhB YbcL family	-	-	ko:K06910	PBP	2300.81	1697.77	1519.53	1382.65	1563.36	1427.85	2504.31	974.625	1159.38	2049.58	1831.56	2419.48	1849.62	2003.47	1802.59	1816.01	2353.97	2323.42
metabat1.59__contig889_12	Hexapeptide repeat of succinyl-transferase	-	-	-	Hexapep	4263.62	4576.07	5784.66	4149.95	6103.23	4423.35	9639.03	5011.04	4460.83	10295.4	7088.06	8163.01	6100.89	7579.9	3621.83	5035.66	4802.96	7353
metabat1.59__contig889_13	PFAM ExsB family protein	-	-	ko:K07134	-	479.982	499.094	428.4	502.231	789.566	570.57	454.284	436.765	406.773	481.899	526.378	620.604	347.577	509.786	407.681	617.655	998.197	453.609
metabat1.59__contig889_14	-	-	-	-	-	10066.7	11225.1	12937.6	9972.22	15724.4	16306.9	13415.3	7963.68	8495.73	20948.4	14297.7	18613.6	13411.9	10080.9	8538.99	18191.1	10375.2	14161.9
metabat1.59__contig889_15	argininosuccinate lyase	argH	4.3.2.1	ko:K01755	ASL_C2,Lyase_1	712.181	564.592	703.851	631.126	549.256	543.88	846.612	746.157	1029.23	362.435	393.496	422.571	1036.51	800.178	803.195	495.342	505.578	584.035
metabat1.59__contig889_16	Belongs to the eukaryotic ribosomal protein eS31 family	rps27ae	-	ko:K02977	Ribosomal_S27	58.8091	42.2353	63.9657	32.644	30.5948	17.2133	86.9075	43.2548	25.7829	30.2641	40.6286	55.549	135.973	59.4656	118.576	28.5582	54.6968	45.6517
metabat1.59__contig889_17	Belongs to the eukaryotic ribosomal protein eS24 family	rps24e	-	ko:K02974	Ribosomal_S24e	236.794	210.346	182.04	204.605	183.987	153.085	303.967	235.521	462.965	126.117	175.502	129.051	276.404	338.466	331.43	174.158	166.78	259.84
metabat1.59__contig889_18	Belongs to the UPF0218 family	-	-	ko:K09735	DUF359	935.387	773.914	755.978	766.485	708.769	523.889	1057.06	686.348	1129.87	343.748	369.687	510.431	1243.13	841.486	1332.41	382.318	522.486	575.821
metabat1.59__contig889_19	Transcription elongation factor Spt4	spt4	2.7.7.6	ko:K03050	Spt4	392.972	374.084	337.753	347.516	251.875	234.554	343.95	189.452	380.604	273.208	196.074	216.266	539.074	298.798	542.796	275.644	212.209	357.688
metabat1.59__contig889_20	RNA polymerase	rpoE1	2.7.7.6	ko:K03049	S1,SHS2_Rpb7-N	1140.38	735.001	1002.21	1111.21	850.284	707.95	1235.79	739.949	1103.68	523.284	519.102	603.906	1481.05	1157.97	1248.23	498.051	622.332	835.327
metabat1.59__contig889_21	Catalyzes the hydrolysis of inorganic pyrophosphate (PPi) forming two phosphate ions	ppa	3.6.1.1	ko:K01507	Pyrophosphatase	1793.98	1524.22	1834.53	1860.04	1601.61	1633.55	2182.82	1803.53	2055.98	1281.6	1209.98	1427.28	2549.12	1926.91	2113.19	1294.55	1244.15	1671.54
metabat1.59__contig889_22	Nucleotide binding protein, PINc	-	-	ko:K07158	-	371.45	393.159	327.681	324.899	291.069	283.434	599.345	599.633	445.296	228.567	383.555	271.788	675.282	556.163	588.997	351.112	274.861	432.98
metabat1.59__contig889_23	eIF-2 functions in the early steps of protein synthesis by forming a ternary complex with GTP and initiator tRNA	eif2g	-	ko:K03242	GTP_EFTU,GTP_EFTU_D2,eIF2_C	795.554	978.232	814.633	674.781	820.664	671.366	1061.91	810.133	996.37	463.736	487.118	785.564	1090.13	770.603	1245.21	500.662	762.206	674.125
metabat1.59__contig889_24	Belongs to the eukaryotic ribosomal protein eS6 family	rps6e	-	ko:K02991	Ribosomal_S6e	297.081	327.323	206.991	95.4266	205.911	105.318	239.803	181.475	189.301	167.886	151.912	200.687	265.838	164.939	356.704	147.551	121.468	145.244
metabat1.59__contig889_25	Function in general translation initiation by promoting the binding of the formylmethionine-tRNA to ribosomes. Seems to function along with eIF-2	infB	-	ko:K03243	GTP_EFTU,GTP_EFTU_D2,GTP_EFTU_D4,IF-2	698.516	986.955	674.4	514.758	454.36	484.177	641.556	455.799	716.773	209.544	358.293	405.842	678.794	433.955	794.474	344.535	381.343	373.556
metabat1.59__contig889_26	Function in general translation initiation by promoting the binding of the formylmethionine-tRNA to ribosomes. Seems to function along with eIF-2	infB	-	ko:K03243	GTP_EFTU,GTP_EFTU_D2,GTP_EFTU_D4,IF-2	1840.7	3141.77	2472.38	1536.36	1395.96	1674.75	1687.61	1548.63	2074.31	1046.4	1195.5	1392.16	1896.59	1199.84	2150.72	1002.92	987.597	1154.31
metabat1.59__contig889_27	Major role in the synthesis of nucleoside triphosphates other than ATP. The ATP gamma phosphate is transferred to the NDP beta phosphate via a ping-pong mechanism, using a phosphorylated active-site intermediate	ndk	2.7.4.6	ko:K00940	NDK	986.283	1487.7	1253.68	923.001	651.4	1026.17	825.481	1048.3	1373.1	583.531	841.964	648.799	926.409	615.828	1239.59	548.046	656.295	802.466
metabat1.59__contig889_28	binds to the 23S rRNA	rpl24e	-	ko:K02896	Ribosomal_L24e	26.1311	8.13226	24.6328	5.23792	14.7273	8.28588	9.84338	17.8469	16.548	23.309	26.0763	38.1992	9.02797	5.72494	57.0786	0	5.85094	17.5801
metabat1.59__contig889_29	Belongs to the eukaryotic ribosomal protein eS28 family	rps28e	-	ko:K02979	Ribosomal_S28e	299.536	152.539	186.101	298.841	218.693	239.607	346.191	897.342	730.723	464.539	713.301	274.663	324.569	214.769	691.455	128.928	292.66	288.536
metabat1.59__contig889_30	Multifunctional RNA-binding protein that recognizes the K-turn motif in ribosomal RNA, the RNA component of RNase P, box H ACA, box C D and box C' D' sRNAs	rpl7ae	-	ko:K02936	Ribosomal_L7Ae	2517.46	1941	2052.42	2543.55	2038.76	2268.93	2229.8	7329.25	7913.7	6372.58	6187.1	3152.95	3294.87	1917.96	4591.73	2040.26	1927.17	2651.12
metabat1.59__contig889_31	transcription factor (CBF NF-Y)	hstA	-	-	CBFD_NFYB_HMF	1004.87	414.917	421.258	495.887	573.293	436.847	1559.67	1588.44	1242.99	2325.64	1858.93	1948.97	1282.05	1071.01	1537	1319.64	1306.86	1400.25
metabat1.59__contig889_32	Catalyzes the gamma-elimination of phosphate from L- phosphohomoserine and the beta-addition of water to produce L- threonine	thrC	4.2.3.1	ko:K01733	PALP	926.942	1623	1010.72	343.075	490.526	600.423	398.174	670.927	636.135	491.728	583.29	450.255	467.37	470.827	694.767	556.078	641.062	488.61
metabat1.59__contig889_33	Stage II sporulation protein M	-	-	-	SpoIIM	3630.19	5034.15	3838.28	2572.61	3141.45	3607.36	4241.56	2376.28	2641.04	2584.46	2439.59	3394.22	3855.69	2565.35	3309.8	2738.56	2644.16	3287.21
metabat1.59__contig889_34	Belongs to the class-I aminoacyl-tRNA synthetase family	trpS	6.1.1.2	ko:K01867	tRNA-synt_1b	548.004	559.975	629.456	852.386	463.275	771.684	342.557	439.107	436.524	278.569	528.015	266.819	493.073	473.62	344.612	644.684	482.594	511.65
metabat1.59__contig889_35	Endonuclease that removes tRNA introns. Cleaves pre-tRNA at the 5'- and 3'-splice sites to release the intron. The products are an intron and two tRNA half-molecules bearing 2',3' cyclic phosphate and 5'-OH termini. Recognizes a pseudosymmetric substrate in which 2 bulged loops of 3 bases are separated by a stem of 4 bp	endA	4.6.1.16	ko:K01170	tRNA_int_endo,tRNA_int_endo_N	429.58	364.843	359.228	374.987	401.43	321.643	266.219	300.964	336.978	211.37	414.851	294.134	371.994	497.289	444.954	466.564	444.937	439.104
metabat1.59__contig889_36	PFAM Sugar isomerase (SIS)	-	5.3.1.27	ko:K08094	SIS	1187.45	1116.49	951.856	955.938	742.997	906.865	914.507	833.141	675.182	567.088	936.348	572.884	1179.73	978.534	1034.62	682.17	964.583	962.046
metabat1.59__contig889_37	PFAM NADP oxidoreductase coenzyme F420-dependent	-	1.5.1.40	ko:K06988	F420_oxidored	411.431	460.178	407.28	360.885	445.161	406.094	305.304	214.093	287.972	175.22	225.349	271.327	329.176	426.971	310.827	373.217	648.318	276.797
metabat1.59__contig889_38	Sugar phosphate isomerase epimerase	-	-	-	AP_endonuc_2	1038.09	1570.1	1451.84	1196.29	1073.32	1768.53	1046.21	1022.24	744.048	943.237	1377.3	1084.33	1238.31	1481.2	947.722	1358.34	1374.33	1344.73
metabat1.59__contig889_39	Large family of predicted nucleotide-binding domains	-	-	ko:K06865	KH_1,PIN,T2SSE	1791.24	2794.4	2007.11	1239.18	1428.01	1885.26	1410.48	1188.87	794.034	996.566	1454.62	1336.1	1552.28	1559.17	1558.78	1220.19	1398.6	1675.53
metabat1.59__contig889_40	Catalyzes the hydrolysis of the adenine ring of phosphoribosyl-AMP	hisI	3.5.4.19	ko:K01496	PRA-CH	384.415	403.571	367.038	416.692	515.132	458.278	300.177	414.664	260.154	357.614	501.325	408.075	379.621	455.436	459.483	520.768	529.737	479.504
metabat1.59__contig889_41	Belongs to the class-II aminoacyl-tRNA synthetase family	hisS	6.1.1.21	ko:K01892	HGTP_anticodon,tRNA-synt_His	723.149	799.725	657.356	621.417	816.979	683.206	628.577	771.028	731.255	628.886	780.809	695.435	723.337	813.449	856.358	679.404	804.795	802.354
metabat1.59__contig889_42	Belongs to the UPF0278 family	-	-	ko:K09006	PIN_5	9043.39	9756.41	14104.2	12955.3	9902.25	14865.7	14386.3	6462.88	6535.82	9228.8	7015.64	10616.8	11792.7	11368.3	8568.46	11108.7	8786.79	10293.3
metabat1.59__contig889_43	Involved in the biosynthesis of the chorismate, which leads to the biosynthesis of aromatic amino acids. Catalyzes the reversible NADPH linked reduction of 3-dehydroshikimate (DHSA) to yield shikimate (SA)	aroE	1.1.1.25	ko:K00014	Shikimate_DH,Shikimate_dh_N	981.826	1046.5	1216.77	1245.93	1589.18	1437.01	1457.74	1031.72	938.176	998.355	857.608	1563.08	1547.58	1284.05	1701.23	1210.9	1500.26	1307.63
metabat1.59__contig889_44	Part of the RFC clamp loader complex which loads the PCNA sliding clamp onto DNA	rfcS	-	ko:K04801	AAA,Rep_fac_C	564.762	594.386	652.683	866.24	600.214	838.651	625.791	1059.98	989.332	828.273	1133.01	744.957	808.093	887.007	807.46	1173	700.588	860.075
metabat1.59__contig889_45	Part of the RFC clamp loader complex which loads the PCNA sliding clamp onto DNA	rfcL	-	ko:K04800	AAA,Rad17	589.879	697.68	586.099	687.028	687.562	583.987	753.604	561.945	588.739	432.353	643.689	750.911	785.705	752.842	857.113	835.778	905.111	709.58
metabat1.59__contig889_46	-	-	-	-	-	464.868	490.985	417.296	481.698	476.47	439.047	225.681	422.82	408.909	279.081	360.375	375.622	393.274	415.647	312.623	644.368	530.621	412.021
metabat1.59__contig889_47	PFAM glutamate synthase alpha subunit	-	1.2.7.12	ko:K00202	GXGXG	932.888	1097.93	1029.07	979.439	937.649	1020.39	820.723	739.871	780.796	666.793	830.106	822.231	964.541	756.946	802.726	1278.88	863.415	1027.29
metabat1.59__contig889_48	PFAM CobN Magnesium Chelatase	cobN	6.6.1.2	ko:K02230	CobN-Mg_chel	373.918	715.689	423.618	1528.04	1419.33	1042.41	590.478	843.628	1362.23	2961.32	12625.1	4735.54	1108.33	1662.07	1173.49	17324.4	1649.53	4742.54
metabat1.59__contig889_49	Protein of unknown function (DUF483)	-	-	-	DUF483	395.071	403.047	525.331	682.825	539.69	607.281	586.902	625.419	651.146	687.886	605.07	592.059	477.27	753.193	546.493	737.754	497.362	620.471
metabat1.59__contig889_50	TIGRFAM riboflavin-specific deaminase C-terminal	ribD	1.1.1.302	ko:K14654	RibD_C	275.081	300.13	281.679	277.642	438.957	303.748	426.673	381.64	457.018	476.31	360.084	526.068	322.007	313.383	408.233	406.332	350.714	444.156
metabat1.59__contig889_51	PFAM Carboxymuconolactone decarboxylase	-	4.1.1.44	ko:K01607	CMD	201.176	153.176	110.47	147.989	154.11	96.6148	99.3249	160.075	296.85	120.213	230.964	171.311	127.536	213.099	220.782	353.464	291.259	193.161
metabat1.59__contig889_52	TatD related DNase	-	-	ko:K03424	TatD_DNase	783.678	1103.22	1035.08	863.415	658.428	644.745	498.867	634.97	857.721	454.923	557.324	330.481	621.61	531.928	595.356	706.086	557.113	584.98
metabat1.59__contig889_53	Catalyzes the sequential condensation of isopentenyl diphosphate (IPP) with geranylgeranyl diphosphate (GGPP) to yield (2Z,6Z,10Z,14Z,18Z,22Z,26Z,30E,34E,38E)-undecaprenyl diphosphate (tritrans,heptacis-UPP). It is probably the precursor of glycosyl carrier lipids	uppS	2.5.1.89	ko:K15888	Prenyltransf	764.292	952.511	912.152	657.778	642.172	515.268	520.998	991.307	1315.46	832.64	697.965	421.28	567.775	508.096	712.199	529.339	416.835	544.853
metabat1.59__contig889_54	methanogen marker protein 4	-	-	-	PTA_PTB	543.817	459.369	407.479	614.51	766.789	576.057	516.631	1167.3	1316.98	1455.25	1082.37	711.102	687.524	494.899	745.681	419.179	479.029	651.314
metabat1.59__contig889_55	Protein of unknown function (DUF4012)	-	-	-	DUF4012	3889.11	4630.47	4394.12	8376.03	5421.24	6677.65	4254.37	6481.91	7838.84	5995.14	6057.95	5321.98	5491.58	3423.33	5345.54	6525.49	3688.4	4889.42
metabat1.59__contig889_56	-	-	-	-	-	2506.31	2111.18	3323.19	1578.64	2414.85	2314.93	1950.82	3650.52	2422.24	5278.51	3424.73	3800.7	3036.51	3721.95	1629.65	3190.98	3103.06	3134.01
metabat1.59__contig889_57	Belongs to the class-III pyridoxal-phosphate-dependent aminotransferase family. HemL subfamily	hemL	5.4.3.8	ko:K01845	Aminotran_3	511.616	555.803	442.046	361.988	400.493	295.279	366.442	414.914	463.344	158.713	293.714	248.92	476.841	362.857	587.521	321.929	367.864	328.909
metabat1.59__contig889_58	methylmutase	cbiC	5.4.99.60,5.4.99.61	ko:K06042	CbiC	393.569	386.453	391.257	364.525	600.422	299.08	377.025	440.272	485.577	240.599	340.264	446.376	362.204	539.65	563.237	473.591	922.249	369.778
metabat1.59__contig889_59	Aspartyl-tRNA synthetase with relaxed tRNA specificity since it is able to aspartylate not only its cognate tRNA(Asp) but also tRNA(Asn). Reaction proceeds in two steps L-aspartate is first activated by ATP to form Asp-AMP and then transferred to the acceptor end of tRNA(Asp Asn)	aspS	6.1.1.23	ko:K09759	tRNA-synt_2,tRNA_anti-codon	812.265	1012.13	691.687	639.704	676.596	610.625	709.713	868.061	814.69	443.727	611.518	655.758	842.988	646.535	1047.22	489.963	562.474	578.799
metabat1.59__contig889_60	Catalyzes the sequential NAD-dependent oxidations of L- histidinol to L-histidinaldehyde and then to L-histidine	hisD	1.1.1.23	ko:K00013	Histidinol_dh	403.98	602.234	434.254	293.237	544.694	385.339	345.816	558.582	544.766	355.686	409.448	468.255	401.026	420.343	533.779	460.952	553.074	378.794
metabat1.59__contig889_61	PFAM Uncharacterised protein family UPF0058	-	-	-	UPF0058	4384.69	2822.63	3483.02	9708.95	5547.95	6522.87	3192.72	9055.42	5722.04	11325.2	14063.6	4936.03	4263.77	4584.64	3811.62	7669.77	7496.24	6910.59
metabat1.59__contig889_62	Catalyzes the formation of cyclic 2,3-diphosphoglycerate (cDPG) by formation of an intramolecular phosphoanhydride bond at the expense of ATP	cpgS	-	ko:K05716	-	1998.99	2345.03	2236.28	1477	1452.61	1673.3	2314.38	2706.36	1822.54	1948.02	2620.91	1885.79	2296.49	3067.96	2173.28	1515.9	2050.96	2347.11
metabat1.59__contig889_63	Putative ATP-dependant zinc protease	-	-	-	Zn_protease	351.872	303.431	288.274	170.815	167.304	187.445	364.385	328.583	311.151	260.227	287.292	235.678	213.516	386.852	324.908	317.719	285.351	333.141
metabat1.59__contig889_64	4Fe-4S binding domain	-	1.17.99.6	ko:K18979	Dehalogenase,Fer4,Fer4_7	557.896	970.492	621.816	479.266	486.452	775.897	742.568	345.127	278.665	1384.02	505.114	472.968	243.422	472.561	222.241	446.042	452.206	321.715
metabat1.59__contig889_65	flavodoxin nitric oxide synthase	-	1.5.3.22	ko:K19817	Flavodoxin_1,Lactamase_B	4442.74	4772.69	5284.61	4820.35	4531.9	5873.41	6847.84	2790.75	2720.59	4428.33	3351.97	4241.5	4453.94	5613.54	2970.38	4228.43	3640.77	4682.03
metabat1.59__contig889_66	-	-	-	-	-	2908.31	2288.89	3770.62	3742.8	2371.09	3701.68	4516.44	3068.16	2406.19	5935.79	4254.2	2722.11	2312.23	6813.56	1538.1	5019.59	3389.38	5026.88
metabat1.59__contig889_67	Belongs to the TCP-1 chaperonin family	thsA	-	ko:K22447	Cpn60_TCP1	3998.09	6656.84	4719.32	2333.13	1474.03	3771.46	1551.87	1895.68	3680.61	1508.43	2529.36	1081.99	2543.85	2243.2	3083.34	2345.31	1737.26	2501.03
metabat1.59__contig889_68	TIGRFAM Acetate-CoA ligase	-	6.2.1.1	ko:K01895	ACAS_N,AMP-binding,AMP-binding_C	21072.8	41973	24109.4	11316.8	9773.29	26353.3	11607.5	6489.19	1099.83	29032	13812	19520	1295.1	8500.22	1833.47	4443.57	19016.1	7043.3
metabat1.59__contig889_69	GPR1 FUN34 yaaH family	-	-	ko:K07034	Grp1_Fun34_YaaH	50222.9	100992	69659.2	20382.9	15495.4	50634.6	20632.9	9577.85	1617.41	42681.9	21156	24351.4	2498.9	13103	2587.98	6887.37	22285.5	10560.3
metabat1.59__contig889_70	Iron dependent	-	-	ko:K03709	Fe_dep_repr_C,Fe_dep_repress,FeoA	3096.33	4301.18	3403.26	1123.62	927.772	1938.89	1100.97	1522.6	972.685	2065.57	1378.02	1320.68	557.951	751.218	779.651	513.042	1078.26	700.712
metabat1.59__contig889_71	Ferrous iron transport protein B	-	-	ko:K04759	FeoB_C,FeoB_N,Gate	2706.82	3351.6	3697.61	1366.95	976.623	2185.68	1663.33	1119.01	1061.37	1489.17	1459.19	1219.28	996.339	1090.08	872.989	883.097	1391.27	922.881
metabat1.59__contig889_72	Ferrous iron transport protein B	-	-	ko:K04759	FeoB_C,FeoB_N,Gate	2031.58	2054.98	2569.5	1446.46	960.477	1819.93	1018.04	979.985	1371.81	1084.19	1324.13	879.746	900.017	906.456	1118.28	864.785	1138.51	1016.88
metabat1.59__contig889_73	PFAM Endonuclease Exonuclease phosphatase	-	3.1.11.2	ko:K01142	Exo_endo_phos	934.309	1285.58	1392.93	1492.42	991.79	1442.75	1023.04	929.287	932.308	1208.84	1315.7	959.507	958.034	982.528	845.556	1299.9	1201.57	1085.66
metabat1.59__contig889_74	-	-	-	-	-	347.711	437.627	536.027	182.523	136.419	259.496	162.82	246.662	178.832	154.222	287.554	97.7272	163.27	247.474	132.18	331.484	178.077	209.372
metabat1.59__contig889_75	-	-	-	-	-	31.0652	82.8667	83.6683	10.6747	15.0069	25.3296	10.0303	36.3716	33.7244	29.6894	53.1429	15.5698	36.7976	35.0019	0	56.032	23.8481	44.7849
metabat1.59__contig889_76	-	-	-	-	-	226.453	315.861	221.184	65.6268	30.7535	72.6708	101.747	70.809	72.5666	80.3116	65.343	47.8605	107.457	71.7289	44.6968	103.343	54.9806	154.185
metabat1.59__contig889_77	SMART ATPase, AAA type, core	-	-	-	Mg_chelatase	1460.07	2133.3	2750.24	1334.03	1068.66	1601.03	2227.98	1380.23	924.284	1578.71	1345.23	1337.61	1559.1	1772.37	896.656	1643.95	1418.94	1573.61
metabat1.59__contig889_78	SMART ATPase, AAA type, core	-	-	-	Mg_chelatase	587.951	1073.46	878.569	293.323	574.365	464.01	1304.25	559.203	438.522	518.624	378.107	741.065	744.808	715.618	485.168	375.751	532.435	835.057
metabat1.59__contig889_79	PFAM Haloacid dehalogenase-like hydrolase	-	-	ko:K07025	HAD_2	2077.78	2992.12	2870.4	2565.88	2147.93	2687.67	4137.92	2308.54	2137.26	2774.55	1785.82	2999.06	2261.48	2106.39	1925.77	2412.89	2048.85	2297.62
metabat1.59__contig889_80	DNA polymerase family B	polB2	2.7.7.7	ko:K02319	DNA_pol_B	317.842	154.388	231.798	355.144	336.48	171.605	285.164	928.45	1058.76	418.089	622.028	237.338	342.786	278.067	503.109	415.763	344.775	299.078
metabat1.59__contig889_81	Ribosomal protein S8e	rps8e	-	ko:K02995	Ribosomal_S8e	1021.57	994.79	707.576	1695.42	1615.81	1138.97	1013.77	3591.07	5011.95	1937.61	2743.14	1769.55	1654.64	1017.98	2999.24	1213.54	1246.98	1718.2
metabat1.59__contig889_82	TIGRFAM hydrogenase expression formation protein HypE	-	-	ko:K04655	AIRS,AIRS_C	712.294	974.84	642.001	649.595	1254.41	927.215	753.949	719.761	863.896	597.281	666.114	1170.34	873.541	547.554	1146.43	636.952	967.183	748.235
metabat1.59__contig889_83	RDD family	-	-	-	RDD	547.309	584.448	400.544	317.554	542.021	389.23	296.406	370.216	485.009	318.188	345.495	395.69	444.025	275.825	882.299	298.045	422.843	307.039
metabat1.59__contig889_84	PFAM 5-formyltetrahydrofolate cyclo-ligase	-	6.3.3.2	ko:K01934	5-FTHF_cyc-lig	648.909	1001.6	745.61	615.052	603.342	802.146	408.397	572.808	645.547	392.305	496.718	602.049	627.81	424.258	748.429	514.156	619.858	461.03
metabat1.59__contig889_85	Belongs to the DEAD box helicase family	-	3.6.4.13	ko:K05592	DEAD,DbpA,Helicase_C	448.605	413.191	798.144	219.906	173.917	266.388	258.132	1087.54	1497.98	459.175	531.772	441.149	524.718	486.481	635.972	309.66	262.609	422.233
metabat1.59__contig889_86	-	-	-	-	-	1027.54	1665.28	997.561	2553.23	2141.63	2090.18	1152.07	1694.88	1629.85	4602.3	7458.25	3687.21	2153.46	1329.48	2837.36	5776.24	1054.87	3792.35
metabat1.59__contig889_87	Cobalt uptake substrate-specific transmembrane region	-	-	ko:K02007	CbiM	849.751	1777.95	1265.73	1151.93	1228.05	1184.14	662.659	1193	898.055	2165.51	4073.62	2063.19	1598.15	921.716	1722.14	3313.38	713.683	2067.15
metabat1.59__contig889_88	-	-	-	-	-	735.281	1320.37	1046.67	1691.96	855.532	1080.2	460.693	1095.48	771.669	1370.58	3115.43	1687.69	1121.63	746.337	1372.13	3250.49	665.176	1765.26
metabat1.59__contig889_89	SMART zinc finger, CDGSH-type domain protein	-	-	-	Fer4_19,zf-CDGSH	829.77	649.02	821.963	987.077	894.539	877.247	1486.02	739.607	637.43	974.477	628.54	1237.06	761.111	1080.18	654.994	568.642	819.19	762.344
metabat1.59__contig889_90	PFAM Major Facilitator Superfamily	-	-	-	MFS_1,Sugar_tr	968.71	1017.82	1189.01	1592.44	1556.4	1584.22	1582.52	2130.85	1716.4	2460.64	1524.4	1814.65	1178.31	1184.31	991.655	1123.79	1312.87	1218.67
metabat1.59__contig889_91	Belongs to the glutamate synthase family	gltA	-	-	Fer4,Glu_synthase	3907.74	2465.73	5714.23	4297.53	4809.68	3244.74	1412.98	3298.26	3241.87	694.095	1990.62	2230.27	9242.69	3578.03	10999.7	4939.36	5472.28	5251.07
metabat1.59__contig889_92	PFAM Coenzyme F420 hydrogenase dehydrogenase beta subunit	frhB2	1.12.98.1	ko:K00441	Fer4,FrhB_FdhB_C,FrhB_FdhB_N	2051.79	1429.21	2991.09	2830.98	2970.15	1926.24	893.848	1882.45	1258.66	544.499	1399.76	1674.89	5412.6	1838.26	7348.51	3128.91	3400.89	3286.71
metabat1.59__contig889_93	Glutamate synthase	gltB	-	-	GXGXG	1210.21	1156.61	2677.64	4281.68	2375.7	2166.34	703.45	1151.85	809.755	402.08	887.393	1280.22	3796.91	1218.65	4624.97	3447.87	2210.82	2300.22
metabat1.59__contig889_94	Glutamine amidotransferase domain	-	-	-	GATase_6,GATase_7	2669.4	2283.05	5207.83	6742.76	5373.96	4706.19	1599.47	4468.27	2577.07	1570.46	3849.19	2296.38	9393.09	3926.09	10799.4	8923.85	6525.18	7654.74
metabat1.59__contig889_95	Catalyzes the hydrolysis of glutamine to glutamate and ammonia as part of the biosynthesis of pyridoxal 5'-phosphate. The resulting ammonia molecule is channeled to the active site of PdxS	pdxT	4.3.3.6	ko:K08681	SNO	406.397	475.695	559.202	856.436	1426.21	708.558	197.413	1685.24	949.535	483.701	1133.1	500.092	1412.01	688.895	3877.39	982.821	1108.24	1591.49
metabat1.59__contig889_96	Belongs to the LDH MDH superfamily	mdh	1.1.1.37	ko:K00024	Ldh_1_C,Ldh_1_N	2915.95	2323.29	2931.18	2321.48	1614.1	2674.92	4300.63	1683.77	1504.97	2217.44	1711.09	1883.66	2633.07	3537.83	1883.36	2244.41	1961.61	2588.46
metabat1.59__contig889_97	HEAT repeat	-	-	-	HEAT_2	1632.74	919.091	898.315	691.903	760.567	783.172	1776.84	684.378	856.189	766.382	832.874	781.733	1193.86	1257.64	1074.46	532.455	755.968	1171.29
metabat1.59__contig889_98	tetratricopeptide	-	-	-	AAA_22,TPR_12,TPR_8	5482.74	4584.8	4600.81	2694.08	1638.43	2865.92	5084.9	3430.49	1551.3	4022.35	4100.99	2549.82	3574.81	5057.16	2606.22	3619.53	3496.21	4317.76
metabat1.59__contig889_99	Isocitrate isopropylmalate dehydrogenase	aksF	1.1.1.87	ko:K10978	Iso_dh	954.863	1421.04	1353.11	1071.05	800.433	1226.97	1617.09	1366.52	1343.99	1360.07	1415.92	1012.22	1422.03	1592.16	872.14	1496.18	1572	1458.47
metabat1.59__contig889_100	Isocitrate isopropylmalate dehydrogenase	hicd	1.1.1.87	ko:K05824	Iso_dh	274.897	342.202	277.912	95.8301	103.286	121.275	130.565	179.585	234.634	63.9672	137.16	111.82	189.946	199.007	254.543	259.891	149.864	176.9
metabat1.59__contig889_101	Belongs to the acetylglutamate kinase family. ArgB subfamily	argB	2.7.2.8	ko:K00930	AA_kinase	1392.82	1414.81	1624.31	783	479.961	1094.78	641.289	784.927	619.94	726.269	976.9	544.501	953.604	1362.17	818.829	668.25	805.138	992.729
metabat1.59__contig889_102	Catalyzes two activities which are involved in the cyclic version of arginine biosynthesis the synthesis of N- acetylglutamate from glutamate and acetyl-CoA as the acetyl donor, and of ornithine by transacetylation between N(2)-acetylornithine and glutamate	argJ	2.3.1.1,2.3.1.35	ko:K00620	ArgJ	1746.27	2042.72	2167.24	903.491	493.24	1909.71	700.33	1142.98	726.307	838.528	1355.3	795.171	1076.56	1409.73	780.74	809.387	1049.1	1249.61
metabat1.59__contig889_103	-	-	-	-	-	7167.4	8482.75	8671.86	5496.33	4825.68	10742.7	4478.13	5449.93	5750.61	4149.16	5417.86	4690.51	8628.9	5157.07	6334.07	8291.94	4763.07	6303.63
metabat1.59__contig889_104	-	-	-	-	-	944.849	982.318	1056.44	1001.93	1096.1	1053.33	1385.21	708.415	706.403	904.288	577.767	1027.41	1006.33	1097.05	876.485	1006.67	1006.07	939.959
metabat1.59__contig889_105	-	-	-	-	-	5721.18	6592.82	11587.6	13746.6	10841.3	15725	12699.3	6746.87	6318.71	15044.2	6130.24	12877.1	9762.91	13907.3	4472.84	17941.1	11195.6	11334.1
metabat1.59__contig889_106	Zc3h12a-like Ribonuclease NYN domain	-	-	-	RNase_Zc3h12a	1481.72	1429.37	1951.98	1900.52	2337.17	2198.22	2160.72	1212.88	1367.2	2325.79	1190.88	2317.23	1615.87	2051.16	1378.45	1960.63	1783.83	1934.34
metabat1.59__contig889_107	Calcineurin-like phosphoesterase superfamily domain	-	-	-	Metallophos,Metallophos_2	687.866	431.694	554.254	622.466	573.738	548.454	411.786	599.103	665.154	400.989	595.28	422.244	550.241	383.944	891.534	388.397	400.063	455.092
metabat1.59__contig889_109	Contacts the emerging nascent chain on the ribosome	nac	-	ko:K03626	NAC	98.8456	40.3747	52.4125	63.155	118.381	52.891	38.3979	164.553	70.4202	95.0585	106.344	151.72	67.2325	69.0272	247.959	52.0003	74.6961	49.8749
metabat1.59__contig889_110	Exchanges the guanine residue with 7-cyano-7- deazaguanine (preQ0) at position 15 in the dihydrouridine loop (D- loop) of archaeal tRNAs	tgtA	2.4.2.48	ko:K18779	PUA,TGT,TGT_C2	231.113	191.799	211.137	199.03	189.752	177.78	155.577	200.716	214.114	130.754	250.915	166.421	252.108	219.412	252.412	193.632	200.283	254.823
metabat1.59__contig889_111	Exchanges the guanine residue with 7-cyano-7- deazaguanine (preQ0) at position 15 in the dihydrouridine loop (D- loop) of archaeal tRNAs	tgtA	2.4.2.48	ko:K18779	PUA,TGT,TGT_C2	236.181	241.8	237.897	282.281	223.094	258.967	174.609	321.607	369.022	299.274	447.142	243.938	231.828	322.069	298.929	411.842	423.06	311.849
metabat1.59__contig889_112	S-adenosyl-L-methionine-dependent methyltransferase	-	-	-	Methyltransf_30	777.996	840.99	812.374	782.419	712.312	712.957	814.093	818.687	692.037	941.3	894.531	935.015	787.666	850.579	739.749	765.305	899.005	829.155
metabat1.59__contig889_113	PFAM Signal transduction histidine kinase, subgroup 2, dimerisation and phosphoacceptor	-	-	-	BAT,GAF,GAF_2,HATPase_c,HTH_10,HisKA,HisKA_2,HisKA_7TM,PAS,PAS_4,PAS_8,PAS_9,Response_reg	1142.43	1671.66	1746.01	1233.73	1383.39	1717.36	1529.79	1357.44	1212.6	2498.12	1491.52	2257.54	1123.5	1234.16	805.019	1305.04	1118.6	1237.93
metabat1.59__contig889_114	PFAM Glycosyl transferase, group 1	-	-	-	Glyco_transf_4,Glycos_transf_1	256.334	230.027	283.277	484.881	436.209	442.703	232.726	281.301	579.18	358.792	183.466	385.266	320.493	172.566	214.045	301.124	201.439	228.542
metabat1.59__contig889_115	Glycosyltransferase Family 4	-	-	-	Glyco_transf_4,Glycos_transf_1	110.098	68.0987	84.3251	144.827	169.087	116.515	60.6542	123.13	247.075	183.218	107.12	147.264	122.671	119.398	78.9102	217.199	153.456	134.715
metabat1.59__contig889_116	Glycosyltransferase	-	-	-	Glyco_trans_1_4,Glycos_transf_1	108.302	68.7055	63.4802	114.389	179.202	132.082	74.5319	162.16	263.785	277.74	124.702	241.132	77.7121	78.4828	85.3001	160.699	125.911	91.0773
metabat1.59__contig889_117	Na -dependent transporter	-	-	ko:K03453	SBF	209.321	179.824	245.335	238.346	145.334	157.479	162.796	387.028	393.133	233.215	221.59	196.858	207.054	190.411	318.144	276.344	250.202	258.624
metabat1.59__contig889_118	Catalyzes the first step in hexosamine metabolism, converting fructose-6P into glucosamine-6P using glutamine as a nitrogen source	glmS	2.6.1.16	ko:K00820	GATase_6,SIS	1310.96	1789.57	1506.23	1412.01	1816.68	1332.52	1807.48	2067.99	2001.18	1259.03	1566.66	1791.57	2403.78	1334.2	2719.43	1345.61	1445.43	1536.6
metabat1.59__contig889_119	SAICAR synthetase	purC	6.3.2.6	ko:K01923	SAICAR_synt	158.848	17.5509	13.2905	98.3478	13.7731	12.5177	97.7213	448.079	35.7135	157.203	597.947	62.6549	112.033	169.27	361.858	144.386	262.649	275.073
metabat1.59__contig889_120	Part of the phosphoribosylformylglycinamidine synthase complex involved in the purines biosynthetic pathway. Catalyzes the ATP-dependent conversion of formylglycinamide ribonucleotide (FGAR) and glutamine to yield formylglycinamidine ribonucleotide (FGAM) and glutamate. The FGAM synthase complex is composed of three subunits. PurQ produces an ammonia molecule by converting glutamine to glutamate.…	purS	6.3.5.3	ko:K01952	PurS	11.0423	10.3094	7.80684	19.9206	0	5.25208	18.7179	22.6248	15.7336	18.4682	82.6435	0	17.1674	32.6592	54.2697	0	40.7953	33.43
metabat1.59__contig889_121	Part of the phosphoribosylformylglycinamidine synthase complex involved in the purines biosynthetic pathway. Catalyzes the ATP-dependent conversion of formylglycinamide ribonucleotide (FGAR) and glutamine to yield formylglycinamidine ribonucleotide (FGAM) and glutamate. The FGAM synthase complex is composed of three subunits. PurQ produces an ammonia molecule by converting glutamine to glutamate.…	purQ	6.3.5.3	ko:K01952	GATase_5	706.579	1045.42	785.04	647.398	663.907	687.537	731.439	338.908	516.451	375.274	348.781	639.608	567.984	492.055	637.975	313.262	479.696	474.637
metabat1.59__contig889_122	Uroporphyrin-III C-methyltransferase	cobA	2.1.1.107	ko:K02303	TP_methylase	903.057	1540.56	1161.08	792.87	1097.06	1018.61	1307.06	468.902	726.271	595.011	299.252	1050.39	943.059	748.654	639.058	607.442	795.263	582.614
metabat1.59__contig889_123	synthase	hemD	4.2.1.75	ko:K01719	HEM4	1589.41	2274.3	2160.09	1549.08	1648.68	1882.14	2166.81	657.493	1167.07	950.047	469.72	1547.24	1677.68	1108.16	1144.35	714.437	778.847	912.456
metabat1.59__contig889_124	Involved in targeting and insertion of nascent membrane proteins into the cytoplasmic membrane. Binds directly to 7S RNA and mediates binding of the 54 kDa subunit of the SRP	srp19	-	ko:K03105	SRP19	152.986	247.576	206.706	196.26	224.176	189.189	233.396	97.5199	184.074	122.817	99.2323	116.292	187.634	134.068	108.605	160.965	143.869	200.701
metabat1.59__contig889_125	DHHA1 domain	recJ2	-	ko:K07463	DHHA1	1108.49	1540.84	1773.86	1841.81	1257.42	1704.22	1621.24	743.643	1026.62	1150.64	403.682	1390.07	1444.1	1135.75	858.021	822.084	791.66	862.754
metabat1.59__contig889_126	Transcriptional regulator	-	-	ko:K07730	HTH_24	329.398	352.883	447.035	332.436	379.256	304.104	337.316	178.529	313.735	157.152	79.3127	291.238	333.171	228.688	228.584	202.557	284.736	133.678
metabat1.59__contig889_127	amino acid-binding ACT	-	-	-	ACT	476.676	531.616	901.754	692.645	696.842	680.942	507.425	284.446	519.247	289.51	158.288	365.294	657.618	384.939	301.169	479.283	260.088	311.935
metabat1.59__contig889_128	synthetase	ftsA1	6.2.1.30	ko:K01912	AMP-binding,AMP-binding_C_2	1614.08	693.572	1104.01	1403.99	1086.37	1050.74	1413.46	749.217	839.387	1143.21	829.121	1033.4	1433.86	1215.67	757.526	963.923	961.641	1043.64
metabat1.59__contig889_129	Destroys radicals which are normally produced within the cells and which are toxic to biological systems	sod	1.15.1.1	ko:K04564	Sod_Fe_C,Sod_Fe_N	39448.9	6694.33	9512.26	19656.9	5140.61	6925.59	39731.1	17359.3	4412.77	21163.7	28578.9	12360.5	15724.5	42525.7	20009.3	21314	33858.1	37422.9
metabat1.59__contig889_130	Thiol-specific peroxidase that catalyzes the reduction of hydrogen peroxide and organic hydroperoxides to water and alcohols, respectively. Plays a role in cell protection against oxidative stress by detoxifying peroxides	-	1.11.1.15	ko:K03386	1-cysPrx_C,AhpC-TSA	18098.3	3970.43	5967.36	8399.41	3407.79	3893.7	19155.5	8472.93	3146.31	6826.45	10418.2	5559.59	9077.42	12369	10961.1	5906.39	8185.8	10583.7
metabat1.59__contig889_131	Ferritin-like domain	-	1.16.3.2	ko:K02217	Ferritin	2863.98	2525.99	3211.4	1694.89	2372.65	2112.43	10148.5	1813.96	1680.19	2302.15	1290.83	2880.51	3309.65	3156.29	2128.16	1397.24	1310.29	2666.36
metabat1.59__contig889_132	PFAM Flavodoxin nitric oxide synthase	-	-	-	Lactamase_B	5428.67	5503.49	7694.36	6274.9	6847.59	6520.27	23966.7	7328.89	6629.97	13888.3	6521.64	11927.5	10311.8	14789.8	6510.97	8113.41	7156.8	11274.6
metabat1.59__contig889_133	PFAM Rubredoxin	-	-	-	Rubredoxin	261.311	292.761	213.484	230.468	348.546	256.862	895.748	267.704	380.604	518.624	267.282	618.827	528.136	509.52	470.899	284.104	374.46	694.416
metabat1.59__contig889_134	Rubredoxin is a small nonheme, iron protein lacking acid-labile sulfide. Its single Fe, chelated to 4 Cys, functions as an electron acceptor and may also stabilize the conformation of the molecule	-	-	-	Rubredoxin	2850.93	2579.39	2968.47	6973.67	5310.12	6973.69	12564.4	4622.6	4794.02	12679.6	6108.89	10363.1	7907.23	10332.1	5131.35	8632.17	6791.43	8838.65
metabat1.59__contig889_135	-	-	-	-	-	156.648	83.5719	91.412	94.1989	100.898	28.3836	50.5782	157.933	205.486	114.778	122.822	78.5116	46.3884	176.499	103.872	282.544	105.223	143.026
metabat1.59__contig889_136	Universal stress protein family	-	-	-	Usp	326.628	348.04	254.352	269.003	242.112	222.901	284.86	305.521	293.403	192.387	260.4	295.826	305.42	301.016	462.391	257.747	248.02	297.371
metabat1.59__contig889_137	COG1853 Conserved protein domain typically associated with flavoprotein oxygenases, DIM6 NTAB family	-	-	-	Flavin_Reduct	535.752	548.905	561.413	792.798	639.751	675.488	749.249	710.951	643.09	674.268	680.031	825.963	710.924	600.537	850.586	779.261	731.717	639.538
metabat1.59__contig889_138	ATPases associated with a variety of cellular activities	-	-	ko:K00400	ABC_tran	450.469	689.95	481.593	433.022	686.589	557.539	560.62	646.196	572.357	475.142	542.627	617.17	546.129	484.63	783.761	524.126	805.063	505.192
metabat1.59__contig889_139	Nicotinamide-nucleotide adenylyltransferase	-	2.7.7.1	ko:K00952	CTP_transf_like	1994.45	1950.28	2626.36	3189.2	3266.44	3404.68	5384.36	2433.54	2568.18	3450.1	1959.73	3858.09	3261.42	3303.84	2391.14	3298.2	2817.06	3018.38
metabat1.59__contig889_140	MoaE protein	moaE	2.8.1.12	ko:K03635	MoaE	1000.53	984.249	1171.67	925.483	1201.13	1021.41	2018.67	826.673	930.317	929.479	538.18	1312.78	1222.49	1152.68	1146.04	736.043	834.905	1031.03
metabat1.59__contig889_141	phosphohydrolase	-	-	ko:K06885	HD	1644.34	1699.94	2264.13	2090.98	2340	2145.38	3465.09	1599.19	1491.53	2247.8	1163.13	2646.55	2379.81	2652.58	1820.04	1831.08	1843.08	1900.08
metabat1.59__contig889_142	Flavin prenyltransferase that catalyzes the synthesis of the prenylated FMN cofactor (prenyl-FMN) for 4-hydroxy-3- polyprenylbenzoic acid decarboxylase UbiD. The prenyltransferase is metal-independent and links a dimethylallyl moiety from dimethylallyl monophosphate (DMAP) to the flavin N5 and C6 atoms of FMN	ubiX	2.5.1.129	ko:K03186	Flavoprotein	799.137	791.822	863.665	884.967	985.6	904.502	1317.5	613.504	660.384	805.529	527.468	1108.48	949.606	1149.4	870.826	749.066	783.128	863.104
metabat1.59__contig889_143	Catalyzes the methylation of C-15 in cobalt-precorrin-6B followed by the decarboxylation of C-12 to form cobalt-precorrin- 7	cbiT	2.1.1.196	ko:K02191	Methyltransf_18,Methyltransf_31	737.693	688.731	725.06	433.007	740.701	498.165	1017.16	271.688	432.878	414.351	177.127	651.444	647.161	574.211	666.127	288.744	360.226	419.225
metabat1.59__contig889_144	-	-	-	-	-	1237.71	1117.56	1558.27	938.983	1114.64	994.361	1407.07	627.993	713.508	622.569	384.935	860.037	1205.18	944.82	730.445	691.036	636.285	814.021
metabat1.59__contig889_145	-	-	-	-	PMBR	3543.92	4476.11	4858.04	2193.42	2067.41	2175.19	4816.81	4619.07	4363.83	3789.72	3003.95	2653.92	2380.74	1175.98	3598.91	777.731	1577.73	1233.94
metabat1.59__contig889_146	Transfers a GMP moiety from GTP to Mo-molybdopterin (Mo- MPT) cofactor (Moco or molybdenum cofactor) to form Mo- molybdopterin guanine dinucleotide (Mo-MGD) cofactor	mobA	2.7.7.77	ko:K03752	NTP_transf_3	354.69	249.181	313.386	475.855	327.23	322.928	341.297	484.489	544.855	234.938	429.291	277.215	454.978	435.469	460.25	561.629	507.957	425.269
metabat1.59__contig889_147	Catalyzes the conversion of inosine 5'-phosphate (IMP) to xanthosine 5'-phosphate (XMP), the first committed and rate- limiting step in the de novo synthesis of guanine nucleotides, and therefore plays an important role in the regulation of cell growth	guaB	1.1.1.205	ko:K00088	CBS,IMPDH	853.638	881.408	872.975	920.745	1112.17	722.411	1174.94	1316.71	1323.12	544.794	844.051	905.277	1411.79	950.345	1693.98	738.252	1074.3	826.569
metabat1.59__contig889_148	Catalyzes the formation of 4-(hydroxymethyl)-2- furancarboxaldehyde phosphate (4-HFC-P) from two molecules of glyceraldehyde-3-P (GA-3-P)	mfnB	4.2.3.153	ko:K09733	4HFCP_synth	240.971	171.499	195.501	262.493	380.711	204.801	223.209	1112.92	930.604	625.017	647.482	394.991	356.211	234.973	705.404	253.538	287.907	318.919
metabat1.59__contig889_149	LUD domain	-	-	ko:K00782	Fer4_8,LUD_dom	146.937	197.546	130.755	88.3597	241.151	101.757	63.7633	96.3405	131.76	40.1069	92.3764	95.8855	67.619	190.06	138.654	253.545	415.333	123.37
metabat1.59__contig889_150	Cysteine-rich domain	-	-	-	CCG	14.4873	32.4618	19.1192	34.8473	26.1278	44.1001	26.1948	15.8312	22.0184	0	21.6854	25.4135	12.0124	11.4262	23.7336	60.9714	54.4959	29.2397
metabat1.59__contig889_151	Cysteine-rich domain	-	-	-	CCG	202.712	325.772	198.92	183.848	162.943	189.672	99.5185	108.942	113.64	84.4812	184.048	157.395	144.661	192.206	100.716	234.263	198.668	174.385
metabat1.59__contig889_152	Glycosyltransferase Family 4	rfbU	-	-	Glyco_trans_1_4,Glyco_trans_4_4,Glyco_transf_4,Glycos_transf_1	258.558	356.349	257.66	205.828	361.528	206.136	199.663	232.929	218.705	145.794	241.429	215.981	267.348	222.539	287.429	367.906	356.455	258.439
metabat1.59__contig889_153	Uncharacterized conserved protein (DUF2304)	-	-	ko:K09153	DUF2304	703.317	994.904	801.613	845.868	819.193	774.466	659.925	719.066	740.964	479.074	701.841	792.593	768.722	518.29	733.218	829.693	681.447	546.294
metabat1.59__contig889_154	PFAM Glycosyl transferase family 2	-	2.4.1.83	ko:K00721	Glycos_transf_2	269.223	303.876	187.498	210.222	328.375	194.944	238.399	187.989	173.671	112.905	162.398	183.269	244.68	176.948	335.725	188.138	198.387	241.274
metabat1.59__contig889_155	PFAM NADPH-dependent FMN reductase	-	-	-	FMN_red	701.186	840.562	604.096	651.71	956.328	734.748	806.031	547.306	641.983	471.515	462.462	776.963	781.79	593.325	822.483	741.564	945.243	633.309
metabat1.59__contig889_156	Riboflavin synthase	ribC	2.5.1.9	ko:K00793	DMRL_synthase	710.312	888.956	683.92	900.013	1076.68	960.731	991.779	664.84	603.931	616.638	519.094	1067.26	824.493	689.788	946.874	652.937	707.011	684.577
metabat1.59__contig889_157	ATP-binding (A) component of a common energy-coupling factor (ECF) ABC-transporter complex. Unlike classic ABC transporters this ECF transporter provides the energy necessary to transport a number of different substrates	ecfA	-	ko:K02006	ABC_tran	719.704	943.069	834.754	1299.88	1302.73	1458.94	1311.78	1148.65	1188.19	1153.3	1060.91	1466.27	1086.2	967.083	1174.91	1174.38	1136.51	973.482
metabat1.59__contig889_158	Cobalt transport protein	cbiQ2	-	ko:K02008	CbiQ	1162.85	660.621	1159.08	2145.09	1230.37	2501.08	141.536	287.211	102.47	159.015	351.682	84.9945	352.479	269.184	1021.41	686.775	340.201	459.433
metabat1.59__contig889_159	Part of the energy-coupling factor (ECF) transporter complex CbiMNOQ involved in cobalt import	cbiN	-	ko:K02009	CbiN	118.51	59.9325	60.5122	169.255	97.4041	155.01	8.37034	13.4899	23.4527	16.5174	51.7395	17.3241	30.7078	19.4729	161.79	93.5181	39.8028	9.96621
metabat1.59__contig889_160	Part of the energy-coupling factor (ECF) transporter complex CbiMNOQ involved in cobalt import	cbiM	-	ko:K02007	CbiM	1310.82	742.063	994.411	1716.64	1096.43	2052.5	114.039	339.63	122.539	190.699	437.581	166.07	279.271	220.173	995.319	477.242	438.855	415.742
metabat1.59__contig889_161	Catalyzes the decarboxylation of orotidine 5'- monophosphate (OMP) to uridine 5'-monophosphate (UMP)	pyrF	4.1.1.23	ko:K01591	OMPdecase	1081.98	1287.14	1186.71	1306.47	1243.91	1364.81	1214.19	1473.51	1264.48	1310.57	1357.98	1247.05	1118.08	1032.32	1318.36	980.646	1053.59	1099.5
metabat1.59__contig889_162	-	-	-	-	-	315.949	297.567	397.11	123.329	157.761	152.912	144.071	234.714	242.203	246.598	306.989	218.777	106.284	227.697	190.695	271.19	253.186	232.138
metabat1.59__contig889_163	Deoxyhypusine synthase	dys	2.5.1.46	ko:K00809	DS	461.106	546.488	784.554	293.323	398.619	424.859	289.395	713.133	447.417	777.063	652.56	534.789	209.336	400.746	327.132	433.03	561.105	361.492
metabat1.59__contig889_164	Transcriptional regulator	-	-	ko:K07744	CBS,HrcA_DNA-bdg	1797.93	2640.88	2415.84	1532.5	1602.26	2233.47	2416.75	2352.61	1202.08	3793.21	2052.68	3515.52	833.166	1434.36	1234.76	1313.05	1711.85	1569.41
metabat1.59__contig889_165	-	-	-	-	-	151.608	92.0044	71.4572	95.7265	158.073	173.063	81.3808	196.734	244.821	157.21	226.934	199.462	109.995	239.148	167.649	358.907	325.881	191.243
metabat1.59__contig889_166	B12 binding domain	-	-	-	B12-binding,B12-binding_2	19378.8	16331.6	22704.4	26178	24289.6	32048.3	29054	21126.9	8084.08	29087.5	17715.3	24676.6	16104.6	24485.1	7258.98	34215.1	31567	23643.9
metabat1.59__contig889_167	B12 binding domain	-	-	-	B12-binding,B12-binding_2	1390.41	1099.27	1146	535.34	1130.25	956.129	1327.87	451.107	591.041	800.5	365.38	1045.3	858.212	704.657	619.44	387.762	565.843	806.617
metabat1.59__contig889_168	TIGRFAM PAS sensor protein	-	-	-	GAF_2,HATPase_c,HisKA_2,PAS_3,PAS_9	932.498	669.413	1182.81	1010.54	1043.67	1161.01	979.319	715.638	584.678	1260.03	918.375	1191.87	817.596	1122.69	482.587	1128.82	977.414	903.122
metabat1.59__contig889_169	NUDIX domain	-	3.6.1.55	ko:K03574	NUDIX	486.599	290.641	408.839	499.803	504.198	494.51	512.323	419.031	416.286	473.137	680.865	501.019	300.725	595.937	304.507	801.354	812.069	503.251
metabat1.59__contig889_170	-	-	-	-	-	50582.4	43317.7	55182.9	79537.9	70628.3	91601.2	72953.1	56210	64940.6	113546	68226.9	83201.7	60479.4	82304.3	44815	82279.4	62760.8	75928.1
metabat1.59__contig889_171	PFAM Nitroreductase	-	-	-	Nitroreductase,TM1586_NiRdase	754.911	635.355	512.941	987.445	781.048	967.104	495.051	346.233	447.528	493.976	552.623	463.974	484.025	650.091	462.643	605.857	660.696	547.73
metabat1.59__contig889_172	PFAM ATP phosphoribosyltransferase	-	-	-	HisG	1225.83	1207.36	1186.29	2342.32	1779.72	1753.52	1189.79	1214.42	1258.03	917.316	1159.94	1244.94	1396.92	1299.16	1282.28	1448.65	1344.9	1169.08
metabat1.59__contig889_173	-	-	-	-	-	478.081	282.688	277.912	574.98	606.246	553.318	360.178	3134.57	3663.32	1439.26	2278.05	761.77	751.527	733.183	1494.63	670.686	669.034	1029.24
metabat1.59__contig889_174	Pseudomurein-binding repeat	-	-	-	-	113.61	89.496	50.201	57.6436	106.049	97.9413	86.2604	273.999	239.443	522.534	289.629	71.6211	121.432	163.342	127.957	209.186	133.549	136.146
metabat1.59__contig889_175	-	-	-	-	-	27.4377	17.0777	34.4859	73.3308	20.6182	17.4004	27.5615	70.7928	46.3344	89.7395	50.1969	16.0437	22.1185	48.0895	29.9663	83.3983	8.19131	18.4592
metabat1.59__contig889_176	-	-	-	-	-	221.427	144.085	167.617	282.446	136.139	146.807	102.366	357.451	254.95	664.361	251.094	117.705	264.273	194.045	181.375	360.052	171.273	203.139
metabat1.59__contig889_177	Nitroreductase family	-	-	-	Nitroreductase	2453.68	2687.31	2872.55	2029.38	2229.62	2587.26	3825.45	1972.29	1558.02	3150.44	1918.33	2537.84	2014.95	3010.77	1324.96	2937.12	2364.51	2476.13
metabat1.59__contig889_178	PFAM SOUL heme-binding protein	-	-	-	SOUL	2674.66	2142.06	2027.31	2014.4	2489.79	2331.01	3630.16	1524.67	1687.5	2726.71	2000.86	2642.58	2196.95	2616.96	1660.15	2427.03	2403.27	2515.36
metabat1.59__contig889_179	-	-	-	-	-	138.392	17.2275	82.6224	72.1247	98.7956	70.212	67.7704	63.0122	131.459	43.2059	103.576	121.383	76.5002	78.831	113.359	135.902	123.947	65.1738
metabat1.59__contig889_180	Iron-sulfur cluster-binding domain	-	-	ko:K06871	Radical_SAM,SPASM	2395.14	2137.65	2564.08	2413.85	2342.92	2086.89	2732.58	1629.18	1817.48	1525.25	1462.13	2207.94	2791.88	1557.79	2030.14	1040.16	1245.12	1275.08
metabat1.59__contig889_181	-	-	-	-	-	2705.46	2108.77	2807.7	2514.99	1573.74	2184.03	3001.27	1525.67	1662.2	2258.29	1309.64	2177.02	2289.59	1337.71	1636.65	1279.64	1350.48	1277.44
metabat1.59__contig889_182	Zinc dependent phospholipase C	-	-	-	Zn_dep_PLPC	411.592	195.589	192.834	284.56	212.523	189.905	543.116	5312.42	2629.11	8013.33	7101.67	618.25	413.827	1313.73	359.35	705.34	1059.54	890.408
metabat1.59__contig889_183	-	-	-	-	-	2467.71	1627.58	976.862	1083.25	574.215	877.068	3876.59	8403.11	5895.16	17835.9	18915.5	6302.98	1503.69	11506.2	926.582	4275.71	11267.6	8014.26
metabat1.59__contig889_184	-	-	-	-	-	12227.9	5871.09	3206.2	14008	1523.51	5819.02	6127.59	12529.2	12965.5	21620.7	29744.2	9339.21	14821.1	17212.3	2936.74	15569.6	18580	15740.1
metabat1.59__contig889_185	Sugar-specific transcriptional regulator TrmB	-	-	ko:K07725	TrmB	689.67	962.856	624.794	726.35	915.843	908.015	232.801	590.75	439.987	700.215	1495.83	888.843	571.588	1530.59	391.986	926.232	1184.38	1262.83
metabat1.59__contig889_186	-	-	-	-	-	696.282	430.327	531.557	1102.78	1674.69	1399.33	498.708	669.78	950.18	1456.48	1196.37	791.338	1107.92	728.349	843.457	1712.83	750.965	910.479
metabat1.59__contig889_187	Glutamate synthase	-	-	-	GXGXG	2265.37	2124.84	2110.67	1643.89	3130.32	2019.81	1708.18	1096.15	1532.06	1450.4	1614.73	1479.25	2742.02	1917.79	2661.64	2153.74	1390.91	2137.41
metabat1.59__contig889_188	Belongs to the glutamate synthase family	gltB2	-	-	Fer4,Fer4_10,Fer4_9,Glu_syn_central,Glu_synthase	4775.91	5557.63	7266.51	5457.21	5684.76	6188.62	3204.09	2124.23	2753.09	2953.34	2431.69	2592.36	4929.71	3790.49	3287.32	4602.73	3526.29	4116.19
metabat1.59__contig889_189	PFAM Major intrinsic protein	-	-	ko:K02440	MIP	39564.6	16997.9	17626.7	33476.8	22816.3	33122.7	59844.3	24754.2	18459.6	44948.3	40155	19878.9	20532	63865.1	10723.3	26167.9	27017.5	41094.2
metabat1.59__contig889_190	Uncharacterized protein conserved in archaea (DUF2180)	-	-	-	DUF2180	14245.1	7523.74	6698.35	17810.3	9522.2	13142.4	23316.8	8148.04	7756.86	13448.8	9476.28	9204.51	8860.11	20661.4	5073	7095.15	9438.03	10901.8
metabat1.59__contig889_191	Uncharacterized protein conserved in archaea (DUF2193)	-	-	-	DUF2193	90024.5	18962.3	21131.9	65457.8	23367.2	36782.6	109839	40051.8	22057.5	56131.1	46303.4	23714.8	30544.5	133292	26586.3	42205.6	42606.8	85810.7
metabat1.59__contig889_192	Protein of unknown function (DUF2769)	-	-	-	DUF2769	599.728	46.3094	89.2641	181.677	22.8723	25.7369	295.555	384.962	81.3832	371.051	853.832	90.9657	105.157	939.498	221.616	284.664	720.888	682.573
metabat1.59__contig889_193	Peptidase C39, bacteriocin processing	-	-	-	Beta_helix,Big_5,CHB_HEX_C_1,CarboxypepD_reg,DUF4015,NosD,PKD,PMBR,Peptidase_C39	191.373	53.5291	27.7538	214.32	27.0733	38.3257	112.073	465.663	52.9902	326.551	2688.3	114.167	107.607	300.449	312.245	945.63	505.87	694.309
metabat1.59__contig889_194	-	-	-	-	-	445.368	46.0411	76.9932	287.28	31.2672	64.5024	181.118	669.397	76.1209	402.08	1552.44	94.6165	250.769	702.935	416.564	859.362	654.225	929.99
metabat1.59__contig889_195	-	-	-	-	-	219.121	32.0208	32.3305	171.869	4.29546	29.0006	152.88	569.986	68.7777	219.25	849.925	63.5062	86.8942	255.476	212.261	380.906	404.446	438.405
metabat1.59__contig889_196	PFAM PKD domain containing protein	-	-	-	Beta_helix,Big_2,Big_5,CHB_HEX_C_1,PKD,PMBR,PQQ_3	18077.4	966.234	1852.65	7135.65	345.785	830.56	3190.52	11099.7	624.429	7379.19	31103.7	2643.35	5625.34	14833.9	12633	15929.1	17406.6	23014
metabat1.59__contig889_197	Right handed beta helix region	-	-	-	CHB_HEX_C_1,NosD	8719.29	490.44	1372.94	5722.49	174.126	816.555	1661.3	5392.19	489.379	4859.62	18940.6	1536.49	2864.66	10826.8	5463.05	12873.4	11561.7	16071.4
metabat1.59__contig889_198	-	-	-	-	-	1555.81	95.1427	232.516	731.189	30.0221	145.41	252.571	651.705	79.2009	786.341	3299.52	245.8	347.473	1883.77	781.614	2135.89	1762.65	2670.3
metabat1.59__contig889_199	-	-	-	-	-	283.323	26.5996	56.698	146.579	5.35236	33.1248	69.7591	261.607	24.0563	296.492	1061.42	36.0952	54.1373	391.157	134.837	742.75	435.914	613.361
metabat1.59__contig889_200	-	-	-	-	-	172.972	104.188	73.637	100.66	33.5433	56.6166	31.5275	78.7568	98.9369	47.2826	189.313	22.8385	34.699	149.137	57.8924	160.466	209.889	210.216
metabat1.59__contig889_201	-	-	-	-	-	68.3359	27.7393	53.2144	82.1865	10.047	45.2213	20.1456	206.979	67.7347	115.286	195.683	10.4239	27.7151	93.7338	34.0718	143.8	163.653	113.936
metabat1.59__contig889_202	-	-	-	-	-	38.4371	19.5742	17.5676	28.0168	3.9387	2.21599	9.21386	200.467	15.4897	71.6886	176.091	10.2161	20.5229	47.4638	51.5201	80.8834	98.5815	103.437
metabat1.59__contig889_203	-	-	-	-	-	68.9691	8.58553	26.5475	78.1094	5.18272	12.0281	55.8572	255.933	30.5731	61.5204	295.085	22.1806	85.7805	187.365	223.151	195.928	226.235	200.68
metabat1.59__contig889_204	-	-	-	-	-	58.7951	12.1984	4.10546	39.2844	8.59092	6.21441	15.9955	83.2856	18.6165	36.4203	123.863	15.2797	27.0839	74.4243	69.5646	77.8995	81.9131	76.9131
metabat1.59__contig889_205	-	-	-	-	-	22.8959	5.34406	8.09362	17.2103	3.22598	0	0	46.9119	5.4372	19.1467	85.6793	10.0409	2.96633	37.6211	32.8202	54.2024	69.2082	34.658
metabat1.59__contig889_206	-	-	-	-	-	5.85541	0	0	12.3239	3.30006	0	0	45.9897	2.78103	9.79317	50.397	0	9.10336	9.62125	4.79627	30.8039	31.4656	8.86348
metabat1.59__contig889_207	-	-	-	-	-	20.5368	5.47822	5.53121	21.1708	0	5.5817	9.94635	56.1045	16.7211	3.92546	65.8727	5.1465	0	19.2828	28.8378	18.521	43.3557	47.3708
metabat1.59__contig889_208	-	-	-	-	-	139.139	47.8593	55.2254	94.6791	10.3181	45.2803	10.3445	60.0178	73.0403	46.5419	150.722	41.7498	28.4629	146.801	23.9939	173.363	248.413	181.057
metabat1.59__contig889_209	Radical SAM superfamily	-	1.97.1.4	ko:K04069	Fer4_12,Fer4_14,Radical_SAM	884.207	867.684	1184.16	1343.57	1064.98	1300.11	972.359	626.618	1117.62	1144.9	483.87	890.197	1281.05	740.497	455.589	650.224	485.37	628.445
metabat1.59__contig889_210	-	-	-	-	-	20784	24969	35841.7	34713.9	41347.9	38108.9	20339.1	17516.1	17787.8	24965.8	18686	22764.7	23661	20828.3	11530.9	24895	18049	20525.8
metabat1.59__contig889_211	-	-	-	-	-	106697	184702	193308	57968.8	206888	145632	37186.8	64831.3	54958	34953.2	40242.2	33882.6	119448	113828	80821.5	57592.4	53313.3	71407.3
metabat1.59__contig889_212	-	-	-	-	-	1646.57	2577.53	2136.9	1394.8	1811.73	1756.79	892.661	1746.11	1873.61	1419.36	1147.12	977.951	1092.98	579.04	1371.25	654.313	687.776	665.604
metabat1.59__contig889_213	FmdE, Molybdenum formylmethanofuran dehydrogenase operon	-	-	-	FmdE	863.76	1520.77	1147.06	2556.28	2472.87	2418.82	2385.14	1276.81	1220.57	18648.8	60443.5	19634	1416.99	3684.12	1266.27	120486	4802.56	11372.2
metabat1.59__contig889_214	Zinc dependent phospholipase C	-	-	-	Zn_dep_PLPC	939.979	1021.49	1291.26	1916.36	1624.78	1325.77	1180	1847.37	1604.31	3107.92	4178.79	1664.14	1894.5	1769.24	928.213	3444.38	2128.98	1792
metabat1.59__contig889_215	Zinc dependent phospholipase C	-	-	-	Zn_dep_PLPC	231.722	387.731	348.929	513.945	345.997	406.506	214.252	826.243	548.854	1332.79	1567.6	279.789	339.983	352.072	281.014	721.923	440.678	309.765
metabat1.59__contig889_216	Involved in the synthesis of meso-diaminopimelate (m-DAP or DL-DAP), required for both lysine and peptidoglycan biosynthesis. Catalyzes the direct conversion of tetrahydrodipicolinate to LL-diaminopimelate	dapL	2.6.1.83	ko:K10206	Aminotran_1_2	384.172	345.39	283.277	288.175	415.07	263.124	316.442	477.338	461.699	213.224	371.439	358.421	397	398.762	727.266	435.946	461.825	387.113
metabat1.59__contig889_217	Catalyzes the attachment of glutamate to tRNA(Glu) in a two-step reaction glutamate is first activated by ATP to form Glu-AMP and then transferred to the acceptor end of tRNA(Glu)	gltX	6.1.1.17	ko:K01885	tRNA-synt_1c,tRNA-synt_1c_C	372.24	411.334	356.897	244.007	488.476	327.854	328.085	361.778	587.84	169.805	322.114	270.276	382.732	574.678	537.501	418.894	858.749	441.18
metabat1.59__contig889_218	Belongs to the FPP GGPP synthase family	idsA	2.5.1.1,2.5.1.10,2.5.1.29	ko:K13787	polyprenyl_synt	247.561	308.619	267.764	185.011	205.656	240.942	205.375	215.99	254.189	137.856	264.535	146.849	218.767	406.307	305.931	275.529	345.08	333.583
metabat1.59__contig889_219	An RNase that has 5'-3' exonuclease activity. May be involved in RNA degradation	rnj	-	ko:K12574	Lactamase_B,Lactamase_B_2,RMMBL	434.611	612.037	555.868	364.268	402.198	523.941	378.027	390.34	351.749	336.553	475.878	250.188	396.166	720.602	400.178	577.325	608.956	574.664
metabat1.59__contig889_220	Involved in the biosynthesis of isoprenoids. Catalyzes the 1,3-allylic rearrangement of the homoallylic substrate isopentenyl (IPP) to its allylic isomer, dimethylallyl diphosphate (DMAPP)	fni	5.3.3.2	ko:K01823	FMN_dh	260.02	394.411	318.203	155.959	241.856	337.004	196.398	168.913	165.086	160.091	239.13	157.123	175.28	387.49	143.452	334.767	436.427	306.245
metabat1.59__contig889_221	Catalyzes the formation of isopentenyl diphosphate (IPP), the building block of all isoprenoids	-	2.7.4.26	ko:K06981	AA_kinase	354.099	397.698	472.6	286.724	260.82	391.871	267.432	299.308	239.781	254.483	326.679	150.677	291.609	535.747	178.05	402.076	297.908	380.335
metabat1.59__contig889_222	Catalyzes the phosphorylation of (R)-mevalonate (MVA) to (R)-mevalonate 5-phosphate (MVAP). Functions in the mevalonate (MVA) pathway leading to isopentenyl diphosphate (IPP), a key precursor for the biosynthesis of isoprenoid compounds such as archaeal membrane lipids	mvk	2.7.1.36	ko:K00869	GHMP_kinases_C,GHMP_kinases_N	912.45	961.468	865.126	638.398	984.969	665.573	995.197	720.924	1012.75	438.698	465.847	694.706	977.112	1202.41	895.645	672.424	1187.16	813.053
metabat1.59__contig889_223	Belongs to the MEMO1 family	-	-	ko:K06990	Memo	1594.59	1758.73	1654.42	1781.09	1530.8	1389.68	2341.29	1318.52	1649.66	1335.15	1293.51	1407.41	2025.2	2105.99	1888.04	1326.02	1804.28	2024.13
metabat1.59__contig889_224	Belongs to the universal ribosomal protein uS2 family	rps2	-	ko:K02967	Ribosomal_S2	3231.81	2890.99	3941.48	4065.12	2997.02	2771.02	4800.89	3212.44	3301.23	2973.55	2662.67	2598.3	4188.58	5299.87	3503.94	3933.86	3151.59	4172
metabat1.59__contig889_225	Catalyzes the reversible conversion of 2- phosphoglycerate into phosphoenolpyruvate. It is essential for the degradation of carbohydrates via glycolysis	eno	4.2.1.11	ko:K01689	Enolase_C,Enolase_N	2650.66	2350.68	3478.56	3798.23	1894.11	2511.92	2862.33	3377.41	3785.29	2402.98	2669.89	1848.94	2626.37	3201.06	2407.16	2521.05	2127.75	3020.82
metabat1.59__contig889_226	DNA-directed RNA polymerase subunit K	rpoK	2.7.7.6	ko:K03055	RNA_pol_Rpb6	2467.86	1711.59	1569.36	3594.64	3051.07	2355.04	2974.79	6008.9	7553.61	10272.9	6543.7	6232.53	3284.59	3383.06	3754.16	2489.41	3315.42	4000.51
metabat1.59__contig889_227	Belongs to the universal ribosomal protein uS9 family	rps9	-	ko:K02996	Ribosomal_S9	856.81	816.268	573.618	588.841	715.468	505.666	497.962	687.885	950.087	264.377	531.329	407.96	639.759	570.039	1042.72	493.063	549.696	536.436
metabat1.59__contig889_228	This protein is one of the early assembly proteins of the 50S ribosomal subunit, although it is not seen to bind rRNA by itself. It is important during the early stages of 50S assembly	rpl13	-	ko:K02871	Ribosomal_L13	476.873	626.724	393.142	427.647	451.37	414.118	383.052	501.589	527.164	208.98	450.172	431.38	413.319	434.648	585.242	356.639	493.323	338.709
metabat1.59__contig889_229	Belongs to the eukaryotic ribosomal protein eL18 family	rpl18e	-	ko:K02883	Ribosomal_L18,Ribosomal_L27A	401.501	631.331	318.719	274.94	337.8	248.531	358.205	411.979	514.598	241.615	293.305	360.58	372.336	340.909	572.78	185.954	301.956	329.567
metabat1.59__contig889_230	DNA-dependent RNA polymerase catalyzes the transcription of DNA into RNA using the four ribonucleoside triphosphates as substrates	rpoD	2.7.7.6	ko:K03047	Fer4,RNA_pol_A_bac,RNA_pol_L	833.651	1452.76	1013.95	819.938	728.649	781.263	874.226	955.372	974.759	563.62	736.287	652.187	1041.62	913.59	1219.6	663.421	754.55	976.739
metabat1.59__contig889_231	Located on the platform of the 30S subunit	rps11	-	ko:K02948	Ribosomal_S11	432.875	804.948	497.421	425.955	493.978	384.554	499.288	569.295	672.854	239.333	342.717	385.948	424.557	315.076	923.069	293.596	334.026	288.817
metabat1.59__contig889_232	One of the primary rRNA binding proteins, it binds directly to 16S rRNA where it nucleates assembly of the body of the 30S subunit	rps4	-	ko:K02986	Ribosomal_S4,S4	1160.02	1588.95	1352.76	2172.94	1749.55	1779.57	1237.06	2216.85	3041.88	983.729	1367.5	1375.71	1467.62	1039.84	2391.1	1034.29	951.146	1082.7
metabat1.59__contig889_233	Located at the top of the head of the 30S subunit, it contacts several helices of the 16S rRNA. In the 70S ribosome it contacts the 23S rRNA (bridge B1a) and protein L5 of the 50S subunit (bridge B1b), connecting the 2 subunits	rps13	-	ko:K02952	Ribosomal_S13	221.756	224.534	131.018	279.849	436.549	294.14	236.482	426.63	726.878	267.456	264.146	331.474	310.771	166.278	713.785	187.314	203.506	220.633
metabat1.59__contig889_234	Could be responsible for synthesis of pseudouridine from uracil-55 in the psi GC loop of transfer RNAs	truB	-	ko:K11131	DKCLD,PUA,TruB_C_2,TruB_N	308.454	201.43	271.701	225.016	444.58	218.062	285.718	336.146	509.15	105.997	158.95	165.579	342.412	405.466	469.424	326.314	602.337	221.125
metabat1.59__contig889_235	Could be responsible for synthesis of pseudouridine from uracil-55 in the psi GC loop of transfer RNAs	truB	-	ko:K11131	DKCLD,PUA,TruB_C_2,TruB_N	977.66	968.789	1183.33	772.557	526.468	523.762	1091.53	1311.33	1443.87	634.377	970.326	513.882	1526.67	1067.09	1642.11	752.608	855.071	1023.41
metabat1.59__contig889_236	structural constituent of ribosome	-	-	ko:K02875	-	126.646	219.177	104.825	118.88	45.2632	70.5213	143.119	172.992	205.392	90.9255	106.344	119.208	108.853	162.417	313.744	65.0004	174.291	255.609
metabat1.59__contig889_237	Belongs to the cytidylate kinase family. Type 2 subfamily	cmk	2.7.4.25	ko:K00945	Cytidylate_kin2	1716.42	1541.83	1708.59	1781.03	1284.72	1457.64	2611.22	3777.52	3016.55	1887.24	3199.37	2436.28	3918.57	4453.77	4938.56	3429.56	3513.41	4125.39
metabat1.59__contig889_238	Belongs to the eukaryotic ribosomal protein eL34 family	rpl34e	-	ko:K02915	Ribosomal_L34e	108.077	93.521	96.9105	60.236	103.995	55.1665	122.136	133.226	120.191	67.0133	118.373	60.1135	81.9645	159.395	198.649	88.7524	67.2858	133.008
metabat1.59__contig889_239	Integral membrane protein DUF106	-	-	-	DUF106	1229.25	997.668	1285.56	1238.74	891.442	1071.01	1158.33	3375.21	2950.53	1878.04	2330.31	1083.64	1830.43	1195.12	2352.5	1061.42	1099.28	1181.43
metabat1.59__contig889_240	Belongs to the archaeal adenylate kinase family	adkA	2.7.4.3	ko:K00939	AAA_17	711.257	488.928	450.937	631.343	692.456	495.77	628.792	1643.88	1831.96	870.812	1170.17	819.274	1028.15	683.427	1924.14	569.541	728.909	752.064
metabat1.59__contig889_241	The central subunit of the protein translocation channel SecYEG. Consists of two halves formed by TMs 1-5 and 6-10. These two domains form a lateral gate at the front which open onto the bilayer between TMs 2 and 7, and are clamped together by SecE at the back. The channel is closed by both a pore ring composed of hydrophobic SecY resides and a short helix (helix 2A) on the extracellular side of …	secY	-	ko:K03076	Plug_translocon,SecY	836.168	780.189	928.091	952.977	757.844	874.322	1421.76	1380.73	1360.5	721.734	767.321	647.994	1563.5	1334.83	1731.08	587.601	843.025	852.656
metabat1.59__contig889_242	binds to the 23S rRNA	-	-	ko:K02876	Ribosomal_L27A	420.711	392.788	322.979	310.489	335.905	233.455	590.692	346.109	445.048	174.844	162.207	304.708	480.647	406.393	809.317	231.387	250.487	273.391
metabat1.59__contig889_243	ribosomal protein	rpl30	-	ko:K02907	Ribosomal_L30	675.159	768.996	812.514	907.749	624.699	722.355	1233.57	665.012	802.759	686.228	616.452	671.405	1172.64	1261.83	1166.26	637.884	822.708	859.009
metabat1.59__contig889_244	With S4 and S12 plays an important role in translational accuracy	rps5	-	ko:K02988	Ribosomal_S5,Ribosomal_S5_C	684.854	855.92	736.93	386.296	618.546	478.51	1171.36	718.339	643.304	490.945	523.156	460.3	991.948	880.21	993.525	403.245	596.795	727.378
metabat1.59__contig889_245	This is one of the proteins that binds and probably mediates the attachment of the 5S RNA into the large ribosomal subunit, where it forms part of the central protuberance	rpl18	-	ko:K02881	Ribosomal_L18_c,Ribosomal_L5e	526.496	471.165	554.628	660.929	451.246	540.073	933.597	502.091	530.08	595.699	455.783	414.97	735.553	728.762	576.341	459.501	444.924	621.905
metabat1.59__contig889_246	binds to the 23S rRNA	rpl19e	-	ko:K02885	Ribosomal_L19e	278.273	234.851	256.389	226.898	205.566	203.394	419.293	313.535	289.72	393.365	280.043	215.115	317.75	427.792	339.976	380.456	356.946	291.925
metabat1.59__contig889_247	ribosomal protein	-	-	ko:K02912	Ribosomal_L32e	481.796	373.51	362.93	261.269	344.269	249.619	748.641	411.319	596.591	353.978	341.272	403.716	430.255	571.125	415.79	298.723	384.313	438.452
metabat1.59__contig889_248	This protein binds to the 23S rRNA, and is important in its secondary structure. It is located near the subunit interface in the base of the L7 L12 stalk, and near the tRNA binding site of the peptidyltransferase center	rpl6	-	ko:K02933	Ribosomal_L6	849.842	754.134	777.55	933.489	833.368	760.871	1381.11	848.17	817.264	934.665	728.596	867.703	992.637	1127.5	1023.71	514.905	689.269	918.686
metabat1.59__contig889_249	One of the primary rRNA binding proteins, it binds directly to 16S rRNA central domain where it helps coordinate assembly of the platform of the 30S subunit	rps8	-	ko:K02994	Ribosomal_S8	869.617	1022.14	954.364	1012.85	852.273	877.741	1593.06	932.777	991.261	984.728	865.965	924.92	1261.85	1499.29	1031.74	720.418	1160.9	1060.48
metabat1.59__contig889_250	Binds 16S rRNA, required for the assembly of 30S particles	rps14	-	ko:K02954	Ribosomal_S14	124.261	41.4333	83.6683	106.747	70.0323	109.762	195.59	42.4335	75.88	41.5652	132.857	31.1396	91.9939	105.006	138.136	28.016	83.4684	80.6127
metabat1.59__contig889_251	This is 1 of the proteins that binds and probably mediates the attachment of the 5S RNA into the large ribosomal subunit, where it forms part of the central protuberance. In the 70S ribosome it contacts protein S13 of the 30S subunit (bridge B1b), connecting the 2 subunits	rpl5	-	ko:K02931	Ribosomal_L5,Ribosomal_L5_C	956.162	1104.88	1112.95	1066.63	1018.41	964.929	1890.15	846.106	684.486	1012.35	819.33	923.726	1298.39	1783.32	1019.31	752.334	995.989	1286.55
metabat1.59__contig889_252	Belongs to the eukaryotic ribosomal protein eS4 family	rps4e	-	ko:K02987	RS4NT,Ribosomal_S4e,S4	1902.25	1904.59	2373.35	2148.8	1890.14	2167.79	3484.13	1710.33	1612.08	1862.2	1381.17	1758.85	2551.62	3069.01	1991.3	1307.28	1577.33	2128.63
metabat1.59__contig889_253	Located at the polypeptide exit tunnel on the outside of the subunit	rpl24	-	ko:K02895	KOW,Ribosomal_L26	1142.16	1335.26	1529.8	1115.65	1155.32	1114.84	2035.98	1093.45	1098.15	1395.32	915.774	1111.54	1356.74	1744.21	1086.88	998.999	979.36	1314.97
metabat1.59__contig889_254	Binds to 23S rRNA. Forms part of two intersubunit bridges in the 70S ribosome	rpl14	-	ko:K02874	Ribosomal_L14	188.51	305.94	176.04	86.8731	160.853	87.1475	224.976	137.17	170.698	129.649	126.582	213.244	171.645	210.744	323.254	74.1462	125.442	117.341
metabat1.59__contig889_255	One of the primary rRNA binding proteins, it binds specifically to the 5'-end of 16S ribosomal RNA	rps17	-	ko:K02961	Ribosomal_S17	1117.99	1418.74	1264.66	1300.2	1289.54	1292.73	2134.31	1488.57	1373.36	2466.01	1809.94	1793.61	1653.75	2434.13	1724.84	1772.44	1487.37	2181.95
metabat1.59__contig889_256	Part of ribonuclease P, a protein complex that generates mature tRNA molecules by cleaving their 5'-ends	rnp1	3.1.26.5	ko:K03538	UPF0086	434.186	354.115	451.63	363.131	525.972	432.016	738.814	576.034	639.984	781.265	564.005	731.005	615.541	810.192	637.717	378.066	499.495	548.957
metabat1.59__contig889_257	Belongs to the SUI1 family	-	-	ko:K03113	SUI1	1726.53	1811.55	1491	2034.99	2982.66	1915.75	3580.05	2333.23	2546.31	4269.51	2790.83	4222.38	2918.92	3499.5	2715.47	2312.44	2668.49	3141.28
metabat1.59__contig889_258	Belongs to the universal ribosomal protein uL29 family	rpl29	-	ko:K02904	Ribosomal_L29	1771.04	1747.97	1553.64	2434.28	3397.75	2496.14	3455.48	2685.75	3316.55	3530.29	2710.49	5160.99	3633.76	3325.78	4725.1	2365.38	2971.67	3632.84
metabat1.59__contig889_259	Binds the lower part of the 30S subunit head	rps3	-	ko:K02982	KH_2,Ribosomal_S3_C	1113.01	1111.12	1268.94	985.128	627.793	624.732	1471	1256.4	1444.13	632.335	814.674	585.57	1563.5	1825.55	1951.17	746.344	1085.8	1367.6
metabat1.59__contig889_260	The globular domain of the protein is located near the polypeptide exit tunnel on the outside of the subunit, while an extended beta-hairpin is found that lines the wall of the exit tunnel in the center of the 70S ribosome	rpl22	-	ko:K02890	Ribosomal_L22	777.236	852.035	1036.63	967.696	454.331	784.211	1206.64	1026.35	1037.37	773.342	915.245	570.983	1291.13	1803.44	1407.85	918.592	1158.6	1544.14
metabat1.59__contig889_261	Protein S19 forms a complex with S13 that binds strongly to the 16S ribosomal RNA	rps19p	-	ko:K02965	Ribosomal_S19	1327.12	1583.93	1721.77	997.568	825.064	823.193	1708.47	1710	1679.76	1018.27	1146.85	777.009	1880.69	2470.65	1846.34	1385.54	1259.06	1819.05
metabat1.59__contig889_262	One of the primary rRNA binding proteins. Required for association of the 30S and 50S subunits to form the 70S ribosome, for tRNA binding and peptide bond formation. It has been suggested to have peptidyltransferase activity	rpl2	-	ko:K02886	Ribosomal_L2,Ribosomal_L2_C	1420.75	1394.17	1344.75	607.179	488.391	542.811	1311.55	1079.32	1240.25	515.032	744.11	542.903	1236.98	1168.35	1600.27	594.274	722.417	927.201
metabat1.59__contig889_263	Ribosomal protein L23	-	-	ko:K02892	Ribosomal_L23	323.624	327.323	348.285	152.444	100.316	205.235	271.242	287.335	338.152	151.553	222.025	151.386	332.629	319.056	432.974	170.251	249.992	255.825
metabat1.59__contig889_264	50S ribosomal protein L4	rpl4	-	ko:K02930	Ribosomal_L4	1063.71	1251.03	993.199	520.994	487.254	515.102	1009.16	728.368	972.932	610.312	662.165	523.239	901.781	965.148	1350.18	426.816	801.44	776.138
metabat1.59__contig889_265	One of the primary rRNA binding proteins, it binds directly near the 3'-end of the 23S rRNA, where it nucleates assembly of the 50S subunit	rpl3	-	ko:K02906	Ribosomal_L3	1044.51	875.017	972.873	706.777	550.057	614.996	873.743	1161.07	1706.9	887.248	902.445	747.965	873.107	770.675	1175.92	493.778	737.42	681.756
metabat1.59__contig889_266	Putative RNA methyltransferase	-	-	ko:K09142	Methyltrn_RNA_3	2344.4	1722.34	1683.44	3464.64	3080.59	2804.54	2513.26	9901	8375.61	9043.61	6343.45	3977.7	3421.31	2812.3	4323.39	2695.81	2881.08	3316.5
metabat1.59__contig889_267	Ribosomal protein L11 methyltransferase (PrmA)	prmA	-	ko:K07579	MTS,PrmA	205.387	228.869	200.896	131.476	250.179	224.789	104.82	251.89	232.858	169.908	233.055	122.033	96.1372	235.146	124.82	371.782	452.457	238.467
metabat1.59__contig889_268	TIGRFAM acetyl-CoA carboxylase, biotin carboxylase	pycA	6.4.1.1	ko:K01959	Biotin_carb_C,Biotin_carb_N,CPSase_L_D2	820.506	1207.21	989.901	1128.03	1117.76	1287.9	1329.07	1020.77	810.107	1197.06	980.549	1299.23	966.21	1129.81	858.221	1202.41	1067.17	1067.88
metabat1.59__contig889_269	Biotin lipoate A B protein ligase	birA	6.3.4.15	ko:K03524	BPL_C,BPL_LplA_LipB,HTH_11	1271.46	1387.99	1465.65	1174.37	1263.37	1497.8	1559.45	1584.88	1119.18	1855.98	1354.24	1856.03	1487.89	1650.13	1241.25	1845.33	1476.84	1301.19
metabat1.59__contig889_270	Catalyzes the conversion of 3'-phosphate to a 2',3'- cyclic phosphodiester at the end of RNA. The mechanism of action of the enzyme occurs in 3 steps (A) adenylation of the enzyme by ATP	rtcA	6.5.1.4,6.5.1.5	ko:K01974,ko:K18105	RTC,RTC_insert	418.804	440.996	464.621	224.058	243.062	329.321	284.3	459.857	373.438	221.789	368.887	236.739	301.039	375.05	328.031	288.619	388.23	285.705
metabat1.59__contig889_271	Cys/Met metabolism PLP-dependent enzyme	-	2.9.1.1	ko:K01042	Cys_Met_Meta_PP,SelA	407.996	505.968	475.37	332.571	438.319	412.186	522.449	862.512	744.624	437.71	589.46	535.966	437.586	484.388	704.797	407.843	490.902	468.412
metabat1.59__contig889_272	TIGRFAM TIGR00288 family protein	-	-	-	NYN	342.471	439.801	538.481	380.952	788.839	654.137	261.581	1359.02	1820.73	912.829	998.917	1431.85	673.438	517.798	1046.7	609.573	612.846	909.772
metabat1.59__contig889_273	-	-	-	-	-	245.151	83.6767	171.457	380.438	338.728	200.606	169.798	1631.11	1121.78	617.228	1302.1	360.681	325.126	190.58	721.181	449.309	325.805	457.546
metabat1.59__contig889_274	-	-	-	-	-	264.632	141.182	145.942	160.217	369.31	142.136	174.957	285.245	254.795	114.413	156.291	210.002	151.135	243.74	190.222	329.574	478.86	167.135
metabat1.59__contig889_275	Fumarase C-terminus	fumA3	4.2.1.2	ko:K01678	Fumerase_C	345.272	192.089	208.437	270.199	301.218	218.214	165.694	293.958	379.642	193.016	318.588	265.501	176.479	385.473	184.026	442.901	598.877	357.977
metabat1.59__contig889_276	Predicted membrane protein (DUF2070)	-	-	ko:K08979	DUF2070	659.122	734.271	790.847	777.4	769.921	729.787	475.348	1014.19	1035.19	697.572	866.46	814.368	863.543	451.473	1061.46	718.671	813.428	595.054
metabat1.59__contig889_277	-	-	-	-	DUF5379	971.988	749.458	752.149	1160.27	907.557	855.618	576.534	2992.25	2916.87	1908.72	2898.99	916.149	1278.08	915.359	1897.35	1790.96	1182.37	1532.32
metabat1.59__contig889_278	Domain of unknown function (DUF814)	-	-	-	DUF814,FbpA	466.98	534.133	547.389	417.567	444.152	390.48	787.947	544.584	563.822	655.917	576.435	602.776	575.546	560.738	494.395	646.334	536.09	547.028
metabat1.59__contig889_279	Zn-ribbon containing protein	oapC	2.7.4.1	ko:K00937,ko:K07163	DUF2072	1397.63	1570.27	1580.99	985.755	862.459	1009.53	1635.65	1206.94	1066.59	1366.07	936.105	1250.79	1041.02	1071.18	1179.75	568.27	954.73	760.193
metabat1.59__contig889_280	protein conserved in archaea	oapB	-	ko:K09743	DUF2073	3363.02	4248.09	4982.49	3001.98	3232.33	4154.34	6759.02	2930.61	2066.95	3961.8	3071.71	4231.52	3912.22	3822.12	3293.17	2778.61	2818.32	3372.64
metabat1.59__contig889_281	COG1100 GTPase SAR1 and related small G proteins	oapA	-	ko:K06883	MMR_HSR1	5228.36	6685.84	7620.45	5067.99	4570.09	5484.57	10653.8	3826.5	3175.59	7519.11	4377.73	6689.69	5280.67	6981.26	3979.72	3922	4959.18	5784.07
metabat1.59__contig889_282	Belongs to the UPF0173 family	-	-	-	Lactamase_B_3	4570.32	7038.16	7619.81	6047.52	4878.66	7345.79	9166.67	4586.34	3241.16	9001.18	5356.59	7599.54	5236.8	8372.36	3746.94	5381.89	6417.8	6856.09
metabat1.59__contig889_283	Essential cell division protein that forms a contractile ring structure (Z ring) at the future cell division site. The regulation of the ring assembly controls the timing and the location of cell division. One of the functions of the FtsZ ring is to recruit other cell division proteins to the septum to produce a new cell wall between the dividing cells. Binds GTP and shows GTPase activity	-	-	-	-	8278.1	12503.9	13945.2	11810.2	9414.36	13392.7	15463.2	10184.4	8722.38	15793.8	9641.02	12794.8	10233.9	11700.4	7356.86	12331.5	8687.02	11257.3
metabat1.59__contig889_284	PFAM Class III signal peptide	-	-	-	Class_IIIsignal	1754.92	2135.83	2485.13	2275.51	1452.68	1982.41	1230.64	2948.26	1644.68	2657.32	2316.09	1546.11	860.734	849.627	1572.25	1623.88	1699.81	1581.23
metabat1.59__contig889_285	-	-	-	-	-	871.364	614.03	675.453	373.947	819.21	418.709	417.886	394.999	578.546	328.707	319.851	419.731	620.657	497.861	710.606	371.57	431.464	547.487
metabat1.59__contig889_286	PFAM Class III signal peptide	-	-	-	Class_IIIsignal	154087	165482	177099	259923	233553	273512	306952	87611	237021	200179	55252.5	176811	205715	232353	95304.9	147356	122926	178611
metabat1.59__contig889_287	PFAM Class III signal peptide	-	-	-	Class_IIIsignal	201301	156737	238277	271008	225514	265302	384741	208592	287406	330936	171511	209387	273418	403243	151875	243749	219475	254777
metabat1.59__contig889_288	PFAM Oligosaccharyl transferase STT3 subunit	-	2.4.99.21	ko:K21306	STT3	125.393	82.2659	80.8254	133.282	119.185	115.414	116.427	83.3259	159.03	114.269	153.2	152.786	97.6496	132.31	76.0623	256.734	190.768	136.801
metabat1.59__contig889_289	PFAM Oligosaccharyl transferase STT3 subunit	-	2.4.99.21	ko:K21306	STT3	171.061	127.146	160.94	274.443	216.405	211.068	173.418	346.182	326.245	218.214	242.132	247.052	210.693	241.454	250.855	323.619	271.757	220.56
metabat1.59__contig889_290	Phosphatase that hydrolyzes non-canonical purine nucleotides such as XTP and ITP to their respective diphosphate derivatives. Probably excludes non-canonical purines from DNA precursor pool, thus preventing their incorporation into DNA and avoiding chromosomal lesions	-	-	-	NTPase_I-T	1207.67	1957.8	1742.36	1949.25	2148.67	2407.76	2806.82	1678.37	1404.59	1844.69	1220.89	2815.42	1788.93	1440.51	1437.5	1613.92	1878.7	1516.1
metabat1.59__contig889_291	Reversibly transfers an adenylyl group from ATP to 4'- phosphopantetheine, yielding dephospho-CoA (dPCoA) and pyrophosphate	coaD	2.7.7.3	ko:K02201	CTP_transf_like	212.911	299.494	188.66	201.437	281.588	207.935	288.726	197.761	191.458	153.832	210.339	445.694	175.068	289.202	318.569	445.042	411.887	335.179
metabat1.59__contig889_292	Elongator protein 3, MiaB family, Radical SAM	-	-	-	Radical_SAM	883.042	993.374	1247.76	774.752	734.784	1037.96	1415.57	1058.51	789.815	1272.3	1052.28	1238.74	1014.64	1472.37	1018.27	1089.02	1007.03	1211.6
metabat1.59__contig889_293	PFAM Aminotransferase, class I	-	2.6.1.1	ko:K00812	Aminotran_1_2	1041.4	1228.27	1161.9	1086.84	1176.69	1080.38	1136.35	897.655	1029.85	826.277	991.21	1190.3	1373.98	1207.74	985.931	1302.15	900.603	1316.2
metabat1.59__contig889_294	Cation diffusion facilitator family transporter	-	-	-	Cation_efflux,ZT_dimer	280.627	245.582	301.297	303.479	267.19	244.402	267.875	549.394	331.213	385.71	431.503	226.688	356.639	396.026	304.401	381.347	372.897	367.304
metabat1.59__contig889_295	-	-	-	-	-	155.569	172.608	129.645	159.984	213.475	120.105	331.225	2275.89	3957.8	1728.55	1056.32	122.606	320.145	231.17	288.1	384.296	305.923	254.827
metabat1.59__contig889_296	-	-	-	-	-	114269	137191	71414.6	53726.5	86884.4	76446.4	87085.9	70025.6	121441	37138.1	51091.5	72494.3	59678.1	84780.7	148031	75811.1	92634.6	80293.6
metabat1.59__contig889_297	Phosphate	pitA	-	ko:K03306	PHO4	182.221	106.159	123.676	199.868	320.418	160.86	105.433	229.988	206.326	308.177	301.125	346.501	129.939	250.071	156.425	312.894	319.223	204.483
metabat1.59__contig889_298	Domain in cystathionine beta-synthase and other proteins.	-	-	-	CBS	836.563	596.312	595.536	703.45	555.603	439.172	345.201	514.454	646.274	274.025	423.466	295.325	599.031	415.229	696.617	365.225	396.386	413.351
metabat1.59__contig889_299	ATP cone domain	pgk2	-	ko:K05715	ATP-cone	1429.05	1413.18	1517.38	1462.03	1146.89	1273.13	960.345	1012.96	1452.3	729.134	857.911	754.052	1308.94	963.794	1013.86	832.379	811.964	875.271
metabat1.59__contig889_300	Metallophosphoesterase, calcineurin superfamily	-	-	ko:K07096	Metallophos,Metallophos_2	1041.28	938.85	710.454	946.824	1036.47	790.831	806.627	540.546	743.831	330.05	384.948	495.32	963.925	677.489	565.756	477.111	511.896	563.538
metabat1.59__contig889_301	Uncharacterized protein conserved in archaea (DUF2096)	-	-	-	DUF2096	871.129	652.148	527.27	651.791	624.449	381.878	580.684	471.581	615.213	241.708	368.552	258.209	631.054	379.944	554.624	290.033	343.363	324.092
metabat1.59__contig889_302	Domain of unknown function (DUF749)	-	-	-	DUF749	1768.78	1501.26	1553.05	4172.14	1753.07	2006.06	1239.23	2614.1	2624.17	1862.26	1688.78	1063.55	1781.36	1330.6	1226.44	1203.7	1296.14	1149.19
metabat1.59__contig889_303	reductase, subunit	hdrB1	1.8.7.3,1.8.98.4,1.8.98.5,1.8.98.6	ko:K03389	CCG	11817.4	13391.4	10679	17043.5	13529.3	15291.4	10396.2	9354.22	13497.2	6911.37	7261.47	8142.75	11971.4	12396.5	12151.3	6643.04	10628.6	9208.16
metabat1.59__contig889_304	reductase, subunit	-	1.8.7.3,1.8.98.4,1.8.98.5,1.8.98.6	ko:K03390	Fer4_8	6732.24	6425.26	4747.89	8465.64	7721.94	7473.54	6292.38	7285.2	9135.08	6133.04	5715.52	5690.85	6823.19	7191.82	8052.64	3551.43	6388.93	6048.08
metabat1.59__contig889_305	tRNA-ribosyltransferase	-	-	-	TGT	2790.47	2650.56	2862.75	4229.11	3473.53	4134.22	4004.97	2834.37	3757.76	3673.82	3125.93	3406.32	3823.09	4198.37	2914.63	3403.48	3292.53	3515.92
metabat1.59__contig889_306	PFAM Methyltransferase type 11	-	-	-	Methyltransf_31	1481.25	1720.79	1559.2	1331.22	2036.6	1822.38	1860.71	1224.6	1170.36	1439.11	1015.84	1634.16	1761.08	1415.49	1337.42	1812.77	1675.42	1407.62
metabat1.59__contig889_307	-	-	-	-	-	4780.16	2505.6	3372	3985.36	3129.36	3595.78	4340.06	2810.15	3164.62	4752.84	4054.44	4164.57	3250.09	3630.72	2262.43	3385.43	3476.32	3864.87
metabat1.59__contig889_308	S-adenosyl-L-methionine-dependent methyltransferase that catalyzes the trimethylation of the amino group of the modified target histidine residue in translation elongation factor 2 (EF- 2), to form an intermediate called diphthine. The three successive methylation reactions represent the second step of diphthamide biosynthesis	dphB	2.1.1.98	ko:K20215	TP_methylase	938.741	1057	1098.02	1326.56	908.82	1323.95	874.226	1230.4	1303.59	1031.53	1120.95	912.442	1101.11	831.17	1077.82	1354.72	1017.93	1121.11
metabat1.59__contig889_309	N2,N2-dimethylguanosine tRNA methyltransferase	-	2.1.1.228	ko:K15429	Met_10	623.657	598.278	602.125	391.947	537.479	486.881	416.355	387.987	482.273	334.148	336.849	334.583	478.575	406.746	454.088	492.317	428.601	343.415
metabat1.59__contig889_310	Catalyzes the interconversion of methylthioribose-1- phosphate (MTR-1-P) into methylthioribulose-1-phosphate (MTRu-1- P)	-	5.3.1.23	ko:K08963	IF-2B	1093.67	1049.97	1098.55	1044.83	988.594	933.388	1824.46	770.145	589.343	731.159	511.793	951.97	1186.74	1041.77	991.672	495.542	774.692	819.568
metabat1.59__contig889_311	cofactor biosynthesis protein	nifB	-	ko:K02585	Radical_SAM	2005.12	2369.99	3344.45	2295.07	2338.35	2789.33	3966.52	1957.45	1057.72	2488.51	1568.92	2402	2704.62	3423.82	1764.7	2037.53	1619.5	2322.3
metabat1.59__contig889_312	Methanogenesis marker protein 17	-	-	-	DUF2113	4204.61	4851.4	6572.02	5698.33	4671.62	5981.68	7938.07	4296.35	2090.94	5183.48	3596.66	5978.75	5311.78	6486.58	3257.41	2719.15	3646.89	4998.69
metabat1.59__contig889_313	BadF BadG BcrA BcrD	-	-	-	BcrAD_BadFG	1906.45	2236.8	2241.35	1337.84	2206.38	1799.54	3666.25	1433.58	942.595	1527.01	1058.9	2266.29	2327.6	2512.01	1727.7	946.328	1530.18	1912.47
metabat1.59__contig889_314	Methanogenesis marker protein 5	-	-	-	DUF2112	963.737	998.116	1218.22	1336.81	1171.37	1208.4	1924.13	622.775	582.427	881.39	473.013	1276.9	1181.38	1403.24	803.58	628.58	796.265	882.121
metabat1.59__contig889_315	PFAM Uncharacterised conserved protein UCP006557, signal transduction	-	-	-	DUF2111	2273.66	2135.1	3219.38	3002.71	3157.2	3879.83	4886.77	1845.87	1346.48	2632.48	1516.36	2887.72	3122.49	4238.4	1529.55	2008.44	1967.79	2784.63
metabat1.59__contig889_316	Uncharacterized protein conserved in archaea (DUF2102)	-	-	-	DUF2102	2078.74	2890.87	4134.05	4302.35	3505.93	5288.89	5238.2	2339.37	1464.74	4103.53	2201.31	4076.46	3780.07	5391.63	1885.71	5010.85	2788.49	4073.4
metabat1.59__contig889_317	Belongs to the UPF0288 family	-	-	-	-	2421.32	3160.01	3373.23	2414.22	3174.31	2980.31	4343.22	1496.46	1240.3	2114.27	1071.41	2868.7	2588.99	2890.4	1814.18	1540.75	1625.53	2166.05
metabat1.59__contig889_318	methanogenesis marker protein 2	-	-	ko:K07123	AIRS,AIRS_C	2442.66	3556.03	4094.53	3404.2	3692.82	3494.7	4674.88	2799.17	2034.55	3406.16	2328.44	4014.95	2822.57	3458.95	2106.91	1912.15	2304.95	3059.48
metabat1.59__contig889_319	Uncharacterized protein conserved in archaea (DUF2117)	-	-	-	DUF2117	449.735	482.371	463.452	532.613	663.455	579.546	648.192	399.006	518.111	447.751	373.576	556.305	575.696	527.87	453.95	469.899	478.143	435.544
metabat1.59__contig889_320	PIN domain of ribonuclease	-	-	ko:K07060	PIN_6	260.071	268.298	196.398	293.774	380.606	330.773	193.227	241.409	283.893	240.314	232.282	262.134	277	253.094	270.7	263.052	303.062	266.8
metabat1.59__contig889_321	TIGRFAM molybdenum cofactor synthesis	moaB	2.7.7.75	ko:K03638	MoCF_biosynth	6129.42	6010.4	7950.46	4993	3996.56	6189.38	6216.54	5649.12	6441.91	7935.64	5929.09	3984.78	6256.92	4650.32	4694.53	3853.03	2660.71	4416.5
metabat1.59__contig889_322	Catalyzes the transfer of a ribosyl phosphate group from 5-phosphoribose 1-diphosphate to orotate, leading to the formation of orotidine monophosphate (OMP)	pyrE	2.4.2.10	ko:K00762	Pribosyltran	2913.32	2892.17	2458.94	3208.02	2614.4	2463.97	6618.54	2891.22	4130.55	3891.02	2786.46	4167.36	4106.96	4152.88	3045.36	2706.02	2627.41	3514.24
metabat1.59__contig889_323	PRC-barrel domain	-	-	-	PRC	878.739	736.126	485.096	861.401	854.815	778.66	1132.47	600.157	1206.34	1018.72	774.791	1092.76	1119.76	941.495	1262.1	1152.54	683.254	1008.26
metabat1.59__contig889_324	ABC-2 family transporter protein	-	-	ko:K01421	ABC2_membrane_3	196.421	266.426	181.665	299.525	220.567	299.663	110.148	445.987	360.488	244.96	396.641	95.5667	223.173	239.198	545.211	356.399	411.752	263.293
metabat1.59__contig889_325	-	-	-	-	-	183.556	164.519	107.279	97.1345	140.693	104.767	62.2298	75.2187	167.386	63.8556	170.349	90.1581	60.8797	299.196	54.1276	309.007	330.44	192.645
metabat1.59__contig889_326	Belongs to the sodium solute symporter (SSF) (TC 2.A.21) family	-	-	ko:K03307	SSF	653.782	894.377	750.351	513.109	529.878	636.951	590.388	486.986	467.178	401.702	255.741	549.176	702.186	289.497	388.296	507.076	352.919	362.77
metabat1.59__contig889_327	Belongs to the sodium solute symporter (SSF) (TC 2.A.21) family	-	-	ko:K03307	SSF	251.484	189.138	181.913	222.641	251.972	157.824	131.243	304.153	323.49	197.451	227.429	217.512	156.573	187.098	205.995	297.674	239.313	195.626
metabat1.59__contig889_328	coenzyme F390 synthetase	paaK	6.2.1.30	ko:K01912	AMP-binding,AMP-binding_C_2	522.79	1168.4	645.23	534.114	552.83	648.044	386.756	688.339	430.045	501.183	647.814	504.864	468.115	366.278	535.063	565.933	469.19	489.501
metabat1.59__contig889_329	PFAM amino acid-binding ACT domain protein	-	-	-	-	1212.03	2065.71	1265.22	1119.19	1283.66	1395.93	1099.42	1060.01	689.238	1125.39	1492.78	1027.39	1291.63	973.041	1132.72	1328.3	1053.47	1106.55
metabat1.59__contig889_330	indolepyruvate ferredoxin oxidoreductase, beta subunit	iorB	1.2.7.8	ko:K00180	POR	1401.17	1878.75	1705.64	1706.83	1808.1	2060.43	1868.36	1546.56	1313.87	1392.82	1770.25	1851.34	1982.39	1663.51	1597.18	1836.81	2080.79	1824.74
metabat1.59__contig889_331	Catalyzes the ferredoxin-dependent oxidative decarboxylation of arylpyruvates	iorA	1.2.7.8	ko:K00179	Fer4,POR_N,TPP_enzyme_C	1331.35	2155.82	1724.74	1518.49	1336.3	1859.44	1861.44	1500.67	1314.17	1117.63	1207.91	1470.58	1781.25	1512.69	1521.29	1186.13	1308.95	1274.14
metabat1.59__contig889_332	fumarate reductase	-	1.3.4.1	ko:K18210	CCG,Fer2_3,Fer4_8	699.754	1308.4	844.56	425.958	605.283	674.733	434.764	1133.82	982.083	730.623	941.685	732.65	694.595	572.857	845.305	583.574	556.608	738.911
metabat1.59__contig889_333	TIGRFAM RNA methyltransferase, TrmH	-	-	-	SpoU_methylase	625.142	890.689	800.623	548.742	444.163	676.408	505.569	469.449	515.96	323.74	521.829	410.582	689.902	449.174	635.834	502.92	486.921	474.392
metabat1.59__contig889_334	DUF1512 domain containing protein	-	-	-	DUF1512	271.323	262.34	227.212	125.566	164.175	155.718	125.996	213.037	168.963	89.6795	248.887	132.272	195.047	199.084	216.438	234.617	249.353	199.013
metabat1.59__contig889_335	Belongs to the dCTP deaminase family	dcd	3.5.4.13	ko:K01494	DCD	383.11	445.999	380.091	281.576	205.255	317.197	232.506	324.645	267.322	150.3	345.137	209.497	458.356	240.921	385.485	291.121	260.52	231.492
metabat1.59__contig889_336	glycyl-tRNA synthetase	glyS	6.1.1.14	ko:K01880	HGTP_anticodon,tRNA-synt_2b	525.482	640.217	475.031	343.387	327.332	432.553	389.302	488.337	494.521	188.29	396.329	214.753	608.718	454.442	656.309	365.454	378.658	397.307
metabat1.59__contig889_337	Domain of unknown function (DUF1724)	-	-	-	DUF1724	1338.48	1260.08	2507.66	3571.08	2445.81	3692.13	1806.8	1318.86	990.742	1942.62	1340.06	1658.7	1810.26	2291.69	724.811	4197.97	1807.83	2245.3
metabat1.59__contig889_338	Domain of unknown function (DUF1724)	-	-	-	DUF1724,HTH_5	1881.96	1984.01	2971.29	3075.87	3504.45	4233.33	2450.06	2096.28	1536.33	3302.46	2437.04	3006.86	2333.66	2607.54	1469.75	3426.03	2322.79	2444.89
metabat1.59__contig889_339	TatD related DNase	-	-	ko:K07051	TatD_DNase	1383.02	1429.73	1469.62	1851.72	1253.57	1819.61	1586.87	1000.58	1136.06	1119.41	1053.71	1155.66	1554.73	1337.15	1204.56	1510.41	1563.4	1186.46
metabat1.59__contig889_340	Belongs to the carbohydrate kinase PfkB family	-	2.7.1.15	ko:K00852	PfkB	840.729	600.43	611.14	504.523	622.327	461.715	399.624	690.221	736.039	586.801	467.053	351.216	583.018	486.493	478.51	514.331	716.107	381.352
metabat1.59__contig889_341	Belongs to the ParA family	parA1	-	ko:K03609	AAA_31,CbiA,ParA	3803.86	3023.64	3102.95	3521.53	2601.41	3801.72	2327.33	2264.75	3500.44	2713.39	2167.86	2357.4	2811.85	1619.81	2857.76	2072.15	1604.67	1942.04
metabat1.59__contig889_342	Uncharacterized protein conserved in archaea (DUF2226)	-	-	ko:K02039,ko:K09718	DUF2226,PhoU	1169.09	1472.48	1676.21	1727.84	1762.6	1464.49	1338.63	1154.3	1070.29	1198.14	1110.96	1472.95	1346.89	1153.25	1136.59	1523.61	1329.46	1244.24
metabat1.59__contig889_343	Pfam:DUF552	-	-	-	SepF	246.099	233.412	117.835	124.499	198.142	118.911	128.019	138.732	144.714	138.507	140.333	143.901	202.438	138.643	252.78	271.263	160.061	157.683
metabat1.59__contig889_344	Domain of unknown function (DUF1611_N) Rossmann-like domain	-	-	-	DUF1611,DUF1611_N	1161.09	1407.62	1543.75	1570.37	1353.84	1355.58	741.173	2114.05	1744.92	1477.73	1830.76	1156.35	1439.69	917.335	1312.5	1730.78	977.818	1319.69
metabat1.59__contig889_345	Roadblock LC7 family protein	-	-	ko:K07131	Robl_LC7	1006.31	935.749	573.357	814.141	1291.46	761.203	1271.94	1156.52	2019.29	1416.74	958.831	1006.7	1177.04	517.967	1536.02	454.984	523.937	897.246
metabat1.59__contig889_346	PFAM 3H domain	-	-	ko:K07105	3H,AAA_18	4405.37	3726.45	5151.1	5451.67	5039.6	5121.17	5569.81	4818.79	5732.8	5397.01	3748.78	4952.02	4549.38	3903.4	4441.99	2533.83	2500.9	3387.95
metabat1.59__contig889_347	ZPR1 zinc-finger domain	-	-	ko:K06874	zf-ZPR1	1985.28	1570.7	1770.2	2534.27	1871.85	1871.31	2454.92	1513.33	1678.33	1274.06	1277.19	1524.29	1749.96	1527.73	1919.79	825.37	1151.15	1317.77
metabat1.59__contig889_348	-	-	-	-	-	2977.79	3207.6	2932.78	3126.08	2389.38	3086.44	4080.11	3158.97	4218.94	3779.27	4012.12	4344.58	3144.28	2528.2	3741.42	2780.33	3206.19	2859.51
metabat1.59__contig889_349	Involved in the catabolism of quinolinic acid (QA)	nadC	2.4.2.19	ko:K00767	QRPTase_C,QRPTase_N	1470.9	1874.21	1641.81	1599.16	1977.33	1815.8	1577.23	1656.43	1341.64	1894.26	1524.94	1860.42	1309.71	1241.41	1366.4	1327.78	1543.8	1292.07
metabat1.59__contig889_350	Zinc phosphodiesterase, which displays some tRNA 3'- processing endonuclease activity. Probably involved in tRNA maturation, by removing a 3'-trailer from precursor tRNA	rnz	3.1.26.11	ko:K00784	Lactamase_B_2	709.569	647.531	716.3	1077.96	735.383	943.969	745.882	1037.95	1103.34	750.549	796.306	648.432	1009.55	675.257	905.232	639.922	653.257	709.139
metabat1.59__contig889_351	mechanosensitive ion channel	-	-	ko:K03442	MS_channel	866.337	824.696	999.031	1362	1074.39	1520.76	1068.61	947.472	1056.01	905.356	786.826	840.979	1265.7	1055.69	842.592	988.968	966.089	874.263
metabat1.59__contig889_352	PFAM Peptidase C60, sortase A B	-	3.4.22.70	ko:K07284	Sortase	920.306	915.214	1056.7	1535.42	1030.85	1222.13	1234.2	834.911	850.1	993.736	640.446	1007.48	1038.73	929.296	797.294	900.351	751.431	865.88
metabat1.59__contig889_353	PFAM TPR repeat-containing protein	-	-	-	TPR_1,TPR_11,TPR_2,TPR_8	978.021	936.77	988.1	1083.24	775.715	903.776	875.377	823.748	756.799	656.469	678.963	795.691	755.041	764.537	695.186	686.474	646.916	611.199
metabat1.59__contig889_354	Catalyzes the condensation of iminoaspartate with dihydroxyacetone phosphate to form quinolinate	nadA	2.5.1.72	ko:K03517	NadA	742.749	722.914	914.923	943.279	899.68	919.615	453.168	3261.3	2807.53	2330.53	2311.13	1444.69	943.74	904.516	1335.33	897.291	958.545	1155.77
metabat1.59__contig889_355	Domain of unknown function (DUF362)	-	-	ko:K07138	DUF362,Fer4	449.578	407.902	364.964	329.581	314.387	358.091	243.559	395.636	255.677	397.979	483.183	227.527	262.803	374.327	274.795	484.312	619.703	499.946
metabat1.59__contig889_356	Domain of unknown function (DUF362)	-	-	ko:K07138	DUF362,Fer4	1024.34	1246.68	931.119	997.299	1041.22	1200.62	785.502	649.628	810.853	766.865	949.178	882.402	770.989	717.336	669.247	994.364	950.192	1064.48
metabat1.59__contig889_357	Ferritin-like domain	-	1.16.3.1	ko:K03594	Ferritin	5071.45	3908.44	3064.39	3955.6	3711.19	4702.12	3838.4	2548.56	6940.85	3402.08	2730.45	3632.2	6688.28	3111.93	7876.04	4791.75	2986.89	4371.71
metabat1.59__contig889_358	COG0537 Diadenosine tetraphosphate (Ap4A) hydrolase and other HIT family	-	2.7.7.53	ko:K19710	HIT	183.606	127.087	177.554	159.904	137.377	153.579	164.56	127.56	123.288	148.246	215.601	138.828	82.0262	233.03	46.6744	296.434	240.285	169.313
metabat1.59__contig889_359	-	-	-	-	-	113.427	125.153	138.514	120.915	101.701	127.517	139.834	109.159	112.642	96.578	135.055	81.398	96.1877	91.4939	76.0174	92.2193	86.5809	145.683
metabat1.59__contig889_360	-	-	-	-	-	201.78	155.42	145.035	91.0041	90.9773	86.3759	94.061	79.2412	124.586	104.618	169.895	66.3677	81.0407	205.563	74.3768	270.687	247.36	218.898
metabat1.59__contig889_361	alpha/beta hydrolase fold	-	2.3.1.31	ko:K00641	Abhydrolase_1	353.527	457.431	387.876	333.44	291.013	298.621	276.84	573.068	490.486	622.186	649.944	472.192	237.943	399.153	267.952	463.026	494.649	418.935
metabat1.59__contig889_362	-	-	-	-	-	57.4742	118.051	65.0144	110.597	64.784	109.347	64.9502	54.9549	87.3518	130.731	180.664	151.231	89.3547	105.771	75.3251	133.038	131.262	197.2
metabat1.59__contig889_363	Ferredoxin	fdxA	-	ko:K05337	Fer4_13,Fer4_15	478.635	586.336	428.2	637.978	707.892	614.813	937.09	749.571	781.894	1252.27	789.461	887.75	925.819	753.403	729.18	769.831	704.453	842.968
metabat1.59__contig889_364	-	-	-	-	-	192.231	150.415	134.612	264.221	280.652	177.638	115.859	260.077	274.77	215.562	326.107	237.653	129.032	158.834	248.937	304.348	317.28	273.433
metabat1.59__contig889_365	Zn-dependent protease with chaperone function	htpX	-	ko:K03799	Peptidase_M48	846.743	620.438	894.238	887.975	763.209	950.148	918.88	1031.83	849.617	1293.45	1122.45	991.408	998.308	1091.28	650.414	1050.92	1068.77	986.69
metabat1.59__contig889_366	Cleaves both 3' and 5' ssDNA extremities of branched DNA structures	nucS	-	ko:K07503	NucS	555.767	555.553	537.292	925.725	567.103	701.199	493.002	626.727	754.177	421.569	499.141	477.932	592.489	407.576	632.542	511.768	499.631	381.21
metabat1.59__contig889_367	Containing Willebrand factor type A domain	-	-	ko:K07161	VWA_CoxE	571.571	685.933	668.132	685.898	683.463	578.6	798.108	380.005	343.539	590.49	422.1	815.204	582.581	511.141	442.289	464.339	436.599	435.152
metabat1.59__contig889_368	ATPase family associated with various cellular activities (AAA)	-	-	-	AAA_5	961.904	1215.56	1117.41	1304.88	1537.83	1528.12	1011.08	881.472	819.881	1011.85	967.158	1472.89	935.714	724.814	952.393	1179.04	937.65	859.58
metabat1.59__contig889_369	Probably functions as a manganese efflux pump	mntP	-	-	Mntp	571.676	561.824	551.227	506.612	417.301	470.394	338.541	843.422	690.91	687.886	802.844	360.284	446.085	335.326	593.642	399.158	391.914	464.693
metabat1.59__contig889_370	Nitrilase cyanide hydratase and apolipoprotein N-acyltransferase	nit	-	ko:K11206	CN_hydrolase	134.711	104.808	106.636	92.4312	100.256	88.7161	54.6477	129.749	119.759	55.4593	105.991	63.6214	76.9712	82.8636	130.149	109.028	95.1281	81.9144
metabat1.59__contig889_371	Carotene biosynthesis associated membrane protein	cruF	4.2.1.161	ko:K08977	Caroten_synth	194.565	114.081	152.397	168.435	151.504	196.706	91.3482	224.681	208.924	128.277	187.122	151.691	161.717	176.683	172.46	278.883	279.065	178.323
metabat1.59__contig889_372	COG0382 4-hydroxybenzoate polyprenyltransferase and related prenyltransferases	lye	-	ko:K20616	UbiA	84.2998	45.6046	54.9578	72.0125	81.7006	47.965	47.1874	49.5035	68.8509	74.844	133.26	73.2481	34.2962	107.706	36.1391	271.891	131.245	89.0464
metabat1.59__contig889_373	Phytoene squalene synthetase	crtB	2.5.1.32,2.5.1.99	ko:K02291	SQS_PSY	50.9953	57.1328	55.2819	196.26	74.7254	72.7651	77.7985	62.6914	48.4405	88.7012	83.9658	53.6734	50.2119	60.3305	41.7712	241.447	167.847	72.0466
metabat1.59__contig889_374	Phytoene squalene synthetase	crtB	2.5.1.32,2.5.1.99	ko:K02291	SQS_PSY	49.1397	24.7037	28.5058	38.642	48.9984	25.1703	32.0374	46.4693	25.1342	20.2304	93.3582	16.577	31.3424	49.6882	37.155	91.4736	66.0162	38.1456
metabat1.59__contig889_375	Phytoene squalene synthetase	crtB	2.5.1.32,2.5.1.99	ko:K02291	SQS_PSY	24.6896	41.4917	41.8931	41.5713	80.7063	46.9728	39.0616	53.9597	28.1433	39.6417	151.523	51.9724	53.7387	38.9457	44.4922	176.645	33.169	64.7804
metabat1.59__contig889_376	COG1233 Phytoene dehydrogenase and related proteins	crtI1	1.3.99.26,1.3.99.28,1.3.99.29,1.3.99.31,1.3.99.37	ko:K10027,ko:K20611	Amino_oxidase	174	180.501	200.027	315.885	292.866	253.887	165.726	155.874	145.126	250.477	398.089	258.08	215.044	196.492	169.95	608.263	255.297	271.239
metabat1.59__contig889_377	PFAM PBS lyase HEAT-like repeat	-	-	-	HEAT_2,HEAT_PBS	229.037	176.802	166.451	201.593	253.84	177.708	144.597	242.942	277.119	210.578	281.546	213.232	153.838	218.655	324.908	366.185	340.358	232.424
metabat1.59__contig889_378	PFAM UbiA prenyltransferase	-	2.5.1.74	ko:K02548	UbiA	1852.04	1975.33	2298.34	3284.3	2950.98	3390.17	2876.73	1629.28	1472.57	2305.69	1560.67	3181.99	2845.39	2660.95	1749.28	3029.6	2253.63	2044.35
metabat1.59__contig889_379	Phosphoesterase	-	-	ko:K06953	Metallophos	1337.25	1399.16	1873.52	3126.92	2030.7	2804.51	2180.95	1540.45	1059.6	2284.22	1634.39	2284.55	1925.94	2096.5	1110.06	2627.32	1958.8	1980.9
metabat1.59__contig889_380	helicase	-	-	ko:K03724	DEAD,DEAD_assoc,Helicase_C	408.302	334.406	398.682	481.609	505.125	452.58	502.134	241.667	271.776	370.852	328.498	476.227	437.231	441.27	349.317	503.429	418.95	448.402
metabat1.59__contig889_381	methyltransferase activity	-	-	-	-	502.956	435.119	409.509	238.408	343.482	345.042	331.256	229.004	284.452	231.372	301.456	205.311	241.522	339.58	278.108	341.697	304.557	325.603
metabat1.59__contig889_382	Flavodoxin	-	-	-	Flavodoxin_4	2340.77	2560.09	3015.19	2241.04	1853.15	2807.13	2075.39	3996.2	2888.14	4389.51	2474.31	2190.47	1134.97	1323.74	1534.87	1375.05	1729.67	1394.12
metabat1.59__contig889_383	Uncharacterised protein family UPF0066	-	-	-	UPF0066	514.086	584.448	675.814	508.927	547.934	548.914	638.261	503.971	415.248	720.602	489.451	739.236	482.085	425.231	403.91	544.577	476.873	437.618
metabat1.59__contig889_384	cyclase family	-	-	-	Cyclase	537.327	860.279	732.193	712.778	1081.8	953.455	757.522	649.666	446.734	1056.35	799.522	1203.88	549.199	538.484	502.015	909.039	771.897	715.117
metabat1.59__contig889_385	helix_turn_helix, Arsenical Resistance Operon Repressor	-	-	ko:K21903	HTH_5	716.811	700.235	513.686	561.42	1122.8	832.374	1105.82	613.623	756.968	888.533	625.65	1404.75	591.118	559.705	569.554	776.8	968.24	764.761
metabat1.59__contig889_386	-	-	-	-	-	1297.67	1664.76	1399.72	2396.36	1931.21	2384.35	1441.37	1165.81	1109.09	1252.33	1230.04	1374.72	1650.81	1076.03	1174.7	1468.83	1121.02	1799.42
metabat1.59__contig889_387	HAD-superfamily hydrolase, subfamily IA, variant 1	-	3.1.3.18	ko:K01091	HAD_2	894.721	911.965	630.414	599.575	1000.52	757.62	806.133	514.878	539.006	448.757	382.214	703.881	809.719	535.448	667.313	398.728	511.838	539.903
metabat1.59__contig889_388	Male sterility protein	rfbD	1.1.1.133	ko:K00067	RmlD_sub_bind	3090.75	3287.33	4074.99	5553.1	4091.75	5644.09	3893.72	3264.03	2431.59	3275.79	2301.27	3675.33	4286.62	3765.14	2451.31	3900.57	2741.49	3141.88
metabat1.59__contig889_389	Nucleotidyl transferase	-	2.7.7.24	ko:K00973	NTP_transferase	944.764	909.646	932.749	1205.41	1248.56	1201.84	1235.52	777.791	728.263	813.166	602.488	1042.29	1079.37	972.106	953.767	969.668	891.575	955.825
metabat1.59__contig889_390	Catalyzes the epimerization of the C3' and C5'positions of dTDP-6-deoxy-D-xylo-4-hexulose, forming dTDP-6-deoxy-L-lyxo-4- hexulose	rfbC	5.1.3.13	ko:K01790	dTDP_sugar_isom	2452.26	2399.98	2797	3978.82	3293.42	3863.17	3774.18	2510.53	1996.98	2615.8	1878.68	2956.89	3238.42	3092.8	2406.72	2627.84	2714.38	2723.69
metabat1.59__contig889_391	Male sterility protein	-	4.2.1.46	ko:K01710	GDP_Man_Dehyd	1405.34	1442.16	1648.95	2291.01	1976.75	2163.21	2176.15	1407.32	1163.14	1261.49	943.062	1633.08	1971.3	1691.44	1372.13	1444.31	1447.85	1313.47
metabat1.59__contig889_392	Belongs to the NAD(P)-dependent epimerase dehydratase family. dTDP-glucose dehydratase subfamily	spsJ	4.2.1.46	ko:K01710	GDP_Man_Dehyd	135.713	168.941	179.104	565.83	244.758	516.398	270.947	166.84	171.886	242.112	148.972	285.681	276.635	267.595	214.919	428.373	230.942	301.301
metabat1.59__contig889_393	Male sterility protein	-	4.2.1.46	ko:K01710	GDP_Man_Dehyd	1988.19	1918.5	2117.17	3360.21	2277.63	2969.84	2646.06	1922.96	1760.17	1770.25	1481.27	1950.95	2167.18	2198.85	1635.95	1619.65	1995.39	1913.61
metabat1.59__contig889_394	-	-	-	-	-	1252.84	1426.26	1171.48	1958.8	1234.52	1468.58	1020.75	1860.37	1708.33	1603.3	1636.36	1463.97	1160.29	889.841	1598.92	1135.33	1403.5	1150.11
metabat1.59__contig889_395	SMART Elongator protein 3 MiaB NifB	-	1.21.98.3	ko:K04034	B12-binding,Radical_SAM	5239.89	5311.35	5896.72	6566.77	5952.07	7164.65	10131.3	5565.06	2982.49	7804.74	5567.13	5444.18	6159.49	9852.83	4036.04	8128.02	8307.47	7788.84
metabat1.59__contig889_396	SMART Elongator protein 3 MiaB NifB	-	1.21.98.3	ko:K04034	B12-binding,Radical_SAM	3759.37	2449.57	3225.26	2991.48	1765.74	3510.72	3011.36	3468.47	1258.75	4721.61	5686.84	2335.12	2404.16	5438.28	2046.32	3187.2	5170.46	5575.55
metabat1.59__contig889_397	-	-	-	-	-	364.198	250.134	262.419	234.111	238.289	187.162	598.434	411.704	222.682	352.87	357.168	370.84	362.291	594.301	312.037	365.574	500.526	502.713
metabat1.59__contig889_398	-	-	-	-	-	707.763	542.878	577.892	463.58	569.419	357.91	1413.82	891.297	557.339	910.023	890.069	835.395	921.734	1296.97	846.983	891.395	1060.41	1040.82
metabat1.59__contig889_399	-	-	-	-	-	592.949	705.173	838.423	543.337	668.362	628.963	1261.71	867.792	545.363	990.132	713.216	850.279	926.73	1084.1	570.499	928.382	709.661	819.202
metabat1.59__contig889_400	PFAM Ion	-	-	ko:K10716	Ion_trans,Ion_trans_2	4880.25	5370.48	7189.05	8313.45	7006.94	9013.17	6045.23	6631.35	4194.95	7730.65	8587.41	6512.37	6448.27	5493.43	4682.55	10511	7505.18	7719.28
metabat1.59__contig889_401	-	-	-	-	-	404.213	585.331	660.979	778.817	464.921	800.416	433.485	822.568	603.37	1423.84	1191.57	520.947	564.301	715.685	533.811	1284.56	731.436	641.003
metabat1.59__contig889_402	PFAM Ion	-	-	ko:K10716	Ion_trans,Ion_trans_2	235.398	215.098	259.67	168.661	186.3	161.989	130.179	567.829	275.938	469.093	509.792	237.217	311.465	395.021	311.792	421.574	329.7	343.692
metabat1.59__contig889_403	-	-	-	-	-	1717.15	1524.06	1649.12	3950.79	2927.19	2648.86	1565.4	5344.3	5131.04	3710.9	4172.61	3074.15	2785.71	1582.17	3570.08	1832.18	1930.08	2427.22
metabat1.59__contig889_404	Deoxyribodipyrimidine photo-lyase-related protein	-	-	ko:K06876	DPRP,FAD_binding_7	432.646	523.897	462.731	496.027	630.882	500.833	822.848	485.795	437.029	708.308	529.468	905.838	429.467	495.968	462.006	562.05	585.76	546.849
metabat1.59__contig889_405	-	-	-	-	-	3832.89	3405.63	3200.92	3655.11	2550.93	3751.02	3534.6	4186.27	3517.38	6562.03	4672.95	3994.09	2915.17	2915.32	3013.74	3328.18	3199.1	4046.84
metabat1.59__contig889_406	Phosphoesterase	-	-	ko:K07095	Metallophos_2	2671.12	2369.08	2488.03	2429.67	1931.17	2119.34	1466.67	2634.81	2239.46	3354.46	2538.78	1933.21	1696.21	1848.65	1701.39	1572.95	1729.37	2197.57
metabat1.59__contig889_407	Specifically methylates the uridine in position 2552 of 23S rRNA at the 2'-O position of the ribose in the fully assembled 50S ribosomal subunit	rlmE	2.1.1.166	ko:K02427	FtsJ	1693.89	1542.29	1661.3	1185.94	1316.86	1355.04	769.931	1009.07	847.519	960.348	1044.61	1230.01	946.494	1264.28	991.326	922.483	1053.26	1227.99
metabat1.59__contig889_408	-	-	-	-	-	982.306	669.731	840.693	917.142	1078.1	805.335	690.148	730.476	887.054	603.119	616.684	609.339	800.432	547.933	714.634	812.55	707.586	590.211
metabat1.59__contig889_409	Belongs to the MCM family	mcm	-	ko:K10726	MCM,MCM_N,MCM_OB	1416.04	1992.09	1784.64	2151.69	2566.32	2392.58	1671.55	1172.33	1050.37	1720.63	1473.07	2295.82	1571.24	1418.06	1307.23	1910.78	1790.74	1510.73
metabat1.59__contig889_410	eIF-2 functions in the early steps of protein synthesis by forming a ternary complex with GTP and initiator tRNA	eif2b	-	ko:K03238	eIF-5_eIF-2B	527.181	511.493	342.67	752.136	899.113	626.042	537.347	1520.22	1518.68	2809.95	1567.91	1121.22	894.601	606.929	739.463	986.089	708.236	851.903
metabat1.59__contig889_411	NMD3 family	-	-	ko:K07562	NMD3	751.554	825.424	734.074	669.542	637.969	587.577	1126.43	1162.38	1259.09	775.91	888.862	901.003	1110.05	981.828	976.076	762.857	807.556	874.803
metabat1.59__contig889_412	Catalyzes the attachment of tyrosine to tRNA(Tyr) in a two-step reaction tyrosine is first activated by ATP to form Tyr- AMP and then transferred to the acceptor end of tRNA(Tyr)	tyrS	6.1.1.1	ko:K01866	tRNA-synt_1b	731.704	830.35	771.257	732.32	608.54	623.468	1104.42	796.996	906.943	559.995	633.006	590.152	1122.13	1024.87	733.268	700.293	692.102	796.326
metabat1.59__contig889_413	-	-	-	-	-	954.494	932.272	903.223	768.246	529.669	684.475	1418.84	902.624	1074.06	628.732	758.329	701.945	1057.79	1240.21	998.353	942.471	868.021	1089.19
metabat1.59__contig889_414	thymidylate kinase	tmk	2.7.4.9	ko:K00943	Thymidylate_kin	352.403	349.295	266.212	370.125	580.871	477.586	317.775	479.717	557.15	421.457	469.688	601.246	335.231	333.15	484.395	492.683	551.257	426.266
metabat1.59__contig889_415	Response regulator, receiver	-	-	-	HATPase_c,HisKA,PAS,PAS_4,Response_reg	2711.71	2895.36	3218.19	4769.03	4381.96	4322.09	5281.23	4702.05	4642.43	6451.26	3987.43	5820.9	4169.29	4013.68	3443.54	3436.59	2954.52	3965.53
metabat1.59__contig889_416	PFAM peptidase U32	-	-	ko:K08303	DUF3656,Peptidase_U32	630.542	861.779	856.081	494.678	585.041	438.196	904.224	615.662	604.499	634.311	463.175	558.166	590.902	637.757	447.623	415.256	450.215	474.287
metabat1.59__contig889_417	Has ATPase and non-specific DNA-binding activities	mutS2	-	ko:K07456	HHH_5,MutS_V	292.663	194.509	192.716	319.169	319.101	283.793	437.638	332.006	278.001	314.783	333.593	297.714	317.288	447.584	262.363	354.152	441.726	349.689
metabat1.59__contig889_418	UDP-glucose:hexose-1-phosphate uridylyltransferase activity	-	-	-	-	638.58	567.279	728.692	760.876	921.102	939.085	949.53	825.459	609.718	1727.36	1211.35	2020.74	676.89	981.489	608.901	815.413	1155.37	980.267
metabat1.59__contig889_419	Removes the phosphate from trehalose 6-phosphate to produce free trehalose	-	3.1.3.12	ko:K01087	Trehalose_PPase	130.309	109.246	113.645	87.4222	124.9	94.4444	145.255	136.826	121.254	224.168	175.15	199.042	82.6898	137.5	98.7511	113.788	134.572	144.92
metabat1.59__contig889_420	Bacterial transferase hexapeptide repeat	-	2.7.7.13	ko:K00966	Hexapep,NTP_transferase	4.35519	0	0	20.9517	4.9091	16.5718	0	41.6428	33.096	29.1362	13.0382	30.5594	9.02797	17.1748	7.13483	45.8232	0	26.3702
metabat1.59__contig889_421	Bacterial transferase hexapeptide repeat	-	2.7.7.13	ko:K00966	Hexapep,NTP_transferase	1930.9	2469.69	2558.19	2139.17	2097.74	3496.81	4644.88	1679.72	1815.38	3886.77	2042.92	3647.27	2125.61	3484.16	917.671	2557.18	2238.14	2549.76
metabat1.59__contig889_422	Belongs to the phosphohexose mutase family	-	5.4.2.2,5.4.2.8	ko:K15778	PGM_PMM_I,PGM_PMM_II,PGM_PMM_III,PGM_PMM_IV	1137.67	1459.59	1477.27	839.406	1111.26	1358.69	2505.99	781.428	925.707	1626.29	745.536	1643.18	1137.72	1579.27	441.606	788.908	782.339	1046.68
metabat1.59__contig889_423	COG0380 Trehalose-6-phosphate synthase	otsA	2.4.1.15,2.4.1.347,3.1.3.12	ko:K00697,ko:K16055	Glyco_transf_20,Trehalose_PPase	474.021	394.582	413.791	525.044	385.438	449.549	833.64	265.031	484.488	745.408	400.419	685.775	348.443	592.802	151.85	425.472	467.129	437.162
metabat1.59__contig889_424	-	-	-	-	-	79484.2	110149	54013.8	45643.4	71357.5	65079.5	70669.2	57592.3	97109	31318.3	41972	58354.2	50197.1	66943	126124	59960.1	69907.4	64776.3
metabat1.59__contig889_425	Catalyzes the reversible reduction of methylene-H(4)MPT to methyl-H(4)MPT	mer	1.5.98.2	ko:K00320	Bac_luciferase	51009.3	32161.1	40719.8	51238	44455.4	61727.5	29861.3	14917.6	23793.1	18150.3	15528.2	20445	24242.6	20696.1	17997.2	17550.1	17161	20342.2
metabat1.59__contig889_426	Elongator protein 3, MiaB family, Radical SAM	-	-	ko:K06936	-	383.779	466.29	428.676	494.76	727.402	418.837	429.986	1196.56	1103.65	1227.47	996.454	802.334	606.194	482.022	796.667	528.251	566.789	582.262
metabat1.59__contig889_427	Cytidyltransferase-related C-terminal region	-	-	-	HIGH_NTase1,HIGH_NTase1_ass	375.459	450.038	462.634	433.155	290.15	348.324	208.134	592.737	357.169	428.509	772.249	414.159	287.755	438.947	372.457	584.223	533.776	480.926
metabat1.59__contig889_428	-	-	-	-	-	2467	2844.8	2806.57	993.422	2081.43	1424.83	2783.74	1133.29	1659.91	1743.75	928.679	2543.75	1860.64	1404.29	1491.52	811.143	1262.58	1170.69
metabat1.59__contig889_429	6-phosphogluconate dehydrogenase, NAD-binding	-	-	-	DUF1932,F420_oxidored	370.961	433.734	330.081	426.343	601.811	435.332	266.416	312.553	352.377	222.66	319.153	304.083	418.623	284.832	479.93	388.484	352.814	330.622
metabat1.59__contig889_430	PFAM Cytochrome C biogenesis protein transmembrane region	-	-	ko:K06196	DsbD	135.98	110.396	161.622	106.657	74.6382	105.732	105.563	176.051	125.798	90.1798	134.515	85.0432	158.096	149.215	96.8556	184.128	152.499	88.3009
metabat1.59__contig889_431	Protein of unknown function, DUF255	-	1.8.1.8	ko:K04084	Thioredoxin_7	306.971	214.193	336.582	404.164	238.566	212.092	259.262	220.688	199.51	127.541	227.327	141.707	401.89	267.595	259.386	271.983	236.585	234.78
metabat1.59__contig889_432	Protein of unknown function DUF89	-	-	ko:K09116	DUF89	359.561	363.862	395.819	513.827	381.397	358.326	331.699	259.493	294.304	223.637	264.834	254.584	511.261	356.897	382.012	398.044	371.323	329.117
metabat1.59__contig889_433	ThiS family	thiS	-	ko:K03154	ThiS	168.285	170.208	85.9273	168.661	221.302	153.413	174.326	138.879	146.533	112.582	209.914	116.851	196.223	124.432	201.024	88.5305	178.98	198.128
metabat1.59__contig889_434	PP-loop family	-	-	-	ATP_bind_3,zn-ribbon_14	891.725	915.082	1176.11	1195.29	1100.5	968.62	801.005	658.998	783.342	585.346	711.884	843.63	1173.07	1024.91	784.118	1310.32	1097.64	952.185
metabat1.59__contig889_435	TIGRFAM dihydropteroate synthase-related protein	-	-	-	DUF4346,Pterin_bind	1008.26	956.759	945.819	1018.3	1282.39	1187.97	1164.63	910.84	983.611	723.795	809.727	1103.96	1376.25	1063.11	1401.7	964.575	1030.74	1075.59
metabat1.59__contig889_436	TIGRFAM 2-oxoacid acceptor oxidoreductase, gamma subunit, pyruvate 2-ketoisovalerate	porC	1.2.7.1	ko:K00172	POR	1248.45	1572.14	1163.22	776.853	1739.4	1078.74	631.832	2127.61	857.252	2701.9	2339.38	2619.26	514.044	862.92	1217.67	1256.81	1947.63	1609.03
metabat1.59__contig889_437	TIGRFAM 2-oxoacid acceptor oxidoreductase, delta subunit, pyruvate 2-ketoisovalerate	-	1.2.7.1	ko:K00171	Fer4	853.863	2206.79	1463.22	839.904	656.513	979.004	450.513	807.165	295.429	1255.96	897.215	1309.37	205.132	390.243	583.618	577.114	755.879	616.297
metabat1.59__contig889_438	ferredoxin oxidoreductase	porA	1.2.7.1	ko:K00169	PFOR_II,POR_N	6487.95	13697	9683.26	4415.08	4187.35	6891.51	4546.45	4981.98	1297.39	7722.3	4689.79	7309.56	1694.7	4028.8	2496.02	2845.9	5611.08	4026.75
metabat1.59__contig889_439	PFAM Thiamine pyrophosphate enzyme, C-terminal	porB	1.2.7.1	ko:K00170	TPP_enzyme_C	3626.57	5439.77	2799.62	1073.12	1675.65	1717.6	1937.98	1563.87	553.766	1485.28	991.397	2610.59	721.717	1330.42	1439.2	584.41	1299.87	1238.71
metabat1.59__contig889_440	4Fe-4S binding domain	porE	-	ko:K00196	Fer4,Fer4_3,Fer4_4,Fer4_6	4017.45	7372.83	4746.05	3098.45	2912.04	4540.61	3189.05	2631.95	1001.82	3656.62	2124.95	4138.7	1285.22	2608.38	1937.27	1557.15	2947.61	2076.4
metabat1.59__contig889_441	4Fe-4S dicluster domain	porF	-	-	Fer4,Fer4_3	886.65	1579.66	897.153	696.558	583.146	1061.65	757.461	548.893	203.99	877.236	426.16	773.397	279.909	414.879	415.774	359.463	592.302	479.395
metabat1.59__contig889_442	Fumarate hydratase (Fumerase)	-	4.2.1.2	ko:K01677	Fumerase	861.909	1273.53	843.102	551.854	445.871	792.178	313.381	334.428	261.044	299.729	251.798	271.713	184.709	273.669	289.223	264.61	288.641	242.03
metabat1.59__contig889_443	Plays a role in the regulation of phosphate uptake	-	-	ko:K02039	PhoU	962.933	739.085	917.748	1055.73	921.093	888.677	667.341	1081.32	851.017	923.949	1038.42	802.589	1023.41	945.493	965.681	837.39	900.547	770.952
metabat1.59__contig889_444	-	-	-	-	-	651.101	558.109	791.957	819.987	519.018	728.49	456.447	562.754	469.617	436.667	534.459	357.101	760.243	371.66	656.404	390.976	538.286	410.865
metabat1.59__contig889_445	Plays a role in the regulation of phosphate uptake	-	-	ko:K02039	PhoU	2042.87	1770.68	2799.2	3271.55	1851.92	2967.03	1375.36	2071.01	1719.19	1339.85	2069.94	1629.25	2634.05	1733.74	2957.88	2453.86	2256.72	2117.33
metabat1.59__contig889_446	Part of the ABC transporter complex PstSACB involved in phosphate import. Responsible for energy coupling to the transport system	pstB	3.6.3.27	ko:K02036	ABC_tran	1683.96	1410.28	2077.87	1667.54	1488.24	1789.94	1081.11	1402.29	1303.77	1116.59	1503.18	1545.7	1777.26	1017.32	1758.19	1383.29	1455.59	1234.54
metabat1.59__contig889_447	phosphate transport system	pstA	-	ko:K02038	BPD_transp_1	710.249	698.495	996.518	699.616	626.905	769.692	480.463	899.26	633.968	560.045	827.571	703.898	939.397	515.554	1108.21	868.66	781.495	583.708
metabat1.59__contig889_448	phosphate transport system	pstC	-	ko:K02037	BPD_transp_1	1730.13	1788.12	2823.7	1902.49	1446.14	2270.13	944.532	1795.16	1242.29	1190.16	1592.95	1242.67	2039.89	1035.48	2046.67	2055.59	1629.93	1452.4
metabat1.59__contig889_449	PBP superfamily domain	-	-	ko:K02040	PBP_like_2	911.457	1024.32	1081.38	830.048	954.746	833.969	546.147	918.408	816.665	780.498	852.857	831.413	837.478	454.728	1233.44	770.761	632.177	831.666
metabat1.59__contig889_450	PBP superfamily domain	-	-	ko:K02040	PBP_like_2	3037.04	1781.6	2386.01	2004.27	2685.3	2417.62	1423.39	2643.02	1802.85	1906.3	4157.08	2731.69	3709.56	2334.26	5401.04	4296.17	3755.29	5191.97
metabat1.59__contig889_451	PFAM Citrate	-	2.3.3.1	ko:K01647	Citrate_synt	246.016	149.634	172.988	147.458	326.082	155.509	124.972	248.477	252.721	142.604	208.715	156.036	181.065	227.532	258.623	386.162	473.692	164.972
metabat1.59__contig889_452	2TM domain	-	-	-	2TM	2207.14	2045.77	2272.12	2261.59	2375.59	2410.35	2507.74	2438	2338.77	4040.6	3017.52	4305.05	1763.2	1581.58	2055.93	1919.84	2729.66	2291.66
metabat1.59__contig889_453	PhoU domain	-	-	ko:K02039	HTH_24,PhoU	362.445	589.682	629.264	218.873	275.809	269.133	133.938	254.852	242.599	202.574	328.492	140.841	169.602	134.689	268.074	284.804	230.107	163.589
metabat1.59__contig889_454	-	-	-	-	-	369.716	636.252	669.72	146.359	220.78	246.96	106.089	235.884	204.771	325.651	287.982	168.746	164.57	135.591	161.389	268.274	274.037	173.099
metabat1.59__contig889_455	Metallophosphoesterase	-	-	-	Metallophos	962.795	1633.29	1862.15	1195.39	1175.52	1364.5	680.774	4079.09	3779.96	5202.88	3885.28	1334.6	743.353	742.753	857.157	919.384	936.023	1097.32
metabat1.59__contig889_456	Is involved in the reduction of 2,3- digeranylgeranylglycerophospholipids (unsaturated archaeols) into 2,3-diphytanylglycerophospholipids (saturated archaeols) in the biosynthesis of archaeal membrane lipids. Catalyzes the formation of archaetidic acid (2,3-di-O-phytanyl-sn-glyceryl phosphate) from 2,3-di-O-geranylgeranylglyceryl phosphate (DGGGP) via the hydrogenation of each double bond of the …	-	1.3.1.101,1.3.7.11,1.5.5.1	ko:K00311,ko:K17830	FAD_binding_2,FAD_binding_3,FAD_oxidored,HI0933_like,Lycopene_cycl,Trp_halogenase	597.821	871.358	700.866	639.021	729.725	806.167	487.731	468.984	551.22	452.109	513.928	558.808	563.233	441.788	652.585	602.923	762.533	563.641
metabat1.59__contig889_457	Dolichyl-phosphate-mannose-protein mannosyltransferase	-	-	-	PMT_2	1056.99	1053.27	1418.49	2248.12	1179.68	1901.98	800.238	1730.65	1961.9	1609.31	1623.72	1153.9	1163.88	1001.57	1131.65	2037.95	1324.4	1282.09
metabat1.59__contig889_458	Dolichyl-phosphate-mannose-protein mannosyltransferase	-	-	-	PMT_2	68.909	43.1184	58.7384	48.9319	92.9598	46.025	41.0072	62.5839	84.9545	62.2842	91.0763	45.0084	33.8112	94.4361	36.0285	202.082	138.37	83.5953
metabat1.59__contig889_459	PBS lyase HEAT domain protein repeat-containing protein	-	-	ko:K22221	HEAT_2,HEAT_PBS,NACHT	2895.85	2355.93	3841.31	2888.13	3450.94	2666.03	4950.04	3128.81	2470.89	4946.15	3401.54	4100.36	4008.73	5042.82	2548.8	3247.02	3527.49	3904.71
metabat1.59__contig889_460	PFAM 4Fe-4S ferredoxin, iron-sulfur binding domain protein	-	-	-	Fer4,Fer4_11	1872.35	2367.45	1425.95	1304.94	1199.17	1443.28	1074.17	1267.41	654.574	748.122	590.384	893.351	776.873	695.26	876.385	381.597	864.854	799.101
metabat1.59__contig889_461	Part of a complex that catalyzes the reversible cleavage of acetyl-CoA, allowing autotrophic growth from CO(2)	cdhE	2.1.1.245	ko:K00197	CdhD,FeS	1346.44	1942.58	937.066	878.162	756.549	908.377	742.975	707.747	311.052	444.941	398.822	548.556	419.503	550.757	527.289	340.255	685.837	538.782
metabat1.59__contig889_462	Part of a complex that catalyzes the reversible cleavage of acetyl-CoA, allowing autotrophic growth from CO(2). Probably maintains the overall quaternary structure of the ACDS complex	cdhD	2.1.1.245	ko:K00194	CdhD	1395.69	2296.37	1001.78	908.343	764.339	1028.84	747.073	732.863	338.223	478.849	393.817	592.624	413.757	519.164	548.473	269.785	650.584	413.278
metabat1.59__contig889_463	PFAM Cobyrinic acid a,c-diamide synthase	-	-	ko:K07321	CbiA	2389.6	4241.76	1956.67	1708.95	1502.22	2069.07	1254.18	1442.39	515.202	1180.5	784.051	1467.87	651.67	902.183	911.359	527.665	1230.22	839.749
metabat1.59__contig889_464	Part of a complex that catalyzes the reversible cleavage of acetyl-CoA, allowing autotrophic growth from CO(2). The alpha- epsilon complex generates CO from CO(2), while the beta subunit (this protein) combines the CO with CoA and a methyl group to form acetyl-CoA. The methyl group, which is incorporated into acetyl- CoA, is transferred to the beta subunit by a corrinoid iron-sulfur protein (the …	cdhC	1.2.7.4	ko:K00192,ko:K00193	CdhC	2370.43	4265.15	2211.55	1317.43	1213	1978.84	1175.97	1186.49	497.374	1105.19	807.305	1303	628.94	1038.43	888.544	709.995	1449.81	973.847
metabat1.59__contig889_465	Part of a complex that catalyzes the reversible cleavage of acetyl-CoA, allowing autotrophic growth from CO(2). The alpha- epsilon subcomponent functions as a carbon monoxide dehydrogenase. The precise role of the epsilon subunit is unclear	cdhB	-	ko:K00195	CO_dh	3779.83	4495.58	3902.62	3307.33	2144.17	3957.79	2270.39	2156.89	780.536	2347.3	1238.17	2472.04	1237.75	2190.88	1552.55	1328.53	2244.61	1882.33
metabat1.59__contig889_466	Part of the ACDS complex that catalyzes the reversible cleavage of acetyl-CoA, allowing autotrophic growth from CO(2). The alpha-epsilon subcomponent functions as a carbon monoxide dehydrogenase	cdhA	1.2.7.4	ko:K00192	Fer4_7,Fer4_9,Prismane	1490.77	1975.65	1158.4	866.291	986.273	970.977	803.191	1100.55	514.578	1128.78	784.944	1195.96	415.685	691.287	862.998	427.948	1025.05	776.914
metabat1.59__contig889_467	Cobalt uptake substrate-specific transmembrane region	cbiM1	-	ko:K02007	CbiM	2215.75	5156.6	1851.76	3829.9	2883.01	4008.24	1369.01	2067.34	2030.96	6044.8	13663.8	7145.44	6481.51	3610.29	5552.68	21349.5	2937.59	11201.9
metabat1.59__contig889_468	PDGLE domain	-	-	ko:K02009	PDGLE	1490.02	3690.57	1080.29	2187.32	1491.81	2292.86	814.678	1206.21	1315.46	3090.15	6592.62	4639.46	3388.48	1834.79	4135.35	9268.04	1563.13	5156.64
metabat1.59__contig889_469	Cobalt ABC transporter	cbiQ1	-	ko:K02008	CbiQ	496.636	787.244	489.209	1158.07	778.283	898.982	369.447	545.388	571.876	2820.53	4818.67	4091.17	1381.29	1006.26	1277.48	4746.06	966.001	2790.74
metabat1.59__contig889_470	ATP-binding (A) component of a common energy-coupling factor (ECF) ABC-transporter complex. Unlike classic ABC transporters this ECF transporter provides the energy necessary to transport a number of different substrates	ecfA	-	ko:K02006	ABC_tran	184.698	238.763	173.32	166.852	153.551	143.102	81.2226	101.601	182.59	352.239	664.27	394.367	158.517	207.633	190.31	504.733	272.832	468.923
metabat1.59__contig889_471	type II secretion	gspF1	-	ko:K07333	T2SSF	1138	765.925	1271.76	715.97	836.1	635.653	2155.79	949.991	1076.77	1050.16	558.949	1362.36	1192.64	1044.22	1062.5	460.263	488.886	749.827
metabat1.59__contig889_472	secretion system protein	gspE	-	ko:K07332	T2SSE	3253.75	4048.73	5553.32	5566.56	5836.93	6542.76	9316.54	7150.77	6964.99	11816.6	6350.21	11328.5	6477.39	7748.63	5563.66	7070.42	6027.36	7080.51
metabat1.59__contig889_473	Ribosomal protein L11 methyltransferase (PrmA)	-	-	-	PrmA	821.303	1003.7	747.317	1273.08	1093.31	1228.33	811.057	1273.63	1232.28	1080.82	1036.09	985.065	946.178	600.004	1197.9	745.653	693.893	742.451
metabat1.59__contig889_474	Ribosomal protein L11 methyltransferase (PrmA)	-	-	-	PrmA	435.49	698.681	681.728	321.439	216.198	221.341	207.87	736.592	424.126	477.507	776.589	209.599	299.826	283.128	646.47	479.706	371.731	323.656
metabat1.59__contig889_475	Tripartite tricarboxylate transporter TctA family	-	-	ko:K08971	TctA	34.1117	28.3091	53.5929	31.9088	85.4449	50.4767	29.9824	46.5949	57.605	25.3564	62.407	59.8385	7.85678	59.787	31.0462	175.466	76.3784	84.1471
metabat1.59__contig889_476	Tripartite tricarboxylate transporter TctA family	-	-	ko:K08971	TctA	169.891	129.776	206.738	152.315	225.446	152.796	109.085	717.284	535.487	508.356	769.84	177.458	197.696	221.293	151.812	437.128	338.207	266.519
metabat1.59__contig889_477	Promotes the exchange of GDP for GTP in EF-1-alpha GDP, thus allowing the regeneration of EF-1-alpha GTP that could then be used to form the ternary complex EF-1-alpha GTP AAtRNA	ef1b	-	ko:K03232	EF1_GNE	2460.67	2224.34	2179.51	2771.31	3052.75	1755.56	1078.12	1879.96	3248.58	1196.27	1931.37	1673.55	2393.69	931.995	2703.09	1343.86	934.997	1399.42
metabat1.59__contig889_478	Zn-ribbon RNA-binding protein with a function in translation	-	-	ko:K07580	DUF1610	357.126	536.729	574.765	293.323	255.273	215.433	137.807	701.979	537.81	809.987	769.252	366.712	455.913	223.273	456.629	412.409	274.994	421.923
metabat1.59__contig889_479	aspartate glutamate uridylate kinase	-	2.7.4.31	ko:K07144	AA_kinase	333.333	239.701	229.817	267.263	291.827	285.277	242.594	1150.82	967.32	1049.32	1154.53	490.114	477.42	423.989	675.087	587.933	550.708	640.107
metabat1.59__contig889_480	The natural substrate for this enzyme may be peptidyl- tRNAs which drop off the ribosome during protein synthesis	pth	3.1.1.29	ko:K04794	PTH2	170.11	89.0939	101.689	97.3044	91.196	106.564	86.7412	121.848	201	86.0466	232.893	94.6165	77.4055	196.342	118.949	371.06	356.734	200.975
metabat1.59__contig889_481	-	-	-	-	-	64.8674	51.9103	29.118	26.005	34.8178	23.5071	27.9257	54.8511	82.1569	28.9308	55.484	0	22.4108	101.511	0	299.002	124.493	112.219
metabat1.59__contig889_482	Histone-like transcription factor (CBF/NF-Y) and archaeal histone	-	-	-	CBFD_NFYB_HMF	3243.83	2205.46	2919.86	4879.7	2624.32	3509.92	3211.88	6936.96	6240.25	10479.4	11305.8	6120.22	7542.7	4528.04	6981.47	9125.23	6223.61	9727.79
metabat1.59__contig889_483	RNase L inhibitor	-	-	ko:K06174	ABC_tran,Fer4,RLI	789.673	977.36	1136.14	768.239	592.662	753.068	645.967	1855.67	1485.21	1485.24	1970.24	1069.25	1091.56	767.491	1233.49	1023.3	899.544	963.932
metabat1.59__contig889_484	PFAM Aminotransferase, class I	-	-	-	Aminotran_1_2	5338.08	5500.16	7273.05	4930.42	3495.32	4999.15	6620.57	9644.73	8458.93	8677.41	6476.58	5726.99	5410.54	7219.58	5117.69	3024.79	4542.72	5437.55
metabat1.59__contig889_485	Involved in DNA repair and in homologous recombination. May regulate the cleavage reactions of the branch-structured DNA. Has a very weak ATPase activity that is not stimulated by DNA. Binds DNA but does not promote DNA strands exchange	radB	-	ko:K04484	Rad51	444.212	456.647	567.326	700.839	516.86	612.489	394.037	399.294	511.794	433.304	370.353	477.594	439.616	516.111	328.649	492.506	404.265	483.945
metabat1.59__contig889_486	Sua5 YciO YrdC YwlC	-	2.7.7.87	ko:K07566	Sua5_yciO_yrdC	660.274	766.054	525.998	647.855	892.843	849.713	721.758	502.953	639.07	725.307	534.142	763.526	638.411	543.768	724.226	781.996	638.179	630.762
metabat1.59__contig889_487	Belongs to the CDP-alcohol phosphatidyltransferase class-I family	-	2.7.8.39	ko:K17884	CDP-OH_P_transf	261.25	393.478	255.563	306.791	300.033	325.887	224.209	372.004	358.196	357.797	317.27	285.346	303.984	192.767	325.03	334.518	215.22	223.846
metabat1.59__contig889_488	Protein of unknown function (DUF357)	-	-	ko:K09728	DUF357	322.004	443.924	323.398	365.553	295.115	223.292	574.739	517.944	320.165	752.965	675.69	533.182	402.365	672.497	596.539	506.612	598.352	589.161
metabat1.59__contig889_489	Phosphate transport regulator	-	-	ko:K07220	PhoU_div	691.522	769.937	717.664	574.687	648.753	631.263	962.277	789.109	648.718	900.831	834.193	975.724	619.909	976.765	805.679	684.654	854.004	1018.6
metabat1.59__contig889_490	Protein of unknown function (DUF434)	-	-	-	DUF434	405.774	432.962	509.658	333.836	332.984	354.185	461.074	485.745	438.391	602.587	533.963	492.788	296.94	597.87	350.639	555.955	519.673	492.733
metabat1.59__contig889_491	Catalyzes two subsequent steps in gluconeogenesis the aldol condensation of dihydroxyacetone phosphate (DHAP) and glyceraldehyde-3-phosphate (GA3P) to fructose-1,6-bisphosphate (FBP), and the dephosphorylation of FBP to fructose-6-phosphate (F6P)	fbp	3.1.3.11,4.1.2.13	ko:K01622	FBPase_3	3236.19	2700.94	2358.92	2014.09	1939.53	1984.62	2270.27	2594.84	3406.18	2438.26	2811.93	2397.24	2673.81	2451.75	3113.13	1624.81	1993.06	2473.06
metabat1.59__contig889_492	Catalyzes the ATP-dependent transfer of a sulfur to tRNA to produce 4-thiouridine in position 8 of tRNAs, which functions as a near-UV photosensor. Also catalyzes the transfer of sulfur to the sulfur carrier protein ThiS, forming ThiS-thiocarboxylate. This is a step in the synthesis of thiazole, in the thiamine biosynthesis pathway. The sulfur is donated as persulfide by IscS	thiI	2.8.1.4	ko:K03151	THUMP,ThiI	249.877	198.775	161.639	229.225	214.117	155.232	247.082	202.876	328.185	105.759	206.098	147.602	266.255	299.139	194.236	372.901	347.684	274.034
metabat1.59__contig889_493	Methanogenesis marker 16 metalloprotein	-	-	-	Fer4,HcyBio	371.781	237.382	314.777	637.405	727.951	374.087	602.754	530.216	688.063	367.412	355.214	589.733	559.851	718.211	545.196	657.499	875.203	543.957
metabat1.59__contig889_494	Catalyzes the attachment of alanine to tRNA(Ala) in a two-step reaction alanine is first activated by ATP to form Ala- AMP and then transferred to the acceptor end of tRNA(Ala). Also edits incorrectly charged Ser-tRNA(Ala) and Gly-tRNA(Ala) via its editing domain	alaS	6.1.1.7	ko:K01872	DHHA1,tRNA-synt_2c,tRNA_SAD	246.588	174.248	198.54	309.107	373.146	253.912	284.849	431.537	582.862	341.444	449.092	393.239	304.749	382.05	407.813	377.928	421.974	352.485
metabat1.59__contig889_495	Forms part of the ribosomal stalk, playing a central role in the interaction of the ribosome with GTP-bound translation factors	rpl12	-	ko:K02869	Ribosomal_60s	1659.62	1317.8	1042.97	824.138	808.328	697.333	1633.67	1206.56	2162.52	691.455	712.21	890.563	1510.13	951.642	2435.41	426.364	556.637	859.23
metabat1.59__contig889_496	Forms part of the ribosomal stalk, playing a central role in the interaction of the ribosome with GTP-bound translation factors	rpl10	-	ko:K02864	Ribosomal_L10	3606.2	2951.44	4641.3	3697.31	2313.01	3371.5	4099.67	4610.11	5263.64	3795.6	3714.67	3219.78	5391.82	4983.86	5219.95	3440.41	2608.04	3646.92
metabat1.59__contig889_497	Binds directly to 23S rRNA. Probably involved in E site tRNA release	rpl1	-	ko:K02863	Ribosomal_L1	3865.31	2953.09	3979.34	3624.36	2835.65	3021.43	3425.42	4875.99	5923.53	4243.89	4704.98	3693.9	4566.69	3678.2	5549.09	2409.84	3122.78	3684.4
metabat1.59__contig889_498	Forms part of the ribosomal stalk which helps the ribosome interact with GTP-bound translation factors	rpl11	-	ko:K02867	Ribosomal_L11,Ribosomal_L11_N	2199.57	1369.05	1751.18	1324.44	1056.01	750.044	1578.21	2388.5	4082.02	1169.81	1909.7	1319.33	1954.09	1338.59	2959.95	1031.63	1162.84	1291.89
metabat1.59__contig889_499	Transcription elongation factor Spt5	spt5	-	ko:K02601	KOW,Spt5-NGN	654.342	420.942	586.464	628.517	707.863	598.781	501.242	1787.6	2005.13	1386.71	1560.12	870.511	578.064	450.275	1088.75	588.355	556.547	667.715
metabat1.59__contig889_500	Essential subunit of the Sec protein translocation channel SecYEG. Clamps together the 2 halves of SecY. May contact the channel plug during translocation	secE	-	ko:K07342	-	352.551	241.378	288.025	259.116	476.868	253.391	504.652	2616.52	1495.84	3653.16	2726.54	982.637	470.968	705.447	1020.36	750.119	810.436	1178.02
metabat1.59__contig889_501	Essential cell division protein that forms a contractile ring structure (Z ring) at the future cell division site. The regulation of the ring assembly controls the timing and the location of cell division. One of the functions of the FtsZ ring is to recruit other cell division proteins to the septum to produce a new cell wall between the dividing cells. Binds GTP and shows GTPase activity	ftsZ	-	ko:K03531	FtsZ_C,Tubulin	4027.68	3768.94	5194.32	10747.2	10285.1	8928.08	9159.92	6670.2	4968.96	11186.1	5924.35	10748.9	6804.81	9007.86	5814.77	8159.76	9362.42	8223
metabat1.59__contig889_502	Pyruvate kinase, alpha/beta domain	-	-	ko:K09126	PK_C	1061.8	1077.83	973.764	1630.89	1117.8	1493.63	993.32	815.827	842.087	998.498	1032.7	784.134	598.272	1160.37	531.277	819.434	1002.56	967.897
metabat1.59__contig889_503	synthase (ComA)	comA	4.4.1.19	ko:K08097	ComA	693.053	735.634	563.877	876.993	1003.23	752.969	686.195	1221.92	1239.42	1248.9	1011.7	1008.1	717.386	623.584	757.91	564.724	456.433	713.072
metabat1.59__contig889_504	PFAM ABC transporter related	-	-	-	ABC_tran	3249.4	4774.97	4115.21	5005.7	2869.26	5325.83	2342.59	3897.53	3861.25	2932.58	2753.95	2940.03	2796.92	2552.17	3049.46	2555.15	2400.35	2590.6
metabat1.59__contig889_505	PFAM cobalamin synthesis protein P47K	-	-	-	cobW	2308.61	3733.63	2893.79	2179.84	1860.35	3086.72	1640.17	2314.53	1955.42	1797.41	2073.69	1810.81	1879.6	1852.64	2097.5	1681.78	1725.43	1932.02
metabat1.59__contig889_506	PFAM Fe-S cluster domain protein	-	-	ko:K06939	FeS	1403.41	1462.08	1448.88	1370.21	1028.53	1468.02	952.743	1481.24	1288.83	1377.48	1568.93	1351.74	1234.51	1439.08	1377.77	1270.64	1331.6	1342.04
metabat1.59__contig889_507	F420-0:Gamma-glutamyl ligase	-	-	-	F420_ligase	384.385	362.816	317.748	264.168	252.345	258.769	229.125	323.108	412.474	220.417	274.406	198.581	260.055	279.846	413.812	291.546	266.711	271.105
metabat1.59__contig889_508	Transcription factor that plays a role in the activation of archaeal genes transcribed by RNA polymerase. Facilitates transcription initiation by enhancing TATA-box recognition by TATA-box-binding protein (Tbp), and transcription factor B (Tfb) and RNA polymerase recruitment. Not absolutely required for transcription in vitro, but particularly important in cases where Tbp or Tfb function is not o…	tfe	-	ko:K03136	TFIIE_alpha	14577.1	9939.4	13011.2	11008.6	8707.29	11488.6	8941.02	9772.62	13763.5	15215.8	11972.2	11760.9	16423.8	9518.09	10344.8	7099.51	7391.89	9998.82
metabat1.59__contig889_509	Metal dependent phosphohydrolases with conserved 'HD' motif.	-	-	ko:K06950	HD	1402.37	1199.27	1360.84	951.375	903.274	1356.45	749.11	2963.9	2669.83	4600.26	2983.34	697.697	2314.61	1576.21	948.408	1717.29	1143.86	1382.5
metabat1.59__contig889_510	Belongs to the glutamate synthase family	-	-	-	DUF2769,Glu_synthase	805.514	762.924	780.825	678.145	803.492	898.276	672.848	927.295	827.847	801.841	886.144	730.348	1111	748.217	863.319	857.735	867.032	737.472
metabat1.59__contig889_511	Patch-forming domain C2 of tRNA-guanine transglycosylase	-	2.6.1.97	ko:K07557	PUA,TGT_C2	474.623	492.529	405.318	469.386	521.939	503.407	430.77	352.392	399.006	359.564	378.737	517.825	489.358	336.948	545.907	374.097	464.335	387.178
metabat1.59__contig889_512	Pfam:DUF59	-	-	-	FeS_assembly_P	5687.66	4361.36	5803.67	5866.09	5642.03	5800.32	9781.76	5106.03	5981.02	4849.41	4184.1	4924.21	10989.7	4773.62	7920.65	4586.04	2902.38	4580.28
metabat1.59__contig889_513	Belongs to the archaeal adenylate kinase family	adkA	2.7.4.3	ko:K00939	AAA_17	2126.22	1377.46	1628.12	3217.27	2216.43	2292.04	2061.36	2238.84	3381.71	2080.18	1629.95	1389.01	2416.42	1351.96	2367.53	1112.59	1359.73	1351.68
metabat1.59__contig889_514	Catalyzes the transfer of the phosphoribosyl group of 5- phosphorylribose-1-pyrophosphate (PRPP) to anthranilate to yield N-(5'-phosphoribosyl)-anthranilate (PRA)	trpD	2.4.2.18	ko:K00766	Glycos_trans_3N,Glycos_transf_3	278.535	480.275	331.403	435.254	325.616	307.38	157.748	164.192	121.548	760.06	476.902	499.941	275.965	326.211	96.3432	500.449	341.204	333.909
metabat1.59__contig889_515	The alpha subunit is responsible for the aldol cleavage of indoleglycerol phosphate to indole and glyceraldehyde 3- phosphate	trpA	4.2.1.20	ko:K01695	Trp_syntA	281.893	653.819	379.374	402.995	308.752	335.615	105.185	124.718	65.6795	794.671	423.279	441.623	216.831	312.288	82.7767	449.554	256.043	270.159
metabat1.59__contig889_516	The beta subunit is responsible for the synthesis of L- tryptophan from indole and L-serine	trpB	4.2.1.20	ko:K01696	PALP	583.329	2431.86	1183.37	886.257	663.558	1346.48	234.085	247.983	132.307	1531.52	849.102	839.501	502.187	600.133	195.027	913.112	599.746	541.813
metabat1.59__contig889_517	Belongs to the TrpF family	trpF	5.3.1.24	ko:K01817	PRAI	428.79	955.378	617.044	1062.54	565.047	565.533	231.748	200.894	149.543	1590.9	815.472	1168.24	448.718	528.251	181.553	1054.87	523.179	468.25
metabat1.59__contig889_518	Indole-3-glycerol phosphate synthase	trpC	4.1.1.48	ko:K01609	IGPS	694.427	2069.63	1175.43	1264.96	908.444	1041.51	421.973	255.025	146.051	2256.17	1135.56	1646.44	788.044	719.605	238.045	1285.29	682.099	731.472
metabat1.59__contig889_519	synthase	trpG	4.1.3.27	ko:K01658	GATase	1829.39	7230.56	3892.69	4479.14	2155.04	3822.06	988.434	606.487	486.291	5700.53	3481.02	3943.28	1970.28	1982.17	641.925	5013.67	2374.56	2122.8
metabat1.59__contig889_520	Part of a heterotetrameric complex that catalyzes the two-step biosynthesis of anthranilate, an intermediate in the biosynthesis of L-tryptophan. In the first step, the glutamine- binding beta subunit (TrpG) of anthranilate synthase (AS) provides the glutamine amidotransferase activity which generates ammonia as a substrate that, along with chorismate, is used in the second step, catalyzed by the…	trpE	4.1.3.27	ko:K01657	Anth_synt_I_N,Chorismate_bind	2177.07	10461.9	3953.28	3187.74	2272.59	4540.97	871.399	591.945	369.164	5444.78	3615.02	4314.97	2148.29	2113.73	740.26	6114.06	2683.73	2630.16
metabat1.59__contig889_521	regulator of amino acid metabolism, contains ACT domain	trpY	-	ko:K07103	-	390.322	1064.61	471.753	682.356	703.943	798.295	171.711	154.236	188.032	630.431	477.837	471.954	420.447	381.147	251.208	947.494	616.14	599.28
metabat1.59__contig889_522	Hydrogenase assembly chaperone hypC hupF	hypC	-	ko:K04653	HupF_HypC	825.59	855.264	543.709	652.881	1223.79	710.047	354.659	2556.67	2379.54	1989.86	1912.93	1185.38	615.395	680.137	1264.5	904.344	1162.31	1049.99
metabat1.59__contig889_523	Pyridine nucleotide-disulphide oxidoreductase	-	1.8.1.4	ko:K00382	Pyr_redox_2	875.526	1060.29	919.086	941.241	932.052	1094.88	809.068	706.954	722.644	754.644	742.799	770.796	748.843	745.706	749.391	944.187	907.492	885.742
metabat1.59__contig889_524	Related to UDP-N-acetylglucosamine LPS N-acetylglucosamine transferase	-	2.4.1.227	ko:K02563	Glyco_trans_1_4,Glyco_transf_28	362.888	505.102	360.876	387.68	492.948	437.51	235.089	468.452	406.579	285.457	405.901	327.615	301.723	262.973	412.664	406.989	395.551	303.162
metabat1.59__contig889_525	ABC1 family	-	-	ko:K03688	ABC1	932.962	978.845	1023.81	965.07	945.043	988.581	817.923	1434.96	1327.35	1228.15	1352.04	1213.87	1019.01	746.832	1352.27	862.767	838.021	866.347
metabat1.59__contig889_526	-	-	-	-	-	246.908	239.56	301.966	378.468	231.925	262.507	190.575	252.397	145.628	173.818	320.065	86.3416	270.128	391.385	224.718	504.288	413.006	338.736
metabat1.59__contig889_527	4Fe-4S single cluster domain	-	1.97.1.4	ko:K04069	Fer4,Fer4_12,Radical_SAM	475.134	483.205	463.885	611.523	611.389	465.814	352.022	366.723	343.103	280.564	447.225	276.408	449.116	589.516	440.818	576.43	1078.78	490.489
metabat1.59__contig889_528	May function in recognizing stalled ribosomes, interact with stem-loop structures in stalled mRNA molecules, and effect endonucleolytic cleavage of the mRNA. May play a role in the release non-functional ribosomes and degradation of damaged mRNAs. Has endoribonuclease activity	pelA	-	ko:K06965	eRF1_1,eRF1_2,eRF1_3	866.404	1190.83	918.269	1197.79	1793.78	1191.95	1150.13	672.526	636.553	779.021	773.577	1211.47	991.835	866.986	1223.41	981.818	1263.4	927.017
metabat1.59__contig889_529	-	-	-	-	-	373.124	326.482	316.047	487.773	743.634	473.254	662.024	578.61	547.914	730.772	545.022	720.934	453.986	445.457	469.523	519.652	447.995	451.118
metabat1.59__contig889_530	prephenate dehydrogenase	-	1.3.1.12	ko:K04517	PDH	720.006	673.724	874.378	818.73	580.045	694.635	534.743	544.263	714.071	634.57	540.884	680.092	574.602	472.874	445.741	536.343	568.523	468.84
metabat1.59__contig889_531	Cell division protein 48, CDC48, domain 2	-	-	ko:K13525	AAA,CDC48_2,CDC48_N	6292.41	6295.85	5791.5	5357.24	6911.81	6712.8	9839.56	3614.12	3749.27	5015.37	3367.36	6425.97	6399.33	7727.85	5571.94	4449.44	4731.52	6266.58
metabat1.59__contig889_532	May play a key role in the regulation of the intracellular concentration of adenosylhomocysteine	ahcY	3.3.1.1	ko:K01251	AdoHcyase,AdoHcyase_NAD	381.651	403.342	304.905	406.509	485.068	408.832	310.506	556.478	562.401	336.19	459.868	339.653	479.088	347.207	780.168	381.536	446.567	316.246
metabat1.59__contig889_533	Uncharacterized protein conserved in archaea (DUF2119)	-	-	-	DUF2119	778.09	994.641	960.552	1082.69	847.73	1043.55	815.397	1027.3	958.263	697.587	727.929	799.509	1282.37	1126.87	1543.34	1123.29	1036.2	1013.47
metabat1.59__contig889_534	AAA domain	-	-	-	AAA_11,AAA_12	779.144	913.942	904.828	1126.71	811.335	905.082	790.891	887.6	801.962	379.304	637.832	602.964	1350.67	1107.46	1403.41	843.547	912.842	906.516
metabat1.59__contig889_535	DNA helicase	-	-	-	AAA_11,AAA_12	576.183	744	710.691	653.032	545.99	724.611	478.967	805.713	645.649	368.48	780.601	414.573	811.776	872.934	841.532	887.771	942.001	745.05
metabat1.59__contig889_536	Structure-specific nuclease with 5'-flap endonuclease and 5'-3' exonuclease activities involved in DNA replication and repair. During DNA replication, cleaves the 5'-overhanging flap structure that is generated by displacement synthesis when DNA polymerase encounters the 5'-end of a downstream Okazaki fragment. Binds the unpaired 3'-DNA end and kinks the DNA to facilitate 5' cleavage specificity.…	fen	-	ko:K04799	XPG_I,XPG_N	450.864	553.728	396.185	443.034	507.405	385.596	667.828	568.26	562.028	438.645	468.369	481.527	642.726	744.103	559.209	565.661	589.467	602.824
metabat1.59__contig889_537	Chorismate lyase	-	-	-	DUF98	1064.14	1666.37	1162.54	1725.72	1110.03	1160.78	1714.15	1661.46	1384.02	1122.69	1222.88	1236.86	1955.08	1980.24	1781.67	1122.37	1048.61	1517.6
metabat1.59__contig889_538	Catalyzes the isomerization between 2-isopropylmalate and 3-isopropylmalate, via the formation of 2-isopropylmaleate	aksD	4.2.1.114	ko:K16792	Aconitase	1774.18	2727	1848.74	2812.58	1651.84	1986.17	3114.05	2428.01	2511.5	1573.1	1656.25	1925.33	3062.66	2901.64	2769.34	1659.95	1854.75	2316.6
metabat1.59__contig889_539	Belongs to the alpha-IPM synthase homocitrate synthase family	aksA	2.3.3.14	ko:K10977	HMGL-like	491.128	616.204	398.838	437.083	396.864	322.437	424.857	1429.75	1490.84	1101.87	1029.92	797.678	586.968	645.593	892.57	306.403	353.551	562.467
metabat1.59__contig889_540	Adenylate cyclase	cyaA	4.6.1.1	ko:K05873	CYTH	800.41	694.173	616.083	448.702	785.891	526.06	720.628	334.321	628.356	316.859	374.281	561.629	525.181	554.769	604.697	587.419	529.653	590.112
metabat1.59__contig889_541	-	-	-	-	-	993.718	1130	930.423	577.422	1082.35	781.723	1276.91	695.462	738.178	648.364	558.212	947.973	965.145	754.398	845.068	756.551	693	639.996
metabat1.59__contig889_542	General factor that plays a role in the activation of archaeal genes transcribed by RNA polymerase. Binds specifically to the TATA box promoter element which lies close to the position of transcription initiation	tbp	-	ko:K03120	TBP	585.394	958.547	561.529	1452.96	1870.77	1936.18	788.03	3722.18	2551.79	3010.8	3522.33	2004.13	1442.84	1210.92	2385.94	1989.91	2062.03	2147.47
metabat1.59__contig889_543	haloacid dehalogenase-like hydrolase	-	3.1.3.3	ko:K01079	HAD	1330.23	1315.46	1194.39	1305.51	1300.62	1272.13	1386.55	1283.06	1658.2	902.223	917.581	1167.98	1426.62	1048.79	1668.6	705.505	985.711	957.426
metabat1.59__contig889_544	-	-	-	-	-	26.5313	7.07726	25.01	27.3504	8.54449	14.4219	17.1328	15.5316	14.4012	0	11.3467	19.9462	3.92839	34.8757	37.2554	55.8301	5.09189	30.599
metabat1.59__contig889_545	Releases the supercoiling and torsional tension of DNA, which is introduced during the DNA replication and transcription, by transiently cleaving and rejoining one strand of the DNA duplex. Introduces a single-strand break via transesterification at a target site in duplex DNA. The scissile phosphodiester is attacked by the catalytic tyrosine of the enzyme, resulting in the formation of a DNA-(5'…	topA	5.99.1.2	ko:K03168	Topoisom_bac,Toprim,zf-C4_Topoisom	1106.88	940.634	977.557	1037.76	737.871	821.132	987.34	592.68	700.949	392.3	434.458	440.113	1017.72	794.107	839.771	558.319	566.61	607.65
metabat1.59__contig889_546	PFAM Oligosaccharyl transferase STT3 subunit	-	2.4.99.18,2.4.99.21	ko:K07151,ko:K21306	STT3	4169.53	5209.82	4128.71	5397.88	4755.59	5096.86	3358.53	4363.07	4133.91	2822.32	4432.03	4266.02	5928.89	3239.63	6305.89	4237.51	3807.36	3872.42
metabat1.59__contig889_547	CBS domain	-	-	-	CBS	2916.34	2462.31	1868.98	1440.55	1559.77	1956.81	2240.56	1933.35	2180.15	2291.96	2121.42	1980.42	1854.47	1711.41	1898.26	1800.36	1936.47	2597.66
metabat1.59__contig889_548	C-terminal region of MMR_HSR1 domain	-	-	ko:K06944	MMR_HSR1,MMR_HSR1_Xtn,TGS	778.098	1288.95	1063.37	1066.85	1124.86	1334.03	740.242	1593.39	1783.87	1352.39	1305.73	1394.17	947.302	743.944	1030.06	869.93	880.004	825.319
metabat1.59__contig889_549	Involved in the biosynthesis of the thiazole moiety of thiamine. Catalyzes the conversion of NAD and glycine to adenosine diphosphate 5-(2-hydroxyethyl)-4-methylthiazole-2-carboxylate (ADT), an adenylated thiazole intermediate, using free sulfide as a source of sulfur	thi4	-	ko:K03146	Thi4	583.75	1043.59	754.712	555.674	549.777	732.247	516.314	697.848	762.139	537.909	828.88	577.415	533.958	541.987	697.931	613.292	727.805	626.287
metabat1.59__contig889_550	Broad-specificity nucleoside monophosphate (NMP) kinase that catalyzes the reversible transfer of the terminal phosphate group between nucleoside triphosphates and monophosphates	-	2.7.4.3	ko:K18532	AAA_18	141.843	182.402	88.2988	43.4527	108.6	68.7381	49.9026	111.498	147.448	59.0842	116.174	100.936	69.3465	93.227	109.61	222.453	167.187	102.629
metabat1.59__contig889_551	Part of ribonuclease P, a protein complex that generates mature tRNA molecules by cleaving their 5'-ends	rnp4	3.1.26.5	ko:K03540	Rpr2	255.42	382.763	253.043	573.291	625.324	445.708	380.569	2275.57	2342.79	2237.71	1685.16	819.058	637.383	583.825	1018.11	561.446	622.901	794.614
metabat1.59__contig889_552	May be involved in maturation of the 30S ribosomal subunit	rps19e	-	ko:K02966	Ribosomal_S19e	300.05	317.586	264.694	281.745	309.273	256.426	328.199	817.514	1292.49	519.545	432.318	363.094	400.794	255.212	862.188	202.587	245.739	320.606
metabat1.59__contig889_553	Belongs to the PDCD5 family	-	-	ko:K06875	dsDNA_bind	916.774	1094.34	1195.68	981.757	939.001	796.434	860.987	1532.46	2290.44	1044.61	1021.37	1149.24	1041.32	682.345	1916.8	691.507	753.6	756.182
metabat1.59__contig889_554	subunit of tRNA(5-methylaminomethyl-2-thiouridylate) methyltransferase contains the PP-loop ATPase domain	-	-	ko:K07585	Asn_synthase,QueC	1447.8	1561.58	2224.49	1912.14	1278.76	1391.64	1389.98	2082.62	2878.87	1616.11	1675.48	1342.39	1746.86	1287.65	1831.83	1196.09	1162.64	1231.84
metabat1.59__contig889_555	Belongs to the eukaryotic ribosomal protein eL39 family	rpl39e	-	ko:K02924	Ribosomal_L39	31.6664	50.6823	25.5863	5.44067	45.8922	8.60663	20.4488	18.5378	60.16	18.1584	27.0857	47.6135	70.3308	11.8931	118.576	0	6.07742	9.13033
metabat1.59__contig889_556	Belongs to the ribosomal protein L31e family	rpl31e	-	ko:K02910	Ribosomal_L31e	257.578	235.138	186.153	247.828	180.655	206.91	242.569	238.469	369.73	153.173	175.643	155.634	272.903	169.295	375.088	168.63	188.4	196.395
metabat1.59__contig889_557	Binds to the 50S ribosomal subunit and prevents its association with the 30S ribosomal subunit to form the 70S initiation complex	eif6	-	ko:K03264	eIF-6	430.368	613.486	408.659	338.332	362.053	289.572	529.052	422.974	626.174	269.658	384.948	294.614	564.647	376.689	624.223	331.327	421.644	430.069
metabat1.59__contig889_558	Ribosomal protein LX	rplX	-	ko:K02944	Ribosomal_L18A	76.2158	68.311	34.4859	32.9989	51.5455	58.0012	79.2392	66.6285	98.4607	20.3953	45.6336	74.8705	120.072	52.097	179.798	83.3983	98.2957	86.1427
metabat1.59__contig889_559	Molecular chaperone capable of stabilizing a range of proteins. Seems to fulfill an ATP-independent, HSP70-like function in archaeal de novo protein folding	pfdA	-	ko:K04797	Prefoldin	432.26	532.96	368.593	287.716	251.057	175.778	501.538	299.73	551.652	163.355	180.279	263.368	552.331	399.049	910.858	208.307	301.44	329.659
metabat1.59__contig889_560	Involved in targeting and insertion of nascent membrane proteins into the cytoplasmic membrane. Acts as a receptor for the complex formed by the signal recognition particle (SRP) and the ribosome-nascent chain (RNC)	ftsY	-	ko:K03110	SRP54,SRP54_N	446.846	413.023	400.794	480.684	403.086	355.336	363.78	491.082	727.819	230.282	310.101	342.168	445.301	438.234	628.656	343.391	318.567	335.789
metabat1.59__contig889_561	Pas domain s-box	-	-	-	DUF835,HAMP,HATPase_c,PAS,PAS_9	436.713	252.106	276.543	520.55	576.804	345.663	305.153	352.908	459.168	323.384	353.461	384.014	305.789	232.255	345.887	320.356	306.038	237.736
metabat1.59__contig889_562	isomerase activity	MA20_05500	5.3.2.6	ko:K01821	Tautomerase	1085.35	682.504	383.227	964.417	828.202	702.493	501.567	978.163	984.915	743.562	932.333	647.72	668.766	808.953	830.98	1114.48	1072.28	850.626
metabat1.59__contig889_563	dUTPase	dut	3.5.4.13,3.6.1.23	ko:K01494,ko:K01520	dUTPase	457.697	362.574	332.669	467.061	477.693	454.449	343.08	416.794	573.834	430.947	389.841	324.399	450.426	395.021	484.729	466.974	447.191	457.219
metabat1.59__contig889_564	TIGRFAM Acetate-CoA ligase	-	6.2.1.1	ko:K01895	ACAS_N,AMP-binding,AMP-binding_C	205.783	156.546	168.837	146.662	111.682	105.127	144.267	166.571	195.473	132.57	285.21	80.2183	138.241	245.457	199.775	260.62	312.294	226.894
metabat1.59__contig889_565	TIGRFAM Acetate-CoA ligase	-	6.2.1.1	ko:K01895	ACAS_N,AMP-binding,AMP-binding_C	1211.9	1096.45	1431.73	944.786	1193.61	1092.76	1908.21	1232.11	1181.19	1480.23	1062.87	1212.7	1259.67	1482.14	885.176	1266.8	1373.56	1068.62
metabat1.59__contig889_566	-	-	-	-	-	63.0279	102.978	44.5604	56.852	399.623	74.9454	89.0328	21.5233	149.676	84.3313	70.7577	82.9223	97.989	186.414	116.161	547.099	497.461	79.5057
metabat1.59__contig889_567	Thiamine pyrophosphate enzyme, N-terminal	-	2.2.1.6	ko:K01652	TPP_enzyme_C,TPP_enzyme_M,TPP_enzyme_N	427.737	557.923	396.085	363.632	693.136	420.426	270.83	411.781	398.705	237.372	401.327	479.682	317.522	489.79	493.864	552.029	946.182	314.988
metabat1.59__contig889_568	Aminotransferase	-	-	-	Aminotran_5	2709.59	4693.99	3785.35	2320.73	2261.8	3527.04	2247.05	3800.51	2656.17	3375.69	3648.56	3045.8	2447.21	2100.75	3084.73	2424.32	2915.56	2568.65
metabat1.59__contig889_569	Catalyzes the transfer of diphosphate from ATP to 6- hydroxymethyl-7,8-dihydropterin (6-HMD), leading to 6- hydroxymethyl-7,8-dihydropterin diphosphate (6-HMDP)	mptE	2.7.6.3	ko:K07142	MAF_flag10	1158.26	1797	1280.29	1092.19	1965.72	1540.44	2181.92	945.435	973.322	1481.2	974.388	1848.55	1206.74	1328.43	1079.59	1042.16	1330.68	1542.93
metabat1.59__contig889_570	Involved in regulation of DNA replication	-	-	ko:K10725	-	1594.72	2161.48	2584.58	3255.45	2836.25	3350.04	3545.02	2123.37	1249.07	4026.48	2371.35	3512.14	2055.2	3112.23	1260.43	3208.59	2856.54	2661
metabat1.59__contig889_571	Involved in regulation of DNA replication	-	-	ko:K10725	-	1518.92	2393.94	2639.49	2233.74	2176.15	2619.77	2464.28	1812.86	1089.26	2839.71	2111.81	3000.84	1652.24	2480.97	1241.1	2513.9	2159.28	1965.35
metabat1.59__contig889_572	-	-	-	-	-	289.711	101.921	126.655	151.492	198.774	95.8583	161.325	63.0876	143.581	112.358	188.546	103.115	56.5735	237.328	20.6355	477.111	468.18	228.805
metabat1.59__contig889_573	Activates the tRNA-splicing ligase complex by facilitating the enzymatic turnover of catalytic subunit RtcB. Acts by promoting the guanylylation of RtcB, a key intermediate step in tRNA ligation. Can also alter the NTP specificity of RtcB such that ATP, dGTP or ITP is used efficiently	-	-	-	Archease	280.807	471.594	432.299	219.819	325.885	363.538	247.857	344.984	239.907	335.702	378.045	410.976	239.38	395.333	212.32	314.682	375.014	268.285
metabat1.59__contig889_574	Belongs to the RtcB family	rtcB	6.5.1.3	ko:K14415	RtcB	448.894	575.981	403.07	366.325	467.778	353.775	486.489	418.039	344.068	361.538	477.671	436.621	446.691	443.671	623.539	440.207	560.126	521.904
metabat1.59__contig889_575	Catalyzes the reversible phosphorylation of S-methyl-5'- thioinosine (MTI) to hypoxanthine and 5-methylthioribose-1- phosphate. Involved in the breakdown of S-methyl-5'-thioadenosine (MTA), a major by-product of polyamine biosynthesis. Catabolism of (MTA) occurs via deamination to MTI and phosphorolysis to hypoxanthine	mtnP	2.4.2.28	ko:K00772	PNP_UDP_1	1004.43	1443.62	1372.61	1262.77	1074.69	1323.63	1496.28	1372	875.39	1525.47	1695.67	1305.09	1638.49	1776.4	1429.17	1670.97	1651.56	1604.51
metabat1.59__contig889_576	NADPH-dependent FMN reductase	-	-	-	FMN_red	486.866	529.732	500.99	435.062	502.706	400.68	648.194	409.512	458.944	344.775	489.553	532.427	645.859	653.018	714.391	560.485	708.997	620.088
metabat1.59__contig889_577	Dinitrogenase iron-molybdenum cofactor	-	-	-	Nitro_FeMo-Co	337.688	220.893	269.663	375.089	281.234	212.79	379.182	514.148	404.538	457.581	518.347	369.759	338.854	426.93	338.27	389.245	453.663	399.382
metabat1.59__contig889_578	Belongs to the eukaryotic ribosomal protein eS1 family	rps3ae	-	ko:K02984	Ribosomal_S3Ae	861.252	773.978	650.845	1176.6	895.388	765.873	641.203	3206.21	4071.23	1893.95	2429.93	1588.33	1278.93	700.316	2217.18	811.907	889.043	1169.29
metabat1.59__contig889_579	Integral membrane protein DUF92	-	-	-	DUF92	164.26	95.8487	173.229	207.431	237.225	177.74	234.353	1423.36	1423.78	726.648	777.575	370.985	280.911	201.077	452.419	228.995	238.603	223.78
metabat1.59__contig889_580	Catalyzes the interconversion of 2-phosphoglycerate and 3-phosphoglycerate	apgM	5.4.2.12	ko:K15635	Metalloenzyme,PhosphMutase	290.264	256.12	233.382	195.083	295.745	152.677	254.054	299.308	430.342	220.078	247.058	276.554	319.134	255.866	396.267	264.681	287.494	228.592
metabat1.59__contig889_581	Catalyzes the conversion of glucosamine-6-phosphate to glucosamine-1-phosphate	glmM	5.4.2.10	ko:K03431	PGM_PMM_I,PGM_PMM_II,PGM_PMM_III,PGM_PMM_IV	1137.8	1060.83	1355.77	1434.68	1116.71	1120.42	1251.73	1049.37	1161.28	732.327	845.726	1241.87	1894.19	1147.19	1350.52	1137.53	1157.08	1028.09
metabat1.59__contig889_582	Bacterial transferase hexapeptide repeat	-	2.3.1.157,2.7.7.23	ko:K04042	Hexapep,NTP_transferase	621.367	512.332	569.017	445.985	581.684	396.517	653.332	645.842	634.992	381.208	461.314	631.051	923.808	667.424	789.112	444.402	533.18	532.519
metabat1.59__contig889_583	Hexapeptide repeat of succinyl-transferase	-	-	-	Hexapep,Hexapep_2	220.373	161.144	200.473	263.185	213.659	129.005	233.364	269.443	281.062	189.699	246.822	189.233	271.534	212.704	260.037	259.43	231.877	205.282
metabat1.59__contig889_584	Imidazole acetol-phosphate transaminase	hisC	2.6.1.9	ko:K00817	Aminotran_1_2	405.413	386.837	426.632	481.45	431.827	394.144	448.062	595.568	535.268	314.719	466.582	376.832	620.382	488.51	463.66	448.018	494.122	425.847
metabat1.59__contig889_585	4Fe-4S single cluster domain	-	1.97.1.4	ko:K04069	Fer4_12,Radical_SAM	97.2743	66.2215	65.9069	65.807	89.0874	61.6891	66.4144	87.1972	88.551	43.3843	81.903	44.4369	76.666	95.9011	76.3592	144.992	106.179	106.345
metabat1.59__contig889_586	ASCH	-	-	-	ASCH,TPR_1,TPR_2,TPR_8	193.708	134.049	122.512	142.163	170.211	105.969	130.783	137.793	183.416	73.6969	108.385	108.563	160.36	194.431	153.093	242.228	236.955	162.38
metabat1.59__contig889_587	Belongs to the phosphohexose mutase family	glmM2	5.4.2.2,5.4.2.8	ko:K15778	PGM_PMM_I,PGM_PMM_II,PGM_PMM_III,PGM_PMM_IV	716.061	728.875	718.519	680.442	446.929	610.901	601.105	662.812	614.897	511.987	642.642	439.998	642.753	629.761	751.24	610.927	660.847	609.769
metabat1.59__contig889_588	membrane protein, required for N-linked glycosylation	-	-	-	PMT_2	111.026	83.1474	115.294	114.964	112.431	135.549	69.1079	214.103	133.099	174.768	215.958	131.229	87.3825	144.384	115.746	291.104	177.074	144.995
metabat1.59__contig889_589	Nucleic acid binding	-	-	-	tRNA_anti-codon,tRNA_anti_2	204.585	159.989	197.799	96.7382	193.157	182.971	110.658	117.036	166.099	149.735	230.33	174.84	97.8668	126.42	100.261	301.725	244.309	165.872
metabat1.59__contig889_590	DNA ligase that seals nicks in double-stranded DNA during DNA replication, DNA recombination and DNA repair	lig	6.5.1.1,6.5.1.6,6.5.1.7	ko:K10747	DNA_ligase_A_C,DNA_ligase_A_M,DNA_ligase_A_N	452.963	372.057	450.469	341.688	357.829	346.96	526.194	221.426	239.797	325.343	279.296	379.89	336.03	446.153	207.473	394.416	403.796	351.031
metabat1.59__contig889_591	Domain of unknown function (DUF1724)	-	-	-	DUF1724,HTH_5	1572.07	1714.97	2446.15	2876.43	1867.66	2996.24	2940.91	1728.34	1084.11	2965.52	2448.07	2785.53	1960.88	2823.98	1191.48	2876.46	2347.49	2534.94
metabat1.59__contig889_592	Ferredoxin thioredoxin reductase catalytic beta chain	-	-	-	FeThRed_B	995.529	935.21	996.553	1375.24	882.429	1451.3	1238.22	833.588	600.184	1315.52	1347.14	1335.44	803.42	1209.37	646.306	1306.88	1235.99	1135.27
metabat1.59__contig889_593	PFAM glutaredoxin	-	-	-	Glutaredoxin	3036.79	3216.72	3502.24	3894.97	2857.25	5120.17	4312.55	2756.21	2146.72	4238.71	4232.27	4216.56	3361.88	3839.38	2822.18	4564.52	4496.53	3482.01
metabat1.59__contig889_594	Catalyzes the synthesis of the hydroxymethylpyrimidine phosphate (HMP-P) moiety of thiamine from aminoimidazole ribotide (AIR) in a radical S-adenosyl-L-methionine (SAM)-dependent reaction	thiC	4.1.99.17	ko:K03147	ThiC_Rad_SAM	1567.1	1613.8	1515.02	1431.7	1692.76	1796.81	1609.6	1134.04	935.714	1235	1076.69	1409.17	1410.25	1387.99	1293.53	1396.94	1590.41	1441.8
metabat1.59__contig889_595	CBS domain	-	-	-	CBS	526.354	423.697	275.262	749.355	943.406	541.396	475.015	1285.51	1402.78	1896.28	1422.63	1236.54	584.1	554.986	847.058	712.314	834.558	822.093
metabat1.59__contig889_596	Uncharacterized protein conserved in archaea (DUF2099)	-	-	-	DUF2099	1520.65	1674.75	2091.23	1743.92	2282.85	1976.76	1837.7	1674.96	1215.72	1909.39	1578.18	1931.6	1500.25	1548.13	1402.43	1727.99	1835.99	1586.95
metabat1.59__contig889_597	-	-	-	-	-	858.811	835.467	857.541	493.911	900.315	719.46	889.844	506.892	506.257	700.802	503.625	854.315	560.449	591.868	578.986	611.325	686.559	577.779
metabat1.59__contig889_598	ThiF family	moeB	-	-	ThiF	478.081	477.807	485.863	535.553	562.494	472.973	708.008	2210.37	1333.85	2672	1364.44	485.616	534.21	405.794	535.566	421.574	464.883	424.56
metabat1.59__contig889_599	TIGRFAM glutamine synthetase, type I	glnA	6.3.1.2	ko:K01915	Gln-synt_C,Gln-synt_N	34791.1	21715.7	77281.8	42679	42955.9	66479.4	4980.5	5929.9	7600.48	4443.67	7657.61	10005.9	23614.5	13267	22822.8	35163.3	26283.8	27567.7
metabat1.59__contig889_600	Ribonuclease R winged-helix domain	nrpR	-	ko:K09720	DUF128,HTH_12	4557.29	3591.61	6318.21	5209.24	4310.83	5717.6	3488.5	2663.8	3163.18	2334.31	2315.67	3099.9	5250.59	3279.16	4900.11	4008.96	3598.87	3456.39
metabat1.59__contig889_601	Uncharacterized protein conserved in archaea (DUF2097)	-	-	-	DUF2097	5637.53	4984.84	5268.61	7307.62	6190.71	6645.88	4405.7	7084.12	6166.48	6270.49	8037.81	7116.19	6168.14	7682.08	8182.98	5306.47	6059.63	6901.04
metabat1.59__contig889_602	-	-	-	-	-	2494.74	2963.14	4404.21	5867.62	3469.29	4844.63	3486.53	8670.47	6660.58	11870.5	9777.59	6227.76	4765.96	7325.22	3071.28	5591.4	4630.68	6614.21
metabat1.59__contig889_603	Molybdopterin oxidoreductase Fe4S4 domain	-	-	-	Molybdop_Fe4S4,Molybdopterin,Molydop_binding	122.338	103.773	105.798	142.793	102.914	115.346	50.5696	100.56	133.006	70.0139	156.112	82.9294	74.0591	148.955	60.3027	290.09	227.864	141.302
metabat1.59__contig889_604	-	-	-	-	-	10.956	10.2289	5.1639	13.1766	6.17473	10.4221	0	0	0	7.32958	8.19978	9.60949	17.0332	0	0	0	14.7188	11.0563
metabat1.59__contig889_605	Dinitrogenase iron-molybdenum cofactor	nifX	-	ko:K02596	Nitro_FeMo-Co	10.4655	9.77085	34.5288	12.5866	5.89825	9.95543	0	7.14765	29.8235	0	0	9.17921	0	13.757	0	33.0338	21.0896	10.5612
metabat1.59__contig889_606	PFAM oxidoreductase nitrogenase, component 1	-	1.18.6.1	ko:K02591,ko:K02592	Oxidored_nitro	87.1941	61.0551	84.9341	81.2718	82.7221	69.1206	36.1298	40.6934	82.8258	44.7218	109.852	42.0627	39.9149	95.5146	29.7593	192.657	180.591	114.389
metabat1.59__contig889_607	Belongs to the NifD NifK NifE NifN family	-	1.18.6.1	ko:K02591,ko:K02592	Oxidored_nitro	26.7969	16.6789	46.3107	18.7998	40.2734	16.994	27.759	21.3519	12.7272	5.97571	23.3981	15.669	32.4029	55.7726	73.1661	89.2824	78	72.1122
metabat1.59__contig889_608	Belongs to the NifD NifK NifE NifN family	nifE	-	ko:K02587	Oxidored_nitro	109.737	109.669	115.101	122.685	119.629	134.285	52.3992	85.1521	107.665	64.1082	146.524	76.8194	74.2237	137.479	68.3654	264.529	224.253	135.177
metabat1.59__contig889_609	Belongs to the NifD NifK NifE NifN family	-	1.18.6.1	ko:K02591	Oxidored_nitro	135.713	111.348	153.13	143.436	173.834	136.924	88.3018	123.585	85.9429	52.2743	126.195	100.998	98.0369	83.7924	148.22	194.715	138.123	182.607
metabat1.59__contig889_610	Belongs to the NifD NifK NifE NifN family	-	1.18.6.1	ko:K02591	Oxidored_nitro	43.8241	58.4506	47.2128	26.3533	84.682	41.6884	28.2997	29.9308	65.4164	33.5066	56.2271	32.9468	29.1998	24.6888	82.0505	19.7613	67.2858	37.9072
metabat1.59__contig889_611	Belongs to the NifD NifK NifE NifN family	-	1.18.6.1	ko:K02591	Oxidored_nitro	205.924	369.912	331.718	398.14	287.94	441.37	226.819	188.709	262.461	122.069	234.105	265.208	264.765	185.029	307.461	345.565	290.654	178.873
metabat1.59__contig889_612	Belongs to the NifD NifK NifE NifN family	-	1.18.6.1	ko:K02591	Oxidored_nitro	162.847	241.252	215.675	174.812	265.478	194.599	118.631	110.302	148.297	100.841	153.105	160.539	157.626	205.219	171.975	246.39	251.321	220.022
metabat1.59__contig889_613	nitrogenase component I, alpha chain	-	1.18.6.1	ko:K02586	Oxidored_nitro	195.576	158.899	246.753	206.487	230.546	245.219	100.666	139.351	191.923	113.195	206.339	171.102	169.696	205.407	223.382	319.397	390.439	264.158
metabat1.59__contig889_614	Belongs to the P(II) protein family	-	-	ko:K02590	P-II	90.2897	86.0905	157.549	92.4169	116.931	149.85	49.9316	70.8498	109.489	38.5556	106.395	134.796	87.6084	106.06	160.504	206.167	268.406	143.459
metabat1.59__contig889_615	Belongs to the P(II) protein family	-	-	ko:K02589	P-II	59.7224	78.475	75.0639	53.2053	34.9057	75.7492	24.9966	48.3424	54.6293	32.5553	76.1519	38.8017	55.0222	84.321	39.8605	162.911	175.325	133.931
metabat1.59__contig889_616	The key enzymatic reactions in nitrogen fixation are catalyzed by the nitrogenase complex, which has 2 components the iron protein and the molybdenum-iron protein	nifH	1.18.6.1	ko:K02588	Fer4_NifH	157.703	155.152	229.385	172.332	171.071	277.452	59.4055	200.359	243.228	142.94	285.555	156.169	95.7871	235.166	179.182	394.302	472.709	345.672
metabat1.59__contig889_617	Molybdopterin oxidoreductase	-	1.2.7.12	ko:K00201	Molybdopterin	5259.43	5108.06	3627.75	6038.27	4916.34	5372.08	5722.56	6376.87	11464.6	2731.44	2999.12	3911.79	7463.48	6407.99	10318	2496.31	5042.39	4694.81
metabat1.59__contig889_618	formylmethanofuran dehydrogenase, subunit C	fwdC	1.2.7.12	ko:K00202	GXGXG	955.802	1045.66	521.157	503.693	803.776	580.996	958.221	821.268	1424.04	274.876	388.247	635.879	1072.04	791.383	2112.89	307.119	676.663	577.927
metabat1.59__contig889_619	formylmethanofuran dehydrogenase, subunit A	fwdA	1.2.7.12	ko:K00200	Amidohydro_3	8273.91	9341.26	7077	10040.7	7475.86	9946.27	9468.37	10293	14007.1	5128.46	5314.8	6222.05	12373.5	10511	12951	4574.16	7776.33	7232.52
metabat1.59__contig889_620	PFAM molydopterin dinucleotide-binding region	fwdD	1.2.7.12	ko:K00203	Molydop_binding	2506.02	3019.39	1910.43	3181.75	2215.84	3052.61	2815.82	2533.73	4207.04	1400.1	1593.1	2023.88	3885.9	3268.33	4348.68	1185.68	2614.53	2238.33
metabat1.59__contig889_621	PFAM 4Fe-4S ferredoxin, iron-sulfur binding domain protein	fwdG	-	ko:K11260,ko:K14107	FeS,Fer4,Fer4_10,Fer4_4	240.326	205.897	61.3005	108.813	124.291	86.0663	201.293	181.516	193.372	71.8771	110.036	119.034	169.966	174.68	375.183	83.2948	155.734	171.194
metabat1.59__contig889_622	4Fe-4S dicluster domain	fwdF	-	ko:K00205	Fer4	3931.05	3516	2265.85	4042.88	2635.55	3153.85	3352.37	3203.88	5286.55	1651.89	2008.09	2309.94	4722.85	3427.66	5128.12	1175.91	2554.81	2574.07
metabat1.59__contig889_623	Helix-turn-helix	fwdH	-	ko:K00204	Fer4,HTH_3	2901.51	1594.72	1290.23	2779.53	2050.21	2331.88	1839.93	3645.33	6911.01	2367.98	2038.27	3131.62	2632.29	2062.8	3620.73	967.934	1931.1	1718.05
metabat1.59__contig889_624	formate dehydrogenase, alpha subunit	-	1.17.1.9	ko:K00123	Fer2_4,Fer4,Fer4_21,Fer4_6,Fer4_7,Fer4_9,Molybdop_Fe4S4,Molybdopterin,Molydop_binding,NADH-G_4Fe-4S_3	705.305	1292.73	930.986	801.006	821.08	951.843	1079.56	749.175	784.943	813.123	662.089	1144.98	927.077	749.285	794.181	705.417	770.457	806.403
metabat1.59__contig889_625	formate dehydrogenase, alpha subunit	-	1.17.1.9	ko:K00123	Fer2_4,Fer4,Fer4_21,Fer4_6,Fer4_7,Fer4_9,Molybdop_Fe4S4,Molybdopterin,Molydop_binding,NADH-G_4Fe-4S_3	315.615	525.54	271.446	561.551	498.792	380.709	382.407	535.559	534.7	428.823	479.735	593.603	445.157	367.831	778.243	489.554	434.938	400.591
metabat1.59__contig889_626	PFAM molybdopterin-guanine dinucleotide biosynthesis MobB region	mobB	-	ko:K03753	FeS,MobB	171.989	117.817	99.7705	194.609	160.597	168.448	113.856	136.231	191.407	74.8915	124.913	108.898	123.411	161.869	208.401	231.284	200.978	160.212
metabat1.59__contig889_627	Catalyzes the cyclization of GTP to (8S)-3',8-cyclo-7,8- dihydroguanosine 5'-triphosphate	moaA	4.1.99.22	ko:K03639	Fer4_12,Mob_synth_C,Radical_SAM	872.114	1231.28	1065.59	1272.72	1169.71	1118.68	630.995	1390.5	1246.96	1048.98	1340.68	1158.05	864.543	682.05	1200.98	701.786	914.445	752.832
metabat1.59__contig889_628	NADH ubiquinone oxidoreductase, NADH-binding (51 kD) subunit	-	1.12.1.3,1.6.5.3	ko:K00335,ko:K18331	Complex1_51K,Fer4,NADH_4Fe-4S,SLBB	1591.15	1918.88	2152.87	3026.68	2345.5	2433.11	2348.3	1516.17	1232.34	1327.51	1370.39	1914.74	2440.65	2311.75	1692.83	1917.56	2112.83	2042.59
metabat1.59__contig889_629	NADH ubiquinone oxidoreductase, NADH-binding (51 kD) subunit	-	1.12.1.3,1.6.5.3	ko:K00335,ko:K18331	Complex1_51K,Fer4,NADH_4Fe-4S,SLBB	573.28	640.374	592.768	467.004	669.168	454.694	557.439	542.93	499.543	424.775	564.45	585.508	651.753	742.866	616.929	506.134	768.798	693.202
metabat1.59__contig889_630	PFAM NADH dehydrogenase (ubiquinone) 24 kDa subunit	-	1.6.5.3	ko:K00334	2Fe-2S_thioredx	284.562	284.757	253.425	385.727	512.142	272.189	309.14	942.752	761.635	843.526	767.176	752.901	405.743	351.327	571.778	440.006	511.13	514.042
metabat1.59__contig889_631	Required for formate dehydrogenase (FDH) activity. Acts as a sulfur carrier protein that transfers sulfur from IscS to the molybdenum cofactor prior to its insertion into FDH	fdhD	-	ko:K02379	FdhD-NarQ	996.47	1287.1	1315.93	1002.73	1004.7	1276.63	1104.39	1011.48	984.758	1120.44	1175.47	999.086	1047.96	948.154	903.091	1183.1	1132.37	1114.45
metabat1.59__contig889_632	PFAM Sugar isomerase (SIS)	-	5.3.1.27	ko:K08094	SIS	362.599	448.388	327.094	248.371	318.041	310.664	154.679	562.535	504.105	279.528	443.911	242.212	226.488	244.634	318.648	426.988	274.212	278.678
metabat1.59__contig889_633	Bacterial regulatory helix-turn-helix protein, lysR family	-	-	-	HTH_1	437.414	631.487	571.342	684.19	556.424	718.928	345.737	694.62	549.812	699.214	970.359	604.854	462.79	501.074	544.552	906.533	633.184	645.853
metabat1.59__contig889_634	Belongs to the carbohydrate kinase PfkB family	-	2.7.1.213,2.7.1.73	ko:K22026	PfkB	441.543	443.948	350.056	480.202	381.145	413.563	246.503	923.762	813.035	333.263	551.336	263.48	670.427	456.393	1347.78	527.308	543.501	504.232
metabat1.59__contig889_635	Catalyzes the synthesis of the hydroxymethylpyrimidine phosphate (HMP-P) moiety of thiamine from aminoimidazole ribotide (AIR) in a radical S-adenosyl-L-methionine (SAM)-dependent reaction	thiC1	4.1.99.17	ko:K03147	ThiC_Rad_SAM	2309.04	3290.29	2859.14	2733.11	2885.8	3446.08	2969.46	2591.98	3471.98	2274.18	1779.41	3089.28	3266.7	2105.54	2716.34	1781.93	1743.59	2108.47
metabat1.59__contig889_636	Belongs to the class-I aminoacyl-tRNA synthetase family	lysS	6.1.1.6	ko:K04566	tRNA-synt_1f	716.825	1036.73	877.211	658.342	840.314	758.759	777.664	886.574	871.57	714.974	952.028	813.913	956.395	698.997	772.922	400.417	763.406	583.968
metabat1.59__contig889_637	Belongs to the class-I aminoacyl-tRNA synthetase family	lysS	6.1.1.6	ko:K04566	tRNA-synt_1f	744.246	726.613	676.013	600.99	505.738	546.152	625.383	547.513	599.906	482.252	606.349	575.375	743.832	710.679	634.881	577.227	632.047	620.157
metabat1.59__contig889_638	-	-	-	-	-	239.698	192.921	166.219	188.874	301.239	162.495	157.233	141.127	162.262	55.2958	136.094	198.156	151.347	248.085	214.395	324.67	483.03	194.625
metabat1.59__contig889_639	-	-	-	-	-	467.247	373.243	411.923	404.968	656.031	385.092	402.609	383.286	467.199	227.797	294.484	346.218	427.424	574.415	518.571	512.182	786.13	286.349
metabat1.59__contig889_640	Ribonucleoside-triphosphate reductase	nrdD	1.1.98.6	ko:K21636	ATP-cone,NRDD	5105.18	5731.48	7044.36	4099.59	3895.83	4635.96	8762.52	5312.71	4598.24	7881.98	7627.19	6645.27	5489.41	9930.25	3754.76	6080.5	6542.33	7897.01
metabat1.59__contig889_641	-	-	-	-	-	13017.8	17409.8	16556.7	13374.1	13419.6	22558.7	16603.3	10482.5	7227.68	15689.1	14691.7	15362.9	12691.6	12163.2	9995.79	19850.7	14027.7	16025.4
metabat1.59__contig889_642	Belongs to the lyase 1 family. Adenylosuccinate lyase subfamily	purB	4.3.2.2	ko:K01756	ADSL_C,Lyase_1	808.667	1002.52	588.127	462.279	709.598	667.987	757.111	847.325	726.343	763.56	942.316	733.52	605.803	881.349	833.442	594.511	1006.63	892.507
metabat1.59__contig889_643	but it may be involved in stabilization of the trimeric complex	secG	-	-	Sec61_beta	124.261	41.4333	46.0175	96.0727	180.083	177.307	85.2574	284.911	236.071	195.95	245.786	225.762	73.5951	151.675	189.028	177.435	220.595	44.7849
metabat1.59__contig889_644	Possesses two activities a DNA synthesis (polymerase) and an exonucleolytic activity that degrades single-stranded DNA in the 3'- to 5'-direction. Has a template-primer preference which is characteristic of a replicative DNA polymerase	polC	2.7.7.7	ko:K02322	PolC_DP2	1410.29	1406.44	1568.99	1798.88	1543.32	1721.4	2693.89	1796.54	1620.91	1913.9	1493.76	2091.59	2172.71	2441.77	1846.7	1569.67	1975.76	1983.87
metabat1.59__contig889_645	ATPase, P-type, K Mg Cd Cu Zn Na Ca Na H-transporter	-	3.6.3.54	ko:K17686	E1-E2_ATPase,HMA,Hydrolase	857.249	720.317	808.094	967.553	1475.43	932.565	1146.36	660.541	643.09	736.726	546.172	1228.09	849.776	1113.86	837.224	758.569	1274.21	743.092
metabat1.59__contig889_646	ATPase, P-type, K Mg Cd Cu Zn Na Ca Na H-transporter	-	3.6.3.54	ko:K17686	E1-E2_ATPase,HMA,Hydrolase	867.777	947.982	1080.99	971.323	1262.71	1116.46	1370.59	939.407	642.753	1044.08	850.556	1465.33	1173.38	1202.08	1030.08	1048.34	1232.79	1035.84
metabat1.59__contig889_647	Amidohydrolase family	-	-	-	Amidohydro_1	1236.85	1797.6	1504	1818.63	2126.21	2090.71	1914.08	1284.37	1082.07	1654.9	1471.98	2144.46	1789.48	1616.78	1675.04	1752.47	1933.42	1778.28
metabat1.59__contig889_648	PFAM Class III signal peptide	-	-	-	Class_IIIsignal	2163.74	1562.16	1480.82	2088.35	2079.37	2519.19	1217.5	2141.66	1566.52	3511.15	2887.45	2417.8	1684.32	1645.64	1582.55	2925.69	2417.67	2842.55
metabat1.59__contig889_649	-	-	-	-	-	115.768	88.4326	114.09	87.0202	131.975	77.5888	69.8732	154.539	169.951	184.821	175.257	115.386	61.358	153.908	53.8793	232.538	171.433	130.103
metabat1.59__contig889_650	-	-	-	-	-	333.986	379.006	380.933	807.797	873.561	828.501	152.223	1025.84	1002.59	1318.4	2099.14	692.692	627.302	412.347	646.904	1188.17	473.479	860.294
metabat1.59__contig889_651	Belongs to the UPF0107 family	-	-	ko:K09128	DUF126	428.687	341.285	347.719	299.753	305.283	331.926	490.081	342.714	356.704	320.139	392.968	262.325	322.044	441.201	266.761	325.171	457.607	412.488
metabat1.59__contig889_652	Could be responsible for synthesis of pseudouridine from uracil-13 in transfer RNAs	truD	5.4.99.27	ko:K06176	TruD	1139.22	874.612	1065.94	1508.07	945.015	1154.3	1817.36	1118.31	967.84	1273.74	1233.06	1201.41	1310.13	1796.13	906.438	1380.85	1601.48	1439.03
metabat1.59__contig889_653	TIGRFAM Coenzyme F390 synthetase	-	-	-	AMP-binding	572.8	418.314	370.423	363.827	403.678	391.605	632.034	573.677	555.953	598.798	581.972	496.018	529.037	619.032	476.854	568.765	536.291	545.519
metabat1.59__contig889_654	-	-	-	-	-	565.709	656.356	553.98	546.056	505.586	518.982	546.192	512.652	441.72	409.078	391.877	439.979	580.642	548.698	638.837	620.253	696.047	605.987
metabat1.59__contig889_655	AIR synthase related protein, C-terminal domain	-	-	ko:K07388	AIRS,AIRS_C	1452.97	2112.42	1687.01	2206.38	2253.53	1804.57	3179.49	2155.37	1513.59	2109.88	1905.15	3229.92	2857.24	2567.64	2443.75	2623.97	3679.21	2781.42
metabat1.59__contig889_656	IGPS catalyzes the conversion of PRFAR and glutamine to IGP, AICAR and glutamate. The HisH subunit provides the glutamine amidotransferase activity that produces the ammonia necessary to HisF for the synthesis of IGP and AICAR	hisH	-	ko:K02501	GATase	787.069	1309.29	865.04	820.665	1017.13	808.027	901.413	596.205	576.654	480.112	542.396	914.256	1063.3	768.612	1002.23	705.57	776.044	819.202
metabat1.59__contig889_657	PFAM Nucleotidyl transferase	-	-	-	Cupin_2,MannoseP_isomer,NTP_transferase	1356.98	2450.36	1785.43	1522.82	1738.17	1791.1	1682.65	959.693	973.877	1081.16	804.951	1506.89	1672.83	1342.18	1522.84	1302.09	1231.92	1350.36
metabat1.59__contig889_658	nitrogenase	-	6.3.3.7	ko:K21611	Oxidored_nitro	1285.4	2071.93	1623.8	2875.72	2323.95	2435.56	1656.42	2619.85	1993.83	2888	2841.57	2253.69	2181.61	1747.22	2126.13	2948.27	2036.76	2198.64
metabat1.59__contig889_659	Belongs to the SfsA family	sfsA	-	ko:K06206	SfsA	397.405	444.49	399.968	621.697	500.714	414.989	273.51	359.169	509.004	385.136	448.752	440.289	440.8	432.054	556.405	689.549	525.861	526.68
metabat1.59__contig889_660	COG1226 Kef-type K transport systems	pchA1	-	ko:K10716	Ion_trans_2,TrkA_N	297.83	228.154	267.009	249.652	265.281	225.86	157.694	201.988	217.623	187.637	278.5	151.012	193.561	394.239	171.737	562.446	453.279	351.699
metabat1.59__contig889_661	ATPase, P-type (transporting), HAD superfamily, subfamily IC	-	3.6.3.8,3.6.3.9	ko:K01537,ko:K01539	Cation_ATPase_C,Cation_ATPase_N,E1-E2_ATPase,Hydrolase,Hydrolase_3	516.537	569.194	623.466	520.724	430.619	522.406	438.019	302.229	255.536	523.936	443.179	399.301	403.384	626.683	196.884	614.656	585.944	512.428
metabat1.59__contig889_662	ATPase, P-type (transporting), HAD superfamily, subfamily IC	-	3.6.3.8,3.6.3.9	ko:K01537,ko:K01539	Cation_ATPase_C,Cation_ATPase_N,E1-E2_ATPase,Hydrolase,Hydrolase_3	326.7	398.797	370.479	243.96	212.156	263.466	295.356	215.801	194.537	297.505	343.045	234.37	230.458	433.296	95.8588	547.929	496.548	385.785
metabat1.59__contig889_663	ATPase, P-type (transporting), HAD superfamily, subfamily IC	-	3.6.3.8,3.6.3.9	ko:K01537,ko:K01539	Cation_ATPase_C,Cation_ATPase_N,E1-E2_ATPase,Hydrolase,Hydrolase_3	1567.83	1576.05	1784.37	1042.3	699.169	1368.7	1213.3	1392.87	753.296	1934.89	2421	1033.11	1183.8	2063.8	698.538	2266.95	1751.81	2058.07
metabat1.59__contig889_664	PFAM GTPase of	-	-	ko:K06942	MMR_HSR1,MMR_HSR1_C,TGS	2726.37	2961.86	2412.3	1576.06	1502.36	2470.75	2253.99	2099.08	1364.58	2752.27	2855.89	2600.6	2139.34	2667.55	2003.96	2450.09	2652.64	2969.54
metabat1.59__contig889_665	Precorrin-6y C5,15-methyltransferase (Decarboxylating), CbiE subunit	cbiE	2.1.1.289	ko:K03399	TP_methylase	449.074	382.49	484.86	475.12	465.592	445.39	548.188	475.049	645.744	445.751	459.925	410.663	449.116	470.475	580.807	447.626	476.292	413.43
metabat1.59__contig889_666	Beta-propeller repeat	-	-	-	PKD,SBBP,TIG	994.9	746.924	817.435	1368.13	946.967	1108.73	1893.52	2100.25	1927.32	2097.19	2434.11	1282.36	1684.48	2640.13	2077.45	2105.35	2727.04	2536.82
metabat1.59__contig889_667	Archaeal Type IV pilin, N-terminal	-	-	-	CARDB	939.324	745.742	866.756	1093.91	870.52	976.923	1482	1708.88	1712.27	1346.43	1547.13	990.684	1546.06	2518.42	1588.96	1933.12	2070.62	2161.19
metabat1.59__contig889_668	Archaeal Type IV pilin, N-terminal	-	-	-	CARDB,CarboxypepD_reg,PKD,Peptidase_S8,S-layer	1793.54	1783.04	1944.34	3463.79	2251.59	3173.01	2360.65	3045.14	4082.47	2364.54	2623.38	1921.34	3057.81	3940.6	3150.26	4041.88	3803.36	3732.06
metabat1.59__contig889_669	TIGRFAM coenzyme F420-dependent N(5),N(10)-methenyltetrahydromethanopterin reductase-related protein	-	-	-	HMD,NAD_binding_2	5762.72	8770.35	6716.84	6143.37	5678.29	8134.31	6077.84	4042.32	5090.63	4487.73	3448.74	4646.46	5011.4	4006.99	3848.45	3300.82	3486.78	3994.32
metabat1.59__contig889_670	Anion-transporting ATPase	-	3.6.3.16	ko:K01551	ArsA_ATPase	1072.66	922.151	858.459	1189.63	1308.08	1157.34	1079.57	3016.92	3219.51	2066.13	2353.46	1909.43	1478.87	916.984	2600.51	928.631	1216.67	1229.22
metabat1.59__contig889_671	Catalyzes the ATP-dependent amidation of deamido-NAD to form NAD. Uses ammonia as a nitrogen source	nadE	6.3.1.5	ko:K01916	NAD_synthase	675.983	786.585	767.89	784.847	803.555	1207.3	809.685	979.916	762.674	1003.22	1011.85	817.904	707.16	641.297	864.111	954.629	915.397	790.26
metabat1.59__contig889_672	PFAM CutA1 divalent ion tolerance protein	cutA	-	ko:K03926	CutA1	243.314	322.161	289.83	420.322	296.699	450.287	292.46	432.061	247.933	349.23	423.802	419.059	302.622	366.36	365.992	297.894	427.912	330.363
metabat1.59__contig889_673	Belongs to the class-I aminoacyl-tRNA synthetase family	leuS	6.1.1.4	ko:K01869	Anticodon_1,tRNA-synt_1	1319.13	1651.23	1515.19	1756.83	1543.76	1784.53	1656.67	1499.13	1174.92	1401.29	1467.99	1641.04	1787.78	1626.23	1714.11	1411.2	1803.89	1582.2
metabat1.59__contig889_674	Fumarylacetoacetate (FAA) hydrolase family	-	-	-	FAA_hydrolase	1339.47	2229.94	2017.82	1831.24	1287.73	2134.8	1423.8	1094.25	1079.05	1646.16	1287.73	1299.79	1187.92	1276.78	833.495	1617.61	1148.3	1038.06
metabat1.59__contig889_675	Catalyzes the condensation of ATP and 5-phosphoribose 1- diphosphate to form N'-(5'-phosphoribosyl)-ATP (PR-ATP). Has a crucial role in the pathway because the rate of histidine biosynthesis seems to be controlled primarily by regulation of HisG enzymatic activity	hisG	2.4.2.17	ko:K00765	HisG,HisG_C	656.498	794.982	699.275	736.792	759.227	791.451	766.683	627.055	673.004	975.148	660.391	691.26	595.381	546.835	527.101	721.512	663.657	655.945
metabat1.59__contig889_676	Catalyzes the deamination of 5'-deoxyadenosine into 5'- deoxyinosine. May be involved in the recycling of 5'- deoxyadenosine, whereupon the 5'-deoxyribose moiety of 5'- deoxyinosine is further metabolized to deoxyhexoses used for the biosynthesis of aromatic amino acids in methanogens. Is also able to deaminate 5-methylthioadenosine, S-adenosyl-L-homocysteine and adenosine to a small extent	dadD	3.5.4.28,3.5.4.31	ko:K12960	Amidohydro_1	474.891	508.888	388.178	529.928	480.105	640.623	422.937	488.923	538.427	484.014	561.834	442.767	484.877	457.64	500.833	619.279	579.524	442.456
metabat1.59__contig889_677	HAD-hyrolase-like	-	3.1.3.18	ko:K01091	HAD_2	317.155	401.113	300.879	399.717	373.482	431.824	336.652	370.934	354.204	343.007	323.062	344.831	297.212	367.621	331.996	492.547	456.026	400.837
metabat1.59__contig889_678	Fumarate reductase succinate dehydrogenase flavoprotein	sdhA	1.3.4.1	ko:K18209	FAD_binding_2,Succ_DH_flav_C	1022.52	1108.69	1109.47	1206.7	1563.43	1129.63	1557.68	1001.02	969.474	750.805	620.267	1436.98	1245.72	1302.51	1381.28	878.039	1570.86	871.191
metabat1.59__contig889_679	Fumarate reductase succinate dehydrogenase flavoprotein	sdhA	1.3.4.1	ko:K18209	FAD_binding_2,Succ_DH_flav_C	243.588	229.045	186.157	243.784	607.973	347.575	211.37	342.236	373.521	237.456	292.995	427.3	213.697	316.768	377.677	443.019	625.273	345.899
metabat1.59__contig889_680	Catalyzes the attachment of O-phosphoserine (Sep) to tRNA(Cys)	sepS	6.1.1.27	ko:K07587	tRNA-synt_2d	573.101	773.006	592.574	488.423	607.556	534.775	658.021	590.554	734.158	521.734	524.786	594.303	672.381	463.157	883.731	464.546	488.031	434.972
metabat1.59__contig889_681	Catalyzes the CTP-dependent phosphorylation of riboflavin (vitamin B2) to form flavin mononucleotide (FMN)	ribK	2.7.1.161	ko:K07732	CTP-dep_RFKase	842.935	698.761	970.98	966.05	703.02	934.898	879.961	929.387	958.692	713.122	704.43	812.274	1228.23	961.467	891.719	723.834	934.383	747.654
metabat1.59__contig889_682	Catalyzes the conversion of D-ribulose 5-phosphate to formate and 3,4-dihydroxy-2-butanone 4-phosphate	-	4.1.99.12	ko:K02858	DHBP_synthase	1496	2028.05	1592.63	2071.98	1673.37	2036.67	1620.05	1730.83	1830.18	1507.5	1577.47	1438.06	1922.55	1435.91	1970.19	1567.45	1392.04	1551.68
metabat1.59__contig889_683	KaiC	-	-	ko:K07331	ATPase	1548.77	1930.85	1263.85	1252.91	1434.82	1313.5	1304.4	1124.08	1440.44	802.097	980.369	1094.85	1394.41	998.695	1623.34	800.99	1072.43	1119.72
metabat1.59__contig889_684	-	-	-	-	-	417.663	563.566	592.008	366.654	312.71	400.208	330.738	445.578	359.092	334.484	397.012	240.655	385.494	460.858	314.646	551.712	503.766	350.724
metabat1.59__contig889_685	Cobyric acid synthase	-	-	-	AAA_26,CbiA,GATase_3	722.877	952.694	815.667	965.802	698.944	840.608	700.204	522.369	550.942	490.229	413.617	561.654	754.61	663.239	659.715	545.75	491.589	621.471
metabat1.59__contig889_686	Allows the formation of correctly charged Gln-tRNA(Gln) through the transamidation of misacylated Glu-tRNA(Gln) in organisms which lack glutaminyl-tRNA synthetase. The reaction takes place in the presence of glutamine and ATP through an activated gamma-phospho-Glu-tRNA(Gln)	gatA	6.3.5.6,6.3.5.7	ko:K02433	Amidase	1440.06	2701.5	1914.31	1776.03	1744.86	2033.46	1509.51	1811.19	1451.79	1912.99	1696.47	1724.56	1652.05	1455.2	1680.77	1583.08	1772.32	1687.2
metabat1.59__contig889_687	Catalyzes the NAD( )-dependent oxidative deamination of L-alanine to pyruvate, and the reverse reaction, the reductive amination of pyruvate	ala	1.4.1.1	ko:K19244	OCD_Mu_crystall	506.098	443.47	379.797	535.566	666.87	619.946	442.526	346.618	561.315	479.496	417.924	412.898	481.327	412.542	444.661	562.24	433.016	463.65
metabat1.59__contig889_688	-	-	-	-	-	3608.54	4279.15	5646.54	8494.75	6544.61	9395.13	9267.12	4397.63	4906.08	7814.4	4377.48	6037.57	6554.06	6918.49	3313.04	7692.44	6329.78	7283.11
metabat1.59__contig889_689	PFAM Lysine exporter protein (LYSE YGGA)	-	-	-	LysE	2776.61	2666.92	3326.12	4741.73	3751.38	4578.09	6178.88	3531.35	3136.78	6580.85	4535.23	5372.18	4100.37	5061.3	2271.6	5051.78	5083.48	4761.26
metabat1.59__contig889_690	PFAM Haloacid dehalogenase-like hydrolase	-	3.6.3.54	ko:K17686	Hydrolase	3215.17	3615.04	4235.78	3445.71	3921.85	3698.51	5288.29	2844.29	2649.07	4513.02	3655.59	4507.98	4574.59	4408.16	2587.86	3628.15	3651.29	3773.27
metabat1.59__contig889_691	5'-nucleotidase	-	-	-	5_nucleotid_C,Metallophos	791.621	645.394	875.856	764.338	633.968	725.937	852.592	467.047	489.541	803.923	637.902	625.873	772.976	776.782	470.848	727.327	660.732	660.094
metabat1.59__contig889_692	Belongs to the 5'-nucleotidase family	-	3.1.3.5,3.6.1.45	ko:K11751,ko:K17224	5_nucleotid_C,Metallophos	59.8877	32.6159	47.0448	12.0043	22.5015	4.74743	78.9572	30.6764	42.6656	93.4847	78.4378	26.2637	41.3809	55.7622	49.0551	63.011	63.694	80.5809
metabat1.59__contig889_693	5'-nucleotidase	-	-	-	5_nucleotid_C,Metallophos	451.931	376.099	604.019	348.223	302.24	292.193	418.247	269.968	334.822	559.206	559.646	329.034	407.085	508.019	290.786	452.984	503.979	431.929
metabat1.59__contig889_694	-	-	-	ko:K09004	DrsE	279.909	258.691	322.494	207.426	210.339	236.682	178.927	158.343	354.514	261.028	406.286	158.712	219.784	438.558	134.325	475.97	493.791	382.333
metabat1.59__contig889_695	integral membrane protein	-	-	-	DUF1211	798.309	999.663	1484.97	940.171	736.962	1027.56	396.196	744.225	760.566	776.539	673.712	490.344	812.685	594.756	477.335	877.329	464.635	693.258
metabat1.59__contig889_696	Protein of unknown function (DUF1211)	-	-	-	DUF1211	1028.03	1314.51	1806.5	2103.22	1703.54	2524.55	1155.44	965.416	1082.68	1184.88	873.946	896.784	1528.78	1310.97	1144.13	1693.01	889.459	1138.93
metabat1.59__contig889_697	Xylose isomerase-like TIM barrel	-	-	-	AP_endonuc_2	927.878	1167.05	887.65	1113.74	1440.04	1335.77	912.703	683.236	974.676	523.125	557.757	809.813	1131.98	775.737	1037.45	637.327	743.49	711.306
metabat1.59__contig889_698	Transcriptional regulator, PadR-like family	-	-	-	PadR	221.168	189.664	145.168	116.25	240.064	165.195	122.191	109.653	180.52	89.8729	110.352	103.459	108.673	131.366	155.666	230.979	237.701	155.408
metabat1.59__contig889_699	TIGRFAM Daunorubicin resistance ABC transporter ATP-binding subunit	-	-	ko:K01990	ABC_tran,DUF4162	493.602	460.841	632.934	492.809	432.91	418.09	440.897	337.118	364.822	211.702	290.479	374.816	401.571	480.857	338.963	412.63	524.141	464.001
metabat1.59__contig889_700	PFAM ABC-2 type transporter	-	-	ko:K01992	ABC2_membrane_3	646.036	630.317	731.819	588.199	490.477	462.355	488.996	379.14	368.433	228.668	341.995	327.437	508.789	568.803	414.011	417.019	609.003	459.91
metabat1.59__contig889_701	PQQ-like domain	-	-	-	PQQ_3	652.548	744.924	654.43	464.479	471.217	423.011	490.747	423.134	385.004	200.652	331.079	343.307	472.299	487.117	483.766	376.492	499.393	462.774
metabat1.59__contig889_702	Pyridoxamine 5'-phosphate	-	-	-	Flavodoxin_5,Putative_PNPOx	54.1108	92.6188	61.6347	48.8086	53.3687	25.7369	33.1225	27.7172	47.1166	30.1667	40.498	43.5053	14.0209	41.492	44.3231	71.166	45.4341	45.5049
metabat1.59__contig889_703	Pfam:Pyridox_oxidase	-	-	-	Flavodoxin_5,Putative_PNPOx	173.549	117.445	141.638	58.8352	116.848	119.664	85.5573	109.779	165.961	48.3119	123.787	102.161	95.3711	120.956	72.5098	166.669	170.562	126.945
metabat1.59__contig889_704	-	-	-	-	-	1113.65	1017.32	1280.18	610.822	589.131	1182.94	1231.37	1624.62	1678.3	3515.52	1585.88	633.906	1091.72	2090.25	545.611	904.219	895.686	1263.62
metabat1.59__contig889_705	-	-	-	-	-	179.504	52.3717	47.5905	134.929	202.333	149.411	76.0697	99.6096	85.2554	37.5274	125.949	39.3605	69.7682	147.475	45.9483	377.73	203.472	113.216
metabat1.59__contig889_706	Binds double-stranded DNA tightly but without sequence specificity. It is distributed uniformly and abundantly on the chromosome, suggesting a role in chromatin architecture. However, it does not significantly compact DNA. Binds rRNA and mRNA in vivo. May play a role in maintaining the structural and functional stability of RNA, and, perhaps, ribosomes	albA	-	ko:K03622	Alba	14056.9	13450	9022.97	12796.8	27223	14766.5	25820.5	18891	22520	30499.6	20575.4	35970.1	22502.9	17777.4	26361.8	11643.1	17315.7	19396
metabat1.59__contig889_707	Nitrogenase component 1 type Oxidoreductase	-	-	ko:K02587	Oxidored_nitro	702.958	733.513	766.224	684.164	820.328	683.31	1162.89	493.013	675.597	595.95	389.942	880.802	756.752	648.385	717.095	533.271	657.099	619.97
metabat1.59__contig889_708	Belongs to the alpha-IPM synthase homocitrate synthase family	leuA	2.3.3.13	ko:K01649	HMGL-like,LeuA_dimer	1194.84	1166.02	1263.57	1741.09	1794.86	1672.59	1974.45	1771.62	1762.4	2306.81	1468.85	2087.05	1411.82	1691.53	1308.48	1236.24	1664.18	1329.38
metabat1.59__contig889_709	Membrane protein of unknown function DUF63	-	-	-	DUF63	384.721	253.251	331.743	382.739	361.709	357.54	336.591	402.003	348.607	418.685	396.741	513.154	372.104	363.559	380.482	322.709	376.324	372.139
metabat1.59__contig889_710	DNA polymerase alpha chain like domain	-	-	-	PHP,PHP_C	331.353	335.307	258.951	251.963	342.17	219.626	397.404	284.707	328.967	250.278	251.193	408.755	394.396	304.897	525.324	236.171	361.866	394.789
metabat1.59__contig889_711	Putative pyruvate format-lyase activating enzyme (DUF1786)	-	-	-	DUF1786	528.977	752.011	532.923	968.727	900.954	891.527	662.136	939.979	752.085	910.646	844.176	867.75	670.574	709.775	818.257	773.848	902.366	826.688
metabat1.59__contig889_712	The beta subunit is responsible for the synthesis of L- tryptophan from indole and L-serine	-	4.2.1.20	ko:K06001	PALP	2466.69	6592.28	3166.64	2561.39	2680.23	3049.8	2034.59	1345.81	1309.33	5702.8	3386.22	4170.19	2599.01	2686.31	1592.65	4541.26	2792.31	3119.83
metabat1.59__contig889_713	-	-	-	-	-	2587.3	2782.82	2245.49	4436.9	3714.99	4280.97	2404.79	6337.4	5927.22	9247.83	7566.43	4752.91	2980.44	2514.65	4358.69	3902.13	3689.23	3584.85
metabat1.59__contig889_714	Catalyzes the condensation of formaldehyde with tetrahydromethanopterin (H(4)MPT) to 5,10- methylenetetrahydromethanopterin	fae-hps	4.1.2.43,4.2.1.147	ko:K13812	Fae,OMPdecase	3466.27	5893.97	4580.8	2514.71	2393.77	3799.79	2812.99	3901.8	3277.88	2956.05	3211.52	2720.15	3317.44	2348.86	3670.21	2520.46	3001.28	2810.68
metabat1.59__contig889_715	PFAM NADPH-dependent FMN reductase	-	-	-	FMN_red	3229.56	4047.32	3744.03	2859.4	2440.47	3076.76	4182.9	3114.04	3799.16	2317.21	2306.89	3118.44	4027.78	2795.29	4895.35	2034.22	2707.64	2433.37
metabat1.59__contig889_716	MviN-like protein	-	-	-	Polysacc_synt,Polysacc_synt_C	336.173	307.129	403.979	296.999	232.64	336.936	274.995	637.702	738.827	489.593	445.191	264.026	370.382	330.538	361.001	457.066	447.995	349.253
metabat1.59__contig889_717	Bacterial regulatory helix-turn-helix protein, lysR family	modE	-	ko:K02019	HTH_1,TOBE	767.767	718.752	745.318	685.654	906.457	902.547	1179.18	602.523	964.499	1123.32	924.994	1177.09	965.049	962.742	939.077	1098.97	895.879	1014.16
metabat1.59__contig889_718	PFAM 4Fe-4S ferredoxin, iron-sulfur binding domain protein	-	-	-	Fer4	322.004	252.868	331.908	314.882	332.428	372.154	499.921	406.956	457.379	551.637	351.359	702.111	393.007	498.439	389.476	310.3	392.163	449.463
metabat1.59__contig889_719	Imidazoleglycerol-phosphate dehydratase	hisB	4.2.1.19	ko:K01693	IGPD	541.437	375.71	587.409	548.515	549.819	480.25	999.103	483.057	715.867	577.596	456.336	660.999	585.193	628.37	541.391	508.088	429.225	521.779
metabat1.59__contig889_720	Catalyzes the reversible reduction of methenyl- H(4)MPT( ) to methylene-H(4)MPT	mtd	1.5.98.1	ko:K00319	MTD	26135.6	28681.4	25474.8	17520.4	12021.2	30822.5	23915.9	13036.3	18940.1	13664.7	8870.78	10089.1	11719.1	14281	8067.25	6270.02	13694.2	11608.1
metabat1.59__contig889_721	Peptidase C39, bacteriocin processing	-	-	-	Peptidase_C39	66.2137	44.3828	43.2117	49.0056	61.2389	41.9912	26.8608	51.02	83.862	56.7909	88.9468	47.6519	22.876	55.794	27.8137	146.479	95.7967	68.5328
metabat1.59__contig889_722	-	-	-	-	-	127.924	118.794	128.327	130.815	158.844	108.024	132.194	86.9014	142.959	100.683	121.853	103.201	98.5546	148.374	123.276	238.96	199.428	121.5
metabat1.59__contig889_723	Pfam:DUF70	-	-	-	O_anti_polymase	404.126	480.729	485.963	376.621	478.544	410.923	478.373	487.769	364.48	397.466	467.815	613.379	512.511	477.535	506.932	544.362	500.516	494.634
metabat1.59__contig889_724	Catalyzes the ATP-dependent amidation of the two carboxylate groups at positions a and c of cobyrinate, using either L-glutamine or ammonia as the nitrogen source. Involved in the biosynthesis of the unique nickel-containing tetrapyrrole coenzyme F430, the prosthetic group of methyl-coenzyme M reductase (MCR), which plays a key role in methanogenesis and anaerobic methane oxidation. Catalyzes the…	cbiA	6.3.5.11,6.3.5.9	ko:K02224	CbiA,GATase_3	392.565	465.629	688.908	546.366	286.646	629.435	438.048	515.99	328.338	488.914	469.351	519.724	534.828	486.822	440.877	457.2	547.289	323.902
metabat1.59__contig889_725	Catalyzes the ATP-dependent amidation of the two carboxylate groups at positions a and c of cobyrinate, using either L-glutamine or ammonia as the nitrogen source. Involved in the biosynthesis of the unique nickel-containing tetrapyrrole coenzyme F430, the prosthetic group of methyl-coenzyme M reductase (MCR), which plays a key role in methanogenesis and anaerobic methane oxidation. Catalyzes the…	cbiA	6.3.5.11,6.3.5.9	ko:K02224	CbiA,GATase_3	601.394	794.708	692.128	525.376	568.377	494.131	581.785	794.393	812.327	908.121	705.32	672.393	545.235	525.578	565.151	631.367	707.61	622.902
metabat1.59__contig889_726	-	-	3.5.1.28	ko:K01449	-	5553.93	3922.27	4626.86	3541.16	2855.13	2650.92	7250.3	4735.6	4532.61	7415.08	3969.05	5965.7	2421.47	2023.04	1977.65	1775.67	2442.75	2754.64
metabat1.59__contig889_727	Helix-hairpin-helix motif	-	-	-	HHH_3,Radical_SAM	1202.85	1033.15	1208.39	1437.45	1480.86	1129.07	3494.45	1932.98	1834.69	3059.34	1585.81	3052.67	1404.61	2537.23	1505.85	1090.53	1580.85	1834.62
metabat1.59__contig889_728	-	-	-	-	-	301.835	437.876	271.395	195.468	269.562	256.204	312.234	126.859	233.782	201.927	187.672	232.155	298.401	280.788	380.367	376.206	252.656	229.619
metabat1.59__contig889_729	PFAM Cobyrinic acid a,c-diamide synthase	minD	-	ko:K03496	AAA_31	2019.2	2823.54	2666.15	2572.46	1750.46	2942.45	2868.19	2147.27	2386.78	2099.69	2259.36	2004.94	3458.89	2839.08	2278.1	3930.24	2826	3119.67
metabat1.59__contig889_730	Belongs to the class-II aminoacyl-tRNA synthetase family	thrS	6.1.1.3	ko:K01868	HGTP_anticodon,tRNA-Thr_ED,tRNA-synt_2b	1386.16	1328.75	1779.59	1312.06	1140.09	1100.55	1107.26	1040.02	886.366	821.494	1065.75	808.276	1259.92	1112.96	1167.67	992.334	1080.94	1034.34
metabat1.59__contig889_731	Transcriptional regulator	-	-	-	TrmB	1840.02	1959.5	2321.95	1335.33	1754.46	1585.63	1548.23	1400.94	1333.92	1060.39	1350.06	1328.48	1626.07	1361.94	1611.62	1291.32	1251.31	1303.83
metabat1.59__contig889_732	Catalyzes the reduction of hydroxylamine to form NH(3) and H(2)O	hcp	1.7.99.1	ko:K05601	Prismane,Rubredoxin	70043.9	64277.9	64713.2	82434	52407.9	114474	43884	23797.9	26280.1	35036	34055.9	32328.1	54646.8	68178.9	32297	78220	44993.1	62230.5
metabat1.59__contig889_733	Cupin domain	-	-	-	Cupin_2	75234.8	66955.7	87741.4	149097	65039.3	163576	55652.4	25150.2	31332	38379.8	36526.4	32197.7	63731.8	89988	32917.5	91481.5	55901.9	69264.5
metabat1.59__contig889_734	membrane	-	-	-	DUF4010,MgtC	939.646	1018.81	1030.27	1691.39	1693.36	1809.31	2079.47	1613.11	1322.41	2399.78	1778.75	2229.96	1388.77	1980.01	1199.86	1838.71	2087.66	1770.43
metabat1.59__contig889_735	Belongs to the IlvD Edd family	ilvD	4.2.1.9	ko:K01687	ILVD_EDD	971.199	999.637	1041.37	1239.13	1284.52	1212.68	649.675	956.042	1177.01	729.953	1056.57	843.63	1128.69	1094.99	1402.27	1180.23	1453.85	1021.28
metabat1.59__contig889_736	Signal peptidase	-	3.4.21.89	ko:K13280	Peptidase_S24	950.713	1249.43	906.711	868.453	938.067	954.771	778.214	599.806	836.875	516.655	688.586	677.364	1265.68	857.581	1306.28	715.754	792.179	858.124
metabat1.59__contig889_737	Belongs to the class-I aminoacyl-tRNA synthetase family	argS	6.1.1.19	ko:K01887	Arg_tRNA_synt_N,DALR_1,tRNA-synt_1d	2002.26	2426.32	2558.25	2713.41	2248.92	2452.33	1924.92	1954.86	2123.31	1519.95	2253.27	1788.71	3279.89	2948.18	2866.99	2984.35	2449.09	2730.28
metabat1.59__contig889_738	Belongs to the ATCase OTCase family	argF	2.1.3.3	ko:K00611	OTCace,OTCace_N	2339.06	3604.83	3132.47	2692.16	2902.01	3387.27	3498.58	2547.5	1896.82	2707.48	2347.85	3155.25	2681.87	2433.53	2442.25	2120.24	2899.72	2315.09
metabat1.59__contig889_739	Phosphoribosylglycinamide synthetase, ATP-grasp (A) domain	purD	6.3.4.13	ko:K01945	GARS_A,GARS_C,GARS_N	1021.94	1432.66	1137.13	1326.47	1458.21	1494.19	1355.38	1321.68	1238.99	1346.68	1090.25	1353.39	1103.93	1070.2	1407.95	947.42	1272.7	1111.94
metabat1.59__contig889_740	Acetolactate synthase, large subunit	ilvB1	2.2.1.6	ko:K01652	TPP_enzyme_C,TPP_enzyme_M,TPP_enzyme_N	3552.62	5386.53	4024.43	3763.37	3570.14	4521.17	3781.18	3672.52	2687.37	5362.38	3188.22	3812.55	2524.06	2846.27	2996.48	2434.12	4108.91	2614.89
metabat1.59__contig889_741	Acetolactate synthase, small subunit	ilvN	2.2.1.6	ko:K01653	ACT,ACT_5,ALS_ss_C	2893.63	4323.04	3187.86	1929.25	2185.03	2923.05	2023.23	2526.47	1876.22	2053.82	1642.99	2103.65	2184.64	1880.52	2473.07	1606.14	2024.26	2161.24
metabat1.59__contig889_742	Involved in the biosynthesis of branched-chain amino acids (BCAA). Catalyzes an alkyl-migration followed by a ketol- acid reduction of (S)-2-acetolactate (S2AL) to yield (R)-2,3- dihydroxy-isovalerate. In the isomerase reaction, S2AL is rearranged via a Mg-dependent methyl migration to produce 3- hydroxy-3-methyl-2-ketobutyrate (HMKB). In the reductase reaction, this 2-ketoacid undergoes a metal-…	ilvC	1.1.1.86	ko:K00053	IlvC,IlvN	1496.95	1606.74	1175.82	1512.99	1327.43	1239.32	1095.37	1252.11	1407.77	875.386	889.901	1054.12	1344.42	972.195	1691.61	903.861	1208.55	779.366
metabat1.59__contig889_743	Belongs to the UPF0285 family	-	-	-	-	1252.37	1291.87	977.6	1576.99	1056.52	1140.14	832.134	880.338	1088.05	748.052	836.864	849.805	1244.48	880.206	1361.52	765.694	968.033	793.788
metabat1.59__contig889_744	-	-	-	-	-	329.383	424.006	317.552	231.083	188.45	384.542	205.853	1162.29	1142.49	1078.41	933.783	214.487	292.252	410.016	245.276	435.826	472.676	317.287
metabat1.59__contig889_745	Like-Sm ribonucleoprotein core	-	-	ko:K04796	LSM	1334.51	1557.43	1196.69	3349.42	2759.9	3168.32	1766.91	5827.81	5844.12	7036.39	5002.4	5480.51	2889.42	2267.12	3589.71	2867.72	3376.77	3235.56
metabat1.59__contig889_746	-	-	-	-	-	50.3977	36.8239	33.049	26.3533	49.3978	37.5195	39.6196	65.8477	133.212	55.7048	52.4786	69.1883	49.9642	48.9662	53.8457	92.2193	97.1438	88.4501
metabat1.59__contig889_747	transcriptional	-	-	-	HTH_5	389.261	394.714	544.336	672.783	752.59	686.632	760.347	996.519	969.701	1552.15	964.68	917.989	681.33	708.23	641.925	927.617	709.964	712.804
metabat1.59__contig889_748	-	-	-	-	Fer4_5	123.034	156.546	147.797	134.876	159.546	126.36	63.982	224.574	157.206	115.088	179.275	116.508	113.978	125.949	140.913	213.078	165.289	180.196
metabat1.59__contig889_749	-	-	-	-	-	59.7224	45.4329	116.766	34.5835	62.3316	42.0829	52.4929	380.697	302.562	461.694	294.675	69.8431	50.437	84.321	50.7316	121.02	77.2619	66.9654
metabat1.59__contig889_750	Nucleotidase that shows phosphatase activity on nucleoside 5'-monophosphates	surE	3.1.3.5	ko:K03787	SurE	288.245	312.138	301.529	459.688	494.997	419.462	311.443	755.366	842.872	760.463	646.515	583.306	412.076	344.456	646.888	437.329	386.026	362.919
metabat1.59__contig889_751	Restriction endonuclease	-	-	-	Mrr_cat	586.48	754.83	626.099	770.989	1171.99	989.081	1222.04	1513.75	2035.08	1517.44	1120.19	1489.65	1006.71	1009.27	1204.78	823.404	917.146	1157.55
metabat1.59__contig889_752	Conserved repeat domain	-	-	-	DUF11	29335.2	25431.9	36464.5	22487	18043.1	18266.3	89691.4	54791.2	36558	54254.2	46385.4	25638.9	51407.1	130561	32811.9	56482.7	49533.8	88629.1
metabat1.59__contig889_753	Belongs to the class-IV pyridoxal-phosphate-dependent aminotransferase family	ilvE	2.6.1.42	ko:K00826	Aminotran_4	343.733	405.596	288.101	263.991	379.719	288.556	283.366	453.907	674.745	328.365	323.998	366.33	371.275	246.459	608.066	259.818	276.457	284.579
metabat1.59__contig889_754	Catalyzes the dephosphorylation of undecaprenyl diphosphate (UPP)	uppP	3.6.1.27	ko:K06153	BacA	1141.33	1392.9	1527.42	1023.14	817.028	805.238	1123.67	1068.56	1555.2	707.596	799.192	748.382	1285.39	922.827	1436.58	799.974	680.964	830.365
metabat1.59__contig889_755	membrane	-	-	ko:K06384	SpoIIM	128.966	50.5909	81.7285	101.666	118.494	115.465	90.6291	211.69	265.599	176.907	163.844	112.165	75.2587	178.075	92.3227	335.239	292.646	174.986
metabat1.59__contig889_756	Belongs to the UPF0284 family	cobT	-	-	-	580.945	433.177	346.814	571.372	511.933	517.2	415.027	629.299	751.099	482.645	665.153	522.728	514.754	469.019	765.448	541.799	612.783	522.292
metabat1.59__contig889_757	Required for the formation of a threonylcarbamoyl group on adenosine at position 37 (t(6)A37) in tRNAs that read codons beginning with adenine. Is a component of the KEOPS complex that is probably involved in the transfer of the threonylcarbamoyl moiety of threonylcarbamoyl-AMP (TC-AMP) to the N6 group of A37. The Kae1 domain likely plays a direct catalytic role in this reaction. The Bud32 domain…	-	2.3.1.234,2.7.11.1	ko:K15904	Peptidase_M22,Pkinase,RIO1	155.353	39.2004	87.0751	60.5967	156.18	95.8583	128.111	103.234	151.558	129.211	175.976	213.595	65.2771	149.02	89.4204	265.061	231.27	161.011
metabat1.59__contig889_758	Required for the formation of a threonylcarbamoyl group on adenosine at position 37 (t(6)A37) in tRNAs that read codons beginning with adenine. Is a component of the KEOPS complex that is probably involved in the transfer of the threonylcarbamoyl moiety of threonylcarbamoyl-AMP (TC-AMP) to the N6 group of A37. The Kae1 domain likely plays a direct catalytic role in this reaction. The Bud32 domain…	-	2.3.1.234,2.7.11.1	ko:K15904	Peptidase_M22,Pkinase,RIO1	1082.57	1441.89	1045.3	1128.79	1460.38	1221.6	2293	1024.94	1057.58	1201.97	1007.2	1760.52	1360.34	1390.41	1252.84	1183.96	1757.24	1304.95
metabat1.59__contig889_759	Pyrophosphatase that catalyzes the hydrolysis of nucleoside triphosphates to their monophosphate derivatives, with a high preference for the non-canonical purine nucleotides XTP (xanthosine triphosphate), dITP (deoxyinosine triphosphate) and ITP. Seems to function as a house-cleaning enzyme that removes non-canonical purine nucleotides from the nucleotide pool, thus preventing their incorporation…	-	3.6.1.66	ko:K02428	Ham1p_like	2971.29	2176.9	2519.91	3361.61	2717.98	3379.84	3904.68	4802.11	8375.59	4388.97	3244.46	3152.31	5005.96	3218.87	9276.65	1960.57	2769.25	3010.65
metabat1.59__contig889_760	ribosomal protein S15	rps15	-	ko:K02956	Ribosomal_S13_N,Ribosomal_S15	1547.5	2161.48	2938.97	1743.39	1438.82	2435.18	2025.44	3589.9	2929.99	4176.21	2795.37	1702.39	2136.76	1822.75	2609.66	2314.45	1879.3	2092.8
metabat1.59__contig889_761	DHHA1 domain	recJ1	-	ko:K07463	DHHA1	961.016	827.922	1031.49	739.955	802.974	751.66	1112.45	928.614	1105.1	848.381	747.411	747.464	1020.83	774.001	1381.11	541.412	884.62	757.374
metabat1.59__contig889_762	Protein of unknown function (DUF521)	-	-	ko:K09123	DUF521	458.969	387.038	434.884	504.273	451.923	356.041	551.462	342.182	514.169	257.526	311.148	371.913	475.703	452.295	674.284	373.862	552.948	386.073
metabat1.59__contig889_763	GAF domain protein	-	-	-	GAF_2	2657.17	2243.39	3156.17	1858.51	1886.73	2562.11	5187.52	2129.19	1715.62	3195.17	1450.37	2474.68	3210.98	3196.42	2969.46	1726.47	1773.65	2310.59
metabat1.59__contig889_764	Uncharacterised ArCR, COG2043	-	-	-	DUF169	198.547	85.8553	94.5663	43.9876	65.9619	37.7743	219.65	498.162	414.921	387.299	201.781	179.644	1364.69	229.399	3156.81	204.504	113.714	269.964
metabat1.59__contig889_765	PFAM DsrE family protein	-	-	ko:K07092	DrsE,TusA	513.967	301.764	357.129	181.618	144.336	208.337	776.425	1305.19	600.626	841.295	432.254	181.249	4963.7	661.685	7501.32	589.088	246.771	670.171
metabat1.59__contig889_766	Family of unknown function (DUF5400)	-	-	-	DUF5400	758.696	598.888	696.426	452.245	174.529	605.994	1089.85	2574.24	840.451	1396.92	850.915	190.128	7031.38	1029.3	7569.87	1252.09	291.218	1165.2
metabat1.59__contig889_767	helicase	-	-	ko:K10896	DEAD,ERCC4,HHH_2,HHH_5,Helicase_C	1360.55	1660.73	1928.28	1927.83	1912.52	2417.89	2290.53	1193.66	1132.27	1896.3	1304.26	2273.83	1699.8	1739.31	1225.53	1874.89	1812.06	1582.11
metabat1.59__contig889_768	tRNA methyltransferase complex GCD14 subunit	-	2.1.1.219,2.1.1.220	ko:K07442	GCD14	512.993	581.512	498.886	466.46	662.227	476.179	729.778	297.514	290.379	377.064	361.773	539.598	472.29	473.415	410.029	365.862	424.799	325.843
metabat1.59__contig889_769	PFAM Aspartate ornithine carbamoyltransferase, carbamoyl-P binding	pyrB	2.1.3.2	ko:K00609	OTCace,OTCace_N	1132.86	1172.31	1459.54	1181.37	1209.05	1304.64	1382.32	704.626	749.682	749.102	669.276	879.162	990.079	917.656	750.202	749.129	829.956	755.917
metabat1.59__contig889_770	Involved in regulation of DNA replication	-	-	ko:K10725	AAA_22,Cdc6_C	745.162	615.87	650.04	740.462	698.798	657.717	522.51	1623.56	2384.58	1241.38	1265.34	642.865	805.251	700.119	1235.76	632.361	778.71	749.514
metabat1.59__contig889_771	Uncharacterized conserved protein (DUF2299)	-	-	-	DUF2299	1247.72	1191.54	1384.24	1134.04	1032.38	1219.76	973.947	881.9	1012.64	731.263	858.536	869.175	1374.14	659.214	1129.03	1203.79	730.202	872.758
metabat1.59__contig889_772	Converts cobyric acid to cobinamide by the addition of aminopropanol on the F carboxylic group	cobD	6.3.1.10	ko:K02227	CobD_Cbib	489.181	583.537	429.303	1044.45	1052.34	911.262	1372.71	807.628	802.551	927.68	566.51	1143.24	896.029	808.179	771.808	781.54	867.105	725.826
metabat1.59__contig889_773	Cobalamin synthesis G C-terminus	cbiG	3.7.1.12	ko:K02189	CbiG_C,CbiG_N	363.709	344.203	344.859	479.208	625.739	489.638	597.699	446.45	421.59	444.903	343.844	559.663	389.463	374.651	382.128	319.271	451.474	289.05
metabat1.59__contig889_774	Belongs to the UPF0147 family	-	-	ko:K09721	UPF0147	7702	9871.25	12173.5	14180.1	7436.9	11123.9	4994.57	10324.5	13525.7	9791.85	8689.96	6004.8	7773.96	4938.8	7973.12	6831.49	6364.07	7822.61
metabat1.59__contig889_775	Class II aldolase	-	4.1.2.17	ko:K01628	Aldolase_II	736.058	667.437	645.717	798.368	795.98	767.717	914.84	610.737	629.383	674.894	531.311	734.076	660.918	746.541	767.165	513.676	670.945	658.584
metabat1.59__contig889_776	Possesses two activities a DNA synthesis (polymerase) and an exonucleolytic activity that degrades single-stranded DNA in the 3' to 5' direction. Has a template-primer preference which is characteristic of a replicative DNA polymerase	polB	2.7.7.7	ko:K02323	DNA_pol_E_B	788.421	839.991	787.663	1504.56	1514.29	1510.76	1249.07	1141.35	1413.64	1103.49	928.169	1268.06	1068.38	983.701	1208.19	821.601	1359.47	1013.58
metabat1.59__contig889_777	-	-	-	-	-	1713.7	3053.27	2472.06	2472.57	2053.37	2726.75	1556.26	2972.96	2917.33	2491.82	3167.61	2000	1892.46	1146.61	2260.66	1785.37	1840.67	1845.42
metabat1.59__contig889_778	precorrin-3B C17-methyltransferase	-	2.1.1.131	ko:K05934	TP_methylase,zf-like	1133.76	2122	1702.71	1394.02	1277.21	1737.28	863.195	1097.08	1124.45	1033.61	1214.19	1101.4	1049.37	919.964	1054.8	1193.59	1145.26	1058.71
metabat1.59__contig889_779	TrkA-C domain protein	pchB	-	-	PhoU,TrkA_C	2004.23	2439.75	1826.89	2066.31	2876.24	2024.66	2906.33	2787.75	3207.86	2466.5	2292.07	3380.98	2674.15	1960.01	3587.53	1179.41	1863.35	2054.79
metabat1.59__contig889_780	to cation transporters	mgtE2	-	ko:K07244	MgtE	665.889	584.313	620.258	784.381	827.775	774.758	885.86	1574.48	2180.83	1104.54	1011.72	1114.5	1188.14	771.444	1336.85	776	966.771	750.663
metabat1.59__contig889_781	-	-	-	-	-	80.3626	51.1185	81.5818	96.6508	166.235	126.01	52.8927	74.7892	77.1754	61.4429	84.6003	80.5551	58.5795	100.994	66.5498	221.14	300.159	144.372
metabat1.59__contig889_782	-	-	-	-	-	165.448	203.014	229.486	277.627	282.4	220.339	191.421	246.441	224.514	207.666	397.422	258.441	241.706	278.586	161.335	638.282	444.54	375.267
metabat1.59__contig889_783	DUF35 OB-fold domain, acyl-CoA-associated	-	-	ko:K07068	DUF35_N,OB_aCoA_assoc	1652.54	1842.22	1248.89	3239.73	2065.28	3174.18	1763.97	2856.51	3741.97	2927.71	3351.77	2790.71	2247.82	1966.17	3278.72	2324.48	2279.26	2368.15
metabat1.59__contig889_784	Catalyzes the insertion of Co(2 ) into sirohydrochlorin as part of the anaerobic pathway to cobalamin biosynthesis. Involved in the biosynthesis of the unique nickel-containing tetrapyrrole coenzyme F430, the prosthetic group of methyl- coenzyme M reductase (MCR), which plays a key role in methanogenesis and anaerobic methane oxidation. Catalyzes the insertion of Ni(2 ) into sirohydrochlorin to y…	cbiX	4.99.1.11,4.99.1.3	ko:K22011	CbiX	1076.35	1346	1062.51	1270.87	1096.91	1237.4	1151.56	1219.61	1593.56	1049.98	1235.94	1175.41	1074.85	706.362	1347.32	796.361	847.36	869.622
metabat1.59__contig889_785	Catalyzes the ATP-dependent phosphorylation of thiamine- monophosphate (TMP) to form thiamine-pyrophosphate (TPP), the active form of vitamin B1	thiL	2.7.4.16	ko:K00946	AIRS,AIRS_C	259.41	230.974	235.874	298.387	254.956	232.648	374.629	871.854	982.972	652.569	705.71	296.344	273.997	402.322	404.132	359.953	361.797	398.025
metabat1.59__contig889_786	Radical SAM superfamily	-	1.97.1.4	ko:K04069	Radical_SAM	4357.97	4577.31	5405.68	5051.43	4576.09	5088.97	7285.43	4157.4	3415.2	5499.23	4889.29	5173.66	5486.83	7389.34	3996.45	5636.03	6156.78	5976.55
metabat1.59__contig889_787	3-octaprenyl-4-hydroxybenzoate carboxy-lyase	-	-	-	UbiD	901.127	1394.57	1079.93	803.785	782.832	1043.7	1280.79	750.861	652.832	781.697	723.613	890.026	922.438	938.554	950.718	741.856	922.547	785.724
metabat1.59__contig889_788	Catalyzes the conversion of N5-carboxyaminoimidazole ribonucleotide (N5-CAIR) to 4-carboxy-5-aminoimidazole ribonucleotide (CAIR)	purE	5.4.99.18	ko:K01588	AIRC	936.544	1846.57	963.16	507.327	634.496	769.325	832.643	771.761	782.817	600.85	710.865	857.58	704.312	682.107	1020.56	577.565	749.66	758.345
metabat1.59__contig889_789	PFAM Glycosyl transferase family 2	-	-	-	Glycos_transf_2	751.27	923.616	790.522	977.218	904.674	1033.2	1101.58	893.895	837.487	969.2	820.946	1078.26	881.626	714.412	745.914	832.695	875.271	771.928
metabat1.59__contig889_790	marker protein 11	-	-	-	DUF1743	1525	1699.83	1435.43	1660.37	1758.82	1640.34	1945.27	1553.83	2336.92	1237.16	1190.34	1540.16	1943.98	1785.08	1650.34	1196.87	1532.27	1448.61
metabat1.59__contig889_791	Catalyzes the formation of 6,7-dimethyl-8- ribityllumazine by condensation of 5-amino-6-(D- ribitylamino)uracil with 3,4-dihydroxy-2-butanone 4-phosphate. This is the penultimate step in the biosynthesis of riboflavin	ribH	2.5.1.78	ko:K00794	DMRL_synthase	684.33	730.183	568.824	703.429	535.776	679.841	655.247	833.457	1027.91	478.114	736.719	600.223	688.318	613.739	737.271	574.597	613.659	534.103
metabat1.59__contig889_792	PFAM Aminotransferase, class V Cysteine desulfurase	-	2.8.1.7,4.4.1.16	ko:K11717	Aminotran_5	1161.41	1568.74	1202.03	694.528	730.889	784.132	1201.84	1071.5	1344.37	827.58	1098.72	816.582	1171.55	1168.33	874.017	847.554	1089.29	911.125
metabat1.59__contig889_793	Isocitrate isopropylmalate dehydrogenase	leuB	1.1.1.85	ko:K00052	Iso_dh	2353.26	3644.65	3509.94	2291.55	1555.73	2472.03	3233.45	2525.42	2675.1	2461.3	2493.27	1901.5	3035.3	3292.78	1894.2	2734.21	2436.71	2678.77
metabat1.59__contig889_794	Catalyzes the isomerization between 2-isopropylmalate and 3-isopropylmalate, via the formation of 2-isopropylmaleate	leuD	4.2.1.33,4.2.1.35	ko:K01704	Aconitase_C	338.955	412.889	303.063	92.7285	236.126	130.082	312.354	218.582	240.444	219.948	259.127	173.529	253.308	292.578	316.967	165.306	234.523	231.952
metabat1.59__contig889_795	Catalyzes the isomerization between 2-isopropylmalate and 3-isopropylmalate, via the formation of 2-isopropylmaleate	leuC	4.2.1.33,4.2.1.35	ko:K01703	Aconitase	1260.91	2070.54	1740.91	799.766	886.414	855.091	1131.63	1389.89	1150.13	1276.5	1385.54	1162.6	965.154	1179.42	959.841	747.716	1388.68	1012.79
metabat1.59__contig889_796	Replication factor-A C terminal domain	-	-	ko:K07466	CDC24_OB3,Rep_fac-A_C,tRNA_anti-codon	1657.72	2416.52	2146.93	1940.88	2059	2123.9	2682.74	1762.11	1892.86	2173.06	1501.09	2321.92	2021.95	2138.78	1992.61	1776.44	2018.69	1825.24
metabat1.59__contig889_797	Involved in DNA repair and in homologous recombination. Binds and assemble on single-stranded DNA to form a nucleoprotein filament. Hydrolyzes ATP in a ssDNA-dependent manner and promotes DNA strand exchange between homologous DNA molecules	radA	-	ko:K04483	HHH_2,HHH_5,Rad51	2929.98	3787.85	3815.3	3144.13	3269.66	3351.48	5106.06	2901.01	2581.6	3210.9	2382.02	3686.1	3423.12	3951.06	2960.84	2419.2	3355.94	3304.16
metabat1.59__contig889_798	auxin efflux carrier	-	-	ko:K07088	Mem_trans	131.814	65.5375	88.9639	166.034	158.249	92.0019	220.354	419.763	403.043	605.281	357.251	169.657	158.446	258.368	139.276	300.354	309.11	221.962
metabat1.59__contig889_799	Pyridine nucleotide-disulphide oxidoreductase	-	1.8.7.3,1.8.98.4,1.8.98.5,1.8.98.6	ko:K03388	Fer4,Fer4_4,Pyr_redox_2	27524	28258.5	32754.3	27331	22197.4	27280.7	31810	19417.9	21261.9	22854.5	16569.5	20971.9	27223.4	22176.7	23588	14115.9	19107.5	19863
metabat1.59__contig889_800	Catalyzes the reversible interconversion of serine and glycine with tetrahydromethanopterin (H4MPT) serving as the one- carbon carrier. Also exhibits a pteridine-independent aldolase activity toward beta-hydroxyamino acids, producing glycine and aldehydes, via a retro-aldol mechanism	glyA	2.1.2.1	ko:K00600	SHMT	1867.99	2522.79	2159.75	2052.2	2252.94	2536.86	2100.37	2784.43	2662.13	3013.12	2666.46	2460.03	2176.82	2121.18	2313.68	2137.22	2390.21	2064.35
metabat1.59__contig889_801	Flavoprotein	afpA	1.5.99.15	ko:K18853	Fer4,Flavoprotein	702.173	580.884	582.779	515.485	730.253	465.97	535.702	764.879	827.412	660.694	582.439	493.738	499.514	684.147	690.842	559.031	995.071	404.628
metabat1.59__contig889_802	deoxyhypusine monooxygenase activity	-	-	-	HEAT_2,HEAT_PBS	1746.66	1295.83	1308.37	1088.27	1424.28	1172.85	1466.64	1093.2	1308.14	1659.31	1513.65	1280.61	1107.88	1386.13	1193	1441.37	1515.92	1433.39
metabat1.59__contig889_803	Uncharacterized ACR, COG1430	-	-	ko:K09005	DUF192	332.866	334.679	360.197	566.151	464.006	419.694	251.518	438.536	490.188	542.883	686.939	469.893	291.926	476.393	216.189	907.686	732.961	759.28
metabat1.59__contig889_804	Catalyzes the formation of S-adenosylmethionine from methionine and ATP	mat	2.5.1.6	ko:K00789	AdoMet_Synthase	1216.16	1616.79	1297.27	1516.55	1839.16	1760.25	1399.34	1467.28	1682.56	1419.35	1191.55	1759.79	1414.9	1277.4	1734.98	1037.14	1287.53	1243.73
metabat1.59__contig889_805	amino acids such as valine, to avoid such errors it has two additional distinct tRNA(Ile)-dependent editing activities. One activity is designated as 'pretransfer' editing and involves the hydrolysis of activated Val-AMP. The other activity is designated 'posttransfer' editing and involves deacylation of mischarged Val-tRNA(Ile)	ileS	6.1.1.5	ko:K01870	Anticodon_1,tRNA-synt_1	1707.75	2042.5	2151.73	2267.34	2115.65	2291.97	2576.99	1808.91	1673.56	1899.49	1434.81	2587.56	2539.79	2213.89	2426.81	1793.75	2305.72	1919.69
metabat1.59__contig889_806	Part of the phosphoribosylformylglycinamidine synthase complex involved in the purines biosynthetic pathway. Catalyzes the ATP-dependent conversion of formylglycinamide ribonucleotide (FGAR) and glutamine to yield formylglycinamidine ribonucleotide (FGAM) and glutamate. The FGAM synthase complex is composed of three subunits. PurQ produces an ammonia molecule by converting glutamine to glutamate.…	purL	6.3.5.3	ko:K01952	AIRS,AIRS_C	561.537	588.694	572.191	544.372	707.421	510.838	763.565	430.199	501.407	404.768	326.033	652.298	639.298	579.512	719.55	388.147	630.051	492.416
metabat1.59__contig889_807	PFAM phosphatidate cytidylyltransferase	-	-	-	-	214.624	173.054	224.158	190.66	239.171	183.284	212.223	391.442	391.526	243.113	266.5	213.916	228.769	232.433	261.706	261.742	234.271	231.355
metabat1.59__contig889_808	COG1668 ABC-type Na efflux pump, permease component	-	-	ko:K01992	ABC2_membrane_3	402.544	266.041	414.065	589.64	528.78	542.134	402.876	478.467	587.454	457.022	499.175	560.983	472.034	514.427	443.379	603.558	717.157	438.248
metabat1.59__contig889_809	COG1668 ABC-type Na efflux pump, permease component	-	-	ko:K01992	ABC2_membrane_3	336.85	295.993	273.55	353.619	364.562	346.58	406.67	298.598	369.155	248.872	245.889	334.133	375.632	368.854	425.137	301.289	313.428	277.364
metabat1.59__contig889_810	ABC-type multidrug transport system ATPase component	-	-	ko:K01990	ABC_tran,DUF4162	366.476	287.9	278.269	266.503	530.112	328.716	425.528	210.607	337.077	274.717	259.784	417.254	345.307	296.375	330.015	381.513	352.86	348.718
metabat1.59__contig889_811	TIGRFAM molybdenum cofactor synthesis	moeA1	2.10.1.1	ko:K03750	MoCF_biosynth,MoeA_C,MoeA_N	752.59	860.64	529.219	475.14	615.235	608.774	471.258	571.988	650.695	553.329	711.53	632.232	475.322	573.225	531.774	746.262	897.772	692.446
metabat1.59__contig889_812	Domain present in PSD-95, Dlg, and ZO-1/2.	-	-	-	PDZ_2,Peptidase_M50	2742.16	4269.39	3382.22	1989.88	2035.5	2737.42	1678.86	3045.99	2323.7	2760.09	3349.72	2982.31	2500.81	1935.28	2786.16	2108.42	2423.57	2361.94
metabat1.59__contig889_813	-	-	-	-	-	237.092	150.71	194.965	182.008	235.972	134.362	208.074	730.397	560.638	749.199	634.274	199.103	149.01	261.927	256.187	440.53	437.115	244.351
metabat1.59__contig889_814	PFAM CobN Magnesium Chelatase	cobN	6.6.1.2	ko:K02230	CobN-Mg_chel	277.184	275.452	212.299	466.164	432.758	446.118	118.453	183.334	328.125	116.132	191.998	151.641	164.14	190.692	300.149	309.315	323.717	222.858
metabat1.59__contig889_815	FeoA domain protein	feoA	-	ko:K04758	FeoA	40.5645	54.103	8.19396	13.9389	84.9152	16.5375	22.9204	23.7467	22.0184	27.1376	8.67415	10.1654	12.0124	34.2787	18.9869	54.8743	50.6033	29.2397
metabat1.59__contig889_816	Ferrous iron transport protein B	-	-	ko:K04759	FeoB_C,FeoB_N,Gate	153.249	140.378	87.9034	115.628	182.517	94.2071	73.5209	62.2066	97.5053	45.9421	58.9708	64.6709	56.1921	148.71	68.0935	212.96	223.361	115.259
metabat1.59__contig889_817	DsrH like protein	-	-	ko:K07237	DsrH	2255.88	3873.7	3095.21	2233.3	1455.36	3371.87	2423.63	1522.55	725.773	6298.79	3568.54	3007.17	656.583	2040.49	697.147	1643.41	3348.97	1912.96
metabat1.59__contig889_818	Putative Fe-S cluster	-	-	-	FeS,HTH_20	1092.16	1685.25	1069.26	723.637	783.768	908.653	1141.63	428.525	257.972	1392.4	877.856	1347.06	215.963	675.515	301.08	258.645	956.154	609.553
metabat1.59__contig889_819	protein involved in the oxidation of intracellular sulfur	-	-	ko:K07236	DrsE	687.398	937.837	428.894	395.595	530.61	715.728	507.487	470.821	145.934	1481.07	1264.79	1464.96	110.238	582.545	271.043	352.298	1410.35	699.65
metabat1.59__contig889_820	DsrE/DsrF-like family	-	-	ko:K07235	DrsE	1536.85	1513.76	909.073	1194.49	1740.97	1743.37	1411.11	1180.83	441.605	4564.98	2495.97	3723.74	368.354	1770.2	528.72	1220.83	3809.3	1806.81
metabat1.59__contig889_821	Domain of unknown function	-	-	-	DUF166	458.426	679.942	257.445	250.254	324.941	296.909	177.584	245.738	257.364	239.259	363.376	209.121	141.531	272.099	182.87	314.714	586.748	312.788
metabat1.59__contig889_822	Belongs to the low molecular weight phosphotyrosine protein phosphatase family	arsC	1.20.4.1	ko:K03741	LMWPc	137.308	119.648	67.306	81.4681	167.153	73.1451	43.4471	90.0268	66.084	166.571	134.279	102.769	30.3604	144.394	134.966	173.363	154.95	125.631
metabat1.59__contig889_823	Pyridine nucleotide-disulphide oxidoreductase, dimerisation	nox	1.6.3.3	ko:K17870	Pyr_redox_2,Pyr_redox_3,Pyr_redox_dim	1567.81	1937.79	1666.63	2567.34	3086.05	3312.37	2574.1	1732.09	1739.04	2652.87	1488.19	3461.69	2239.38	2192.48	1802.93	3262.05	2235.86	2163.63
metabat1.59__contig889_824	-	-	-	-	-	331.704	187.534	213.667	249.334	636.654	290.997	300.922	247.942	283.578	331.632	227.568	491.359	177.629	500.222	315.479	552.589	894.962	303.125
metabat1.59__contig889_825	Rubredoxin is a small nonheme, iron protein lacking acid-labile sulfide. Its single Fe, chelated to 4 Cys, functions as an electron acceptor and may also stabilize the conformation of the molecule	-	-	-	Rubredoxin	101155	116762	107118	147847	117882	164884	160362	96917.5	85751.7	94985	75757.6	95292.9	132197	168758	92899	112492	91150.4	130278
metabat1.59__contig889_826	PFAM Rubrerythrin	-	-	ko:K19824	Rubrerythrin	22005	24851.2	16242.8	20978.5	24080.3	24425.9	28921.4	14614.9	15517.7	11217.3	8826.06	15993.2	23505.9	20465.2	26431.4	10225	11657.5	21395.9
metabat1.59__contig889_827	PFAM Flavodoxin nitric oxide synthase	-	1.5.3.22	ko:K19817	Flavodoxin_1,Lactamase_B	130690	132404	132964	281919	167150	312780	140503	148830	126063	154425	143687	122552	180204	232284	109236	347289	145007	202849
metabat1.59__contig889_828	SMART HTH transcriptional regulator, ArsR	-	-	ko:K07013	HTH_5,V4R	6390.09	6333.08	6494.76	6641.61	8327.22	8350.57	8587.17	3865.53	3595.24	4924.18	4091.01	7760.64	6034.85	5637.24	5864.12	4230.88	5279.89	5621.71
metabat1.59__contig889_829	transcriptional regulator, ArsR family	-	-	ko:K07013	DUF2507,HTH_5,V4R	413.199	309.788	200.654	165.649	243.461	196.531	321.909	85.5165	130.833	75.3899	74.9694	285.539	223.866	176.937	384.612	72.458	100.929	170.582
metabat1.59__contig889_830	transcriptional regulator, ArsR family	-	-	ko:K07013	DUF2507,HTH_5,V4R	714.605	444.784	515.501	597.173	654.226	625.525	545.954	348.285	350.557	457.871	306.334	512.016	382.501	485.114	329.773	600.087	536.354	406.278
metabat1.59__contig889_831	Precorrin-2 C20-methyltransferase	cbiL	2.1.1.130,2.1.1.151	ko:K03394	TP_methylase	766.764	940.054	647.665	604.267	661.86	604.631	809.494	764.85	1054.19	535.913	620.682	782.254	795.767	568.944	875.993	760.046	646.524	728.982
metabat1.59__contig889_832	HELICc2	-	-	-	DEAD_2,Helicase_C_2,ResIII	3412.07	2866.75	3968.85	4458.42	3324.6	3492.63	8542.06	3175.02	3418.7	3587.06	2383.67	4413.66	6014.71	5226.51	4576.09	3254.75	3324.55	4032.29
metabat1.59__contig889_833	formylmethanofuran dehydrogenase, subunit E	-	1.2.7.12	ko:K11261	FmdE,zf-dskA_traR	1168.19	981.335	1201.31	975.941	781.157	857.404	1046.27	1154.92	1324.36	725.045	994.546	945.798	1377.3	1184.81	1269.15	882.44	1015.17	1008.5
metabat1.59__contig889_834	PFAM Cupin	-	-	-	Cupin_2	675.963	659.357	618.182	479.288	332.636	465.47	530.162	589.141	560.638	469.093	875.902	371.659	530.686	855.406	454.525	806.753	850.511	590.516
metabat1.59__contig889_835	IGPS catalyzes the conversion of PRFAR and glutamine to IGP, AICAR and glutamate. The HisF subunit catalyzes the cyclization activity that produces IGP and AICAR from PRFAR using the ammonia provided by the HisH subunit	hisF	-	ko:K02500	His_biosynth	1115.33	1158.4	912.517	1115.63	1739.18	1249.15	1311.78	1086.56	1189.79	1011.39	947.513	1309.75	1190.02	1204.98	1225.93	1089.36	1458.8	1206.23
metabat1.59__contig889_836	8-oxoguanine DNA glycosylase, N-terminal domain	ogg	4.2.99.18	ko:K03660	HhH-GPD,OGG_N	569.067	552.66	626.191	889.464	846.106	737.226	788.222	559.548	480.964	611.302	544.673	857.126	625.007	728.641	507.85	714.457	748.643	582.467
metabat1.59__contig889_837	Belongs to the class-II aminoacyl-tRNA synthetase family	-	-	-	-	422.384	317.562	390.28	373.871	406.967	307.648	360.751	251.347	296.614	193.979	306.734	249.426	261.515	346.331	253.492	284.541	316.497	306.674
metabat1.59__contig889_838	GAF domain protein	-	-	-	GAF_2,HATPase_c,HisKA_2	792.106	769.114	888.232	1100.11	965.829	872.753	924.717	590.853	526.042	514.251	597.988	637.964	946.633	994.15	622.875	968.212	818.004	814.645
metabat1.59__contig889_839	Cyclophilin type peptidyl-prolyl cis-trans isomerase/CLD	-	5.2.1.8	ko:K01802,ko:K03768	Pro_isomerase	947.548	530.795	591.755	1472.93	1177.54	1104.18	655.865	2109.71	2394.21	931.847	1326.15	980.687	1247.26	713.084	2045.17	727.785	830.615	1008.81
metabat1.59__contig889_840	Belongs to the class-III pyridoxal-phosphate-dependent aminotransferase family. ArgD subfamily	argD	2.6.1.11,2.6.1.17	ko:K00821	Aminotran_3	7881.16	7639.04	8451.74	12037.2	10333.4	13593	15192	8707.51	7759.68	9863.76	6588.48	10973.6	15081.3	14335.4	9412.15	17285.6	12323.2	13679.9
metabat1.59__contig889_841	Specifically catalyzes the decarboxylation of meso- diaminopimelate (meso-DAP) to L-lysine	lysA	4.1.1.20	ko:K01586	Orn_Arg_deC_N,Orn_DAP_Arg_deC	1122.66	1572.99	1147.72	1021.01	1136.38	1141.08	1050.57	1599.78	1401.52	1235.11	1432.35	1201.32	1326.35	1156.09	1631.06	1061.31	1240.13	1257.83
metabat1.59__contig889_842	Catalyzes the stereoinversion of LL-2,6- diaminoheptanedioate (L,L-DAP) to meso-diaminoheptanedioate (meso- DAP), a precursor of L-lysine	dapF	5.1.1.7	ko:K01778	DAP_epimerase	1115.93	1182.73	980.44	719.089	829.474	809.013	971.114	931.333	870.704	676.919	888.936	822.369	1093.89	1070.21	1360.21	580.695	860.7	959.21
metabat1.59__contig889_843	Lysine methyltransferase	-	2.1.1.297	ko:K02493	MTS	679.794	803.329	1059.81	606.036	381.786	793.633	480.808	423.698	596.065	575.633	489.207	369.004	731.679	687.381	348.506	535.184	403.943	532.5
metabat1.59__contig889_844	Specifically dimethylates two adjacent adenosines in the loop of a conserved hairpin near the 3'-end of 16S rRNA in the 30S particle. May play a critical role in biogenesis of 30S subunits	ksgA	2.1.1.182	ko:K02528	RrnaAD	925.903	1208.34	1623.78	900.202	595.154	1205.45	1173.31	1284.35	1190.88	1379.02	1016.69	889.167	1154.05	1015	910.662	796.419	527.747	745.112
metabat1.59__contig889_845	Protein of unknown function (DUF655)	-	-	ko:K07572	DUF655	2617.92	2661.63	3227.13	4559.39	4148.73	3623.57	6291.16	3406.93	5549.71	4820.78	2905.39	5747.87	4825.73	4134.96	4109.91	3632.61	3425.75	3853.85
metabat1.59__contig889_846	RNA polymerase Rpb4	rpoF	2.7.7.6	ko:K03051	RNA_pol_Rpb4	1133	1301.61	1201.78	1975.95	1467.16	1521.81	1294.32	2744.15	3226.77	2190.02	2410.01	1197.55	1647.45	1021.73	1963.92	1523.11	1024.87	1369.55
metabat1.59__contig889_847	Belongs to the eukaryotic ribosomal protein eL21 family	rpl21e	-	ko:K02889	Ribosomal_L21e	3022.35	3453.83	3298.06	7929.97	5303.62	5727.12	5281.7	12940	13243.1	12998.7	10151.9	5221.2	6114.74	3839.42	7676.54	6151.34	4170.79	5807.21
metabat1.59__contig889_848	Responsible for synthesis of pseudouridine from uracil- 54 and uracil-55 in the psi GC loop of transfer RNAs	pus10	5.4.99.25	ko:K07583	THUMP	348.379	270.128	225.429	218.371	367.728	244.338	297.773	203.655	250.999	169.861	173.456	177.381	249.391	300.771	337.357	253.166	228.063	217.494
metabat1.59__contig889_849	Involved in targeting and insertion of nascent membrane proteins into the cytoplasmic membrane. Binds to the hydrophobic signal sequence of the ribosome-nascent chain (RNC) as it emerges from the ribosomes. The SRP-RNC complex is then targeted to the cytoplasmic membrane where it interacts with the SRP receptor FtsY	srp54	3.6.5.4	ko:K03106	SRP54,SRP54_N,SRP_SPB	1136.11	1203.1	1070.97	883.721	1467.82	1191.4	1289.01	854.503	1049.73	639.004	572.67	1058.83	1280.02	960.793	1401.74	731.635	957.628	862.164
metabat1.59__contig889_850	Involved in targeting and insertion of nascent membrane proteins into the cytoplasmic membrane. Binds to the hydrophobic signal sequence of the ribosome-nascent chain (RNC) as it emerges from the ribosomes. The SRP-RNC complex is then targeted to the cytoplasmic membrane where it interacts with the SRP receptor FtsY	srp54	3.6.5.4	ko:K03106	SRP54,SRP54_N,SRP_SPB	556.113	316.036	250.716	236.79	482.785	335.15	472.313	245.344	347.794	244.945	346.41	236.308	375.906	345.076	696.015	356.157	208.818	369.486
metabat1.59__contig889_851	Catalyzes a salvage reaction resulting in the formation of IMP that is energically less costly than de novo synthesis	hpt	2.4.2.7	ko:K00759	Pribosyltran	1004.32	963.389	1023.22	1520.89	2170.92	1983.56	1311.43	1261.01	1669.51	1644.9	1251.24	1887.99	1470.96	1310.12	1397.01	1568.94	1141.51	1248.34
metabat1.59__contig889_852	Catalyzes a salvage reaction resulting in the formation of IMP that is energically less costly than de novo synthesis	hpt	2.4.2.7	ko:K00759	Pribosyltran	42.3535	35.1488	22.1805	33.9586	31.8268	44.766	69.1349	12.8562	35.7615	37.7793	14.0882	24.7654	14.6326	18.558	38.5472	19.8055	18.9665	28.494
metabat1.59__contig889_853	Diphthamide	-	2.5.1.108	ko:K07561	Diphthamide_syn	1050.01	1255.02	1145.52	1239.8	1233.1	1135.74	1342.02	801.866	1213.59	810.122	551.848	1098.18	1194.84	796.832	1160.32	684.791	791.509	831.377
metabat1.59__contig889_854	Non-catalytic component of the exosome, which is a complex involved in RNA degradation. Increases the RNA binding and the efficiency of RNA degradation. Helpful for the interaction of the exosome with A-poor RNAs	csl4	-	ko:K07573	ECR1_N	858.922	902.009	766.69	846.269	913.99	663.497	797.963	781.041	950.507	1152.53	767.35	1057.08	507.066	408.212	545.081	456.396	655.593	537.229
metabat1.59__contig889_855	DNA-dependent RNA polymerase catalyzes the transcription of DNA into RNA using the four ribonucleoside triphosphates as substrates	rpoL	2.7.7.6	ko:K03056	RNA_pol_L_2	1364.17	1207.4	1669.17	1926.15	1356.23	1391.13	998.969	1088.22	860.432	1423.71	1127.17	1450.17	981.256	1818.33	701.74	878.416	1235.23	1530.84
metabat1.59__contig889_856	Belongs to the UPF0215 family	-	-	ko:K09120	DUF99	499.844	568.308	488.838	219.625	339.105	258.343	330.715	190.278	344.704	259.998	301.38	240.253	337.29	473.937	161.088	349.787	297.226	387.468
metabat1.59__contig889_857	NUDIX domain	-	3.6.1.55	ko:K03574	NUDIX	445.144	865.571	596.301	279.76	343.309	238.788	300.693	150.868	165.322	199.281	232.96	220.17	313.943	402.563	159.01	292.284	258.544	341.135
metabat1.59__contig889_858	Belongs to the archaeal rpoM eukaryotic RPA12 RPB9 RPC11 RNA polymerase family	-	-	ko:K03057	RNA_POL_M_15KD,TFIIS_C	1268.39	1638.7	1496.68	969.532	833.155	1138.6	1133.07	930.332	1289.69	983.004	966.007	771.697	1168.82	1306.25	1093.83	765.949	732	928.444
metabat1.59__contig889_859	-	-	-	-	-	249.815	339.25	282.321	146.81	190.392	162.028	232.585	188.067	258.873	161.429	199.716	117.026	164.77	287.337	158.122	307.647	286.033	249.236
metabat1.59__contig889_860	Sliding clamp subunit that acts as a moving platform for DNA processing. Responsible for tethering the catalytic subunit of DNA polymerase and other proteins to DNA during high-speed replication	pcn	-	ko:K04802	PCNA_C,PCNA_N	2307.99	2957.51	2543.06	2272.56	2237.57	2239.13	3246.22	3170.87	3328.47	2732.75	2569.59	2744.91	2536.7	1776.88	3374.13	1077.48	1669.68	1700.56
metabat1.59__contig889_861	protein conserved in archaea	-	-	ko:K09723	-	1342.13	2056.14	1843.29	1193.69	1029.7	1168.68	1831.43	2217.74	1971.91	1561.88	1655.66	1358.21	1386.97	1200.83	1750.57	712.816	956.595	1030.51
metabat1.59__contig889_862	binds to the 23S rRNA	rpl44e	-	ko:K02929	Ribosomal_L44	355.637	235.484	140.28	209.309	261.56	259.128	151.068	520.236	713.975	458.969	441.726	318.565	321.548	225.456	706.579	201.688	230.417	315.62
metabat1.59__contig889_863	ribosomal protein	rps27e	-	ko:K02978	Ribosomal_S27e	2076.14	2245.55	2614.38	2718.36	2110.58	2720.22	2124.85	3526.15	3996.35	3757.98	4127.93	2247.01	2963.85	2693.06	3195.85	3701.14	2820.74	3447.08
metabat1.59__contig889_864	eIF-2 functions in the early steps of protein synthesis by forming a ternary complex with GTP and initiator tRNA	eif2a	-	ko:K03237	EIF_2_alpha,S1	1677.8	2314.37	1670.69	1426.8	1444.77	1407.66	1792.29	1282.37	2293.15	953.842	1150.62	1198.44	1849.07	1456.52	2154.38	924.324	1212.87	1342.53
metabat1.59__contig889_865	more specifically in 18S rRNA pseudouridylation and in cleavage of pre-rRNA	nop10	-	ko:K11130	Nop10p	320.195	522.204	355.324	453.337	342.644	485.802	499.253	503.806	600.607	455.535	442.883	398.155	529.311	426.227	710.472	341.158	304.925	278.132
metabat1.59__contig889_866	PAC2 family	-	-	ko:K07159	PAC2	904.375	1039.98	761.879	627.296	750.489	548.798	869.274	519.161	1075.34	413.87	358.457	684.225	847.094	667.737	1041.71	318.771	480.14	613.315
metabat1.59__contig889_867	PFAM PHP domain protein	-	-	-	-	608.94	428.926	659.274	517.004	377.853	360.176	703.137	494.128	861.35	413.028	435.893	386.032	842.357	802.836	597.565	520.171	457.636	552.452
metabat1.59__contig889_868	COG1938 Archaeal enzymes of ATP-grasp superfamily	-	-	ko:K06869	PAC2	15575.6	15823.5	20217.8	19100.3	14418.3	24177.1	17892.7	11168.3	10516.8	11696.4	8311.2	9465.76	14482	15389.9	12229.8	9275.22	8888.89	11403
metabat1.59__contig889_869	-	-	-	-	-	22237.1	18785.4	21843.9	24720.3	15500.1	26710.9	23752	12070.3	13950.9	12490.7	10946.6	11889.2	21409.4	15753	18778.8	11220.6	9118.14	12592.1
metabat1.59__contig889_870	Belongs to the NiFe NiFeSe hydrogenase large subunit family	frhA	1.12.98.1	ko:K00440	NiFeSe_Hases	21154.3	3880.54	2983.91	20188	3662.18	5409.55	23463.1	23254.4	5865.9	14815.2	17148.5	8915.33	16265.6	30323.5	23566.9	13959.7	27204.2	26586.5
metabat1.59__contig889_871	Coenzyme F420-reducing hydrogenase, delta subunit	frhD	-	ko:K00442	HycI	10691.6	1647.62	1215.04	8670.45	1399.74	1863.71	11476.4	12103.1	2535.5	6888.57	9124.22	3733.97	7827.85	18500.2	11726	5731.54	15501.5	14954.8
metabat1.59__contig889_872	TIGRFAM Coenzyme F420 hydrogenase, subunit gamma	frhG	1.12.98.1	ko:K00443	Fer4,Oxidored_q6	8673.67	1583.18	1011.85	4993.55	1430.68	1530.82	10029	7804.73	2079.52	4309.76	5065.1	3038.6	5583.77	11640.1	9450.79	3008.11	9612.51	8559.66
metabat1.59__contig889_873	PFAM Coenzyme F420 hydrogenase dehydrogenase beta subunit	frhB1	1.12.98.1	ko:K00441	FrhB_FdhB_C,FrhB_FdhB_N	15821.1	2703.81	2013.44	13955.9	2501.11	3471.63	20017	16747.1	4661.61	10657.6	14081.7	6078.75	10937.4	28464.1	18426.9	7520.73	25487.5	21465.8
metabat1.59__contig889_874	Removes the N-terminal methionine from nascent proteins. The N-terminal methionine is often cleaved when the second residue in the primary sequence is small and uncharged (Met-Ala-, Cys, Gly, Pro, Ser, Thr, or Val)	map	3.4.11.18	ko:K01265	Peptidase_M24	355.32	228.023	268.848	311.738	317.034	310.274	251.073	694.125	734.908	534.45	683.991	489.242	362.559	351.081	622.109	455.916	393.735	399.119
metabat1.59__contig889_875	-	-	-	-	-	4798.85	4384.54	4934.78	2581.33	3363.87	3683.22	7081.28	3938.6	3882.63	4839.67	4065.17	5880.07	5190.07	4738.97	5379.31	3138.15	3248.75	4687.42
metabat1.59__contig889_876	-	-	-	-	-	3259.69	3327.9	3490.31	1865.38	2333.86	2473.81	5005.48	2690.82	3063.58	2619.69	2159.83	3674.24	3668	3357.26	4186.51	2012.63	2041.34	2730.4
metabat1.59__contig889_877	ATP binding to DnaK triggers the release of the substrate protein, thus completing the reaction cycle. Several rounds of ATP-dependent interactions between DnaJ, DnaK and GrpE are required for fully efficient folding. Also involved, together with DnaK and GrpE, in the DNA replication of plasmids through activation of initiation proteins	dnaJ	-	ko:K03686	DnaJ,DnaJ_C,DnaJ_CXXCXGXG	539.23	594.396	450.987	562.701	854.713	525.347	474.734	772.161	783.944	586.159	705.907	599.768	448.271	406.208	652.629	476.602	566.868	494.694
metabat1.59__contig889_878	Heat shock 70 kDa protein	dnaK	-	ko:K04043	HSP70	2648.08	3142.87	2914.3	3151.13	1925.37	2779.64	1229	707.096	1332.12	538.71	629.29	569.537	1372.32	883.415	1144.37	944.389	1062.48	825.598
metabat1.59__contig889_879	Participates actively in the response to hyperosmotic and heat shock by preventing the aggregation of stress-denatured proteins, in association with DnaK and GrpE. It is the nucleotide exchange factor for DnaK and may function as a thermosensor. Unfolded proteins bind initially to DnaJ	grpE	-	ko:K03687	GrpE	383.08	305.839	242.444	656.084	758.323	576.877	237.106	432.667	812.642	816.837	844.926	353.807	248.33	407.477	348.16	638.058	632.85	442.592
metabat1.59__contig889_880	Transcriptional regulator	-	-	ko:K07721	HTH_5	3068.39	4367.8	4202.51	2693.51	3594.58	4399.62	2808.24	1214.47	1667.81	2094.03	1589.05	2496.93	2282	2154.97	1812.66	2027.35	2096.89	2281.3
metabat1.59__contig889_881	Belongs to the carbamoyltransferase HypF family	hypF	-	ko:K04656	Acylphosphatase,Sua5_yciO_yrdC,zf-HYPF	740.818	1148.19	854.388	822.039	779.369	856.098	748.638	864.921	751.197	744.838	776.227	749.774	887.269	710.523	940.442	780.736	833.056	692.218
metabat1.59__contig889_882	AIR carboxylase	-	-	ko:K06898	AIRC	319.481	268.795	272.271	263.602	507.718	328.648	292.818	329.833	381.108	252.254	247.449	381.223	269.524	411.415	279.95	467.081	577.677	322.404
metabat1.59__contig889_883	PFAM helix-turn-helix HxlR type	-	-	-	HxlR	508.993	563.943	702.788	548.656	626.102	554.505	611.001	637.562	666.058	957.967	790.34	1026.25	411.534	852.31	228.358	937.748	1083.87	737.439
metabat1.59__contig889_884	-	-	-	-	-	354.283	220.513	215.688	195.292	407.662	337.017	583.868	877.129	322.512	730.797	563.454	284.845	841.502	591.839	967.333	636.798	436.295	417.112
metabat1.59__contig889_885	PFAM GCN5-related N-acetyltransferase	-	-	-	Acetyltransf_1	51.3063	0	28.2125	61.7052	101.205	32.5373	72.4749	367.929	105.594	366.121	332.791	37.5004	190.551	61.8224	217.134	26.991	86.1586	69.0342
metabat1.59__contig889_886	Acetyltransferase (GNAT) domain	-	-	-	Acetyltransf_1	159.049	137.316	159.602	183.059	206.266	188.716	200.997	485.901	308.661	448.499	322.551	129.002	233.979	213.568	165.302	377.874	250.434	176.037
metabat1.59__contig889_887	phosphoribosyl-ATP pyrophosphohydrolase	hisE	3.6.1.31	ko:K01523	PRA-PH	1073.54	731.399	786.338	596.129	645.919	455.409	838.843	647.33	808.456	300.866	542.882	525.937	771.861	813.653	907.083	559.676	685.387	644.161
metabat1.59__contig889_888	ParB-like nuclease domain	-	-	-	CBS,ParBc	1067.81	851.284	1138.94	775.548	791.342	816.247	1226.3	821.635	826.603	536.935	629.224	612.727	1243.29	1004.89	1160.07	587.285	617.133	788.944
metabat1.59__contig889_889	Belongs to the UPF0248 family	-	-	ko:K09715	DUF504	8.80149	0	16.5936	14.1139	23.1488	11.1634	3.31545	8.01493	16.7211	7.85093	13.1745	5.1465	15.204	30.8524	9.61262	18.521	55.1799	11.8427
metabat1.59__contig889_890	Allows the formation of correctly charged Asn-tRNA(Asn) or Gln-tRNA(Gln) through the transamidation of misacylated Asp- tRNA(Asn) or Glu-tRNA(Gln) in organisms which lack either or both of asparaginyl-tRNA or glutaminyl-tRNA synthetases. The reaction takes place in the presence of glutamine and ATP through an activated phospho-Asp-tRNA(Asn) or phospho-Glu-tRNA(Gln)	gatB	6.3.5.6,6.3.5.7	ko:K02434	GatB_N,GatB_Yqey	1001.62	986.095	1002.98	1464.06	1216.89	1277.66	1143.07	1242.49	1364.7	996.605	1032.46	987.476	1284.88	1276.33	1595.76	973.464	1056.52	1075.3
metabat1.59__contig889_891	Elongator protein 3, MiaB family, Radical SAM	-	-	-	Radical_SAM	417.489	266.829	310.35	557.71	410.579	374.487	258.853	443.968	806.455	461.126	414.167	278.934	416.739	299.258	459.024	380.301	306.785	309.62
metabat1.59__contig889_892	SPFH domain-Band 7 family	-	-	-	Band_7_1,DZR,zinc_ribbon_2	332.975	154.615	186.004	245.787	351.494	254.739	151.311	654.566	706.222	384.232	464.132	265.782	219.121	375.171	464.678	474.535	527.804	298.686
metabat1.59__contig889_893	-	-	-	-	-	987.819	1123.52	1024.96	1452.99	1500.63	1406.14	1614.23	10144.1	6953.1	14304.2	8414.31	1982.15	2094.32	1407.49	2941.62	1420.68	1568.94	1419.98
metabat1.59__contig889_894	A structure-specific endonuclease that resolves Holliday junction (HJ) intermediates during genetic recombination. Cleaves 4-way DNA junctions introducing paired nicks in opposing strands, leaving a 5'-terminal phosphate and a 3'-terminal hydroxyl group that are ligated to produce recombinant products	hjc	3.1.22.4	ko:K03552	Hjc	602.714	713.296	563.353	512.517	482.257	413.452	567.913	1801.93	1474.04	2064.92	1346.91	655.214	672.201	490.987	934.542	557.335	531.443	503.716
metabat1.59__contig889_895	Metallo-beta-lactamase superfamily	-	-	-	Lactamase_B	1252.36	1591.52	1212.69	1230.1	1535.9	1334.03	1006.86	4360.48	4620.3	5109.08	3665.85	1287.83	1934.08	1368.38	2051.66	1365.5	1537.43	1864.76
metabat1.59__contig889_896	TrkA-N domain	-	-	ko:K03499	TrkA_C,TrkA_N	546.925	566.018	542.003	1027.53	1170.96	925.61	301.109	2496.13	2307.63	1873.48	2433.39	1110.8	671.966	631.021	954.311	853.525	850.699	1069.02
metabat1.59__contig889_897	TIGRFAM Potassium uptake protein TrkH	-	-	ko:K03498	TrkH	1098.36	1143.57	1239.22	1886.53	1377.34	2329.42	938.126	2894.79	2928.79	3473.91	2733.29	1815.78	1500.26	1163.42	2005.02	1849.03	1818.79	1502.29
metabat1.59__contig889_898	PFAM Deoxyribonuclease rho motif-related TRAM	-	-	-	TRAM	26502.3	24047.2	22936.9	7093.68	6598.3	6784.83	18121	19576.1	20331.3	32547.8	17956.7	14198	13689.9	9922	10062.9	6235.86	9015.07	11110.3
metabat1.59__contig889_899	Phosphoesterase	-	-	ko:K07095	Metallophos_2	1530.39	1436.96	1426.18	1056.76	1725.03	1577.58	1856.04	1653.27	1553.21	1629.17	1276.04	1462.24	1584.68	1248.71	1346.51	1218.37	1647.52	1400.52
metabat1.59__contig889_900	Lysylphosphatidylglycerol synthase TM region	-	-	ko:K07027	LPG_synthase_TM	460.326	635.317	534.118	425.802	340.728	410.975	266.73	542.996	473.32	419.229	590.901	295.397	356.938	378.303	325.618	575.1	578.552	477.77
metabat1.59__contig889_901	PAS domain	-	-	-	HATPase_c,HisKA_2,PAS,PAS_4,PAS_8,PAS_9,PocR,Response_reg	1496.21	1791.15	1782.68	840.953	1157.63	885.219	1821.18	2250.26	2098.45	2307.97	1991.85	1879.32	1726.37	1429.69	1900.28	1630.46	1251.92	1841.34
metabat1.59__contig889_902	Catalyzes the reversible transfer of a formyl group from formylmethanofuran (formyl-MFR) to tetrahydromethanopterin (H(4)MPT) so as to produce 5-formyl tetrahydromethanopterin (5- formyl-H(4)MPT) and methanofuran (MFR)	ftr	2.3.1.101	ko:K00672	FTR,FTR_C	4602.07	3473.37	2883	5001.28	3316.35	5071.69	2740.1	3418.21	5432.88	3385.03	3102.88	2607.41	3309.04	2162.37	3305.91	2344.62	2692.03	2473.83
metabat1.59__contig889_903	Ion channel	-	-	ko:K10716	3H,Ion_trans_2,TrkA_N	710.333	766.416	1019.4	601.267	677.84	750.627	1255.33	561.198	507.005	856.234	565.566	877.685	775.807	864.207	547.965	621.839	699.421	679.104
metabat1.59__contig889_904	Ion channel	-	-	ko:K10716	3H,Ion_trans_2,TrkA_N	5009.4	6229.8	8408.27	10127.5	9811.55	11720.8	17152.5	10259.4	8395.42	16974.6	8582.08	13827.7	9255.1	10310.4	5748.88	12092.3	9363.05	10156.5
metabat1.59__contig889_905	Bifunctional enzyme that catalyzes the epimerization of the S- and R-forms of NAD(P)HX and the dehydration of the S-form of NAD(P)HX at the expense of ADP, which is converted to AMP. This allows the repair of both epimers of NAD(P)HX, a damaged form of NAD(P)H that is a result of enzymatic or heat-dependent hydration	nnrD	4.2.1.136,5.1.99.6	ko:K17758,ko:K17759	Carb_kinase,YjeF_N	729.663	767.096	624.894	467.13	1018.21	673.231	720.644	656.803	569.386	701.453	601.652	934.385	547.241	1065.31	776.257	982.363	1670.14	771.671
metabat1.59__contig889_906	PFAM SigmaK-factor processing regulatory	-	-	ko:K06317	BofA	1050.48	822.567	1582.42	1981.3	1004.85	1775.4	1428.66	2186.17	1802.56	2804.09	1630.93	1513.51	1407.58	1730.36	1336.6	2248.92	1505.8	1478.33
metabat1.59__contig889_907	Belongs to the argininosuccinate synthase family. Type 1 subfamily	argG	6.3.4.5	ko:K01940	Arginosuc_synth	1860.75	1906.44	1994.66	1772.08	1829.72	1988.65	2359.78	2049.04	2013.92	2077.64	1858.91	2256.41	1931.05	2084.76	2071.36	1420.68	2006.52	2074.99
metabat1.59__contig889_908	PFAM Succinylglutamate desuccinylase Aspartoacylase	-	-	ko:K06987	AstE_AspA	599.385	627.111	595.509	529.783	1026.29	579.225	763.363	662.782	625.389	539.743	534.043	906.239	787.89	478.992	1050.51	546.559	1060.87	589.507
metabat1.59__contig889_909	LexA-binding, inner membrane-associated putative hydrolase	-	-	ko:K07038	YdjM	202.306	195.801	204.684	250.953	316.385	227.712	171.166	338.552	342.084	320.287	282.211	306.575	196.508	238.087	180.462	338.787	263.248	183.848
metabat1.59__contig889_910	Na+/H+ ion antiporter subunit	ehbA	-	ko:K14110	MNHE	7870.86	13716	10142.1	4216.52	6122.15	10260.4	4191.27	4129.87	1790.43	6214.35	3590.82	5758.52	1374.05	2080.53	2116.43	2097.02	4367.73	2598.33
metabat1.59__contig889_911	PFAM Multiple resistance and pH regulation protein F	ehbB	-	ko:K14111	MrpF_PhaF	2062.63	5558.13	4364.52	1486.45	1596.11	4541.92	619.731	1214.93	399.116	1817.96	1437.55	1139.08	274.299	426.787	393.332	1096.58	971.324	859.033
metabat1.59__contig889_912	monovalent cation:proton antiporter activity	ehbC	-	ko:K14112	PhaG_MnhG_YufB	303.144	689.102	586.433	225.093	181.249	511.544	86.3886	158.431	70.1113	179.878	205.179	254.326	32.7858	131.674	125.235	105.393	216.023	127.687
metabat1.59__contig889_913	Domain of unknown function (DUF4040)	-	-	ko:K14113	DUF4040	1571.73	2013.87	2218.2	728.958	592.774	1882.34	446.56	900.967	412.053	850.728	1022.89	719.246	203.244	398.369	447.801	287.599	818.263	569.679
metabat1.59__contig889_914	NADH-ubiquinone/plastoquinone oxidoreductase chain 4L	ehbE	-	ko:K14114	Oxidored_q2	1350.07	1320.14	1508.2	950.465	537.099	1632.53	566.933	801.682	312.789	759.36	866.912	502.879	216.821	364.103	383.96	529.879	788.47	539.497
metabat1.59__contig889_915	Proton-conducting membrane transporter	ehbF	-	ko:K14115	Proton_antipo_M	5815.72	6983.19	7251.77	5760.51	3446.75	9764.44	4161.65	4004.64	1454.11	5262.87	4385.61	4328.89	2020.91	3293.78	1915.02	3622.69	5447.36	3542.73
metabat1.59__contig889_916	-	ehbG	-	ko:K14116	-	1712.1	1984.02	1761.94	1272.72	1059.48	1624.57	1045.18	910.777	306.468	1090.71	917.571	1230.01	530.573	859.514	591.972	801.12	1517.03	677.213
metabat1.59__contig889_917	Multisubunit Na H antiporter	ehbH	-	ko:K14117	-	552.373	814.776	577.763	445.92	437.828	849.363	427.55	327.301	143.753	502.841	487.032	526.517	188.223	212.194	256.187	302.532	606.54	432.706
metabat1.59__contig889_918	Domain related to MnhB subunit of Na+/H+ antiporter	ehbI	-	ko:K14118	MnhB	2680.02	3166.73	2771.53	2961.63	1889.33	3721.39	1962.93	1520.82	731.074	2511.33	1723.48	1760.98	767.74	1081.67	625.435	1123.43	1718.49	1031.47
metabat1.59__contig889_919	-	ehbJ	-	ko:K14119	-	1121.28	1263.15	1089.01	746.715	619.758	1222.37	478.228	552.73	352.101	648.877	693.55	612.298	345.767	515.674	288.442	533.003	854.855	654.609
metabat1.59__contig889_920	4Fe-4S dicluster domain	ehbK	-	ko:K14120	Fer4,Fer4_4	941.829	853.171	745.068	563.866	525.546	722.269	494.073	531.315	260.117	417.049	436.287	423.955	261.244	378.367	372.99	333.954	742.034	463.709
metabat1.59__contig889_921	4Fe-4S dicluster domain	ehbL	-	ko:K14121	Fer4,Fer4_4,Fer4_7	1706.4	1511.31	1426.53	1709.67	830.501	1568.52	1196.33	1423.58	543.774	1128.75	1119.27	922.511	684.169	864.109	697.75	703.172	1532.59	956.367
metabat1.59__contig889_922	NADH ubiquinone oxidoreductase, 20 Kd subunit	ehbM	-	ko:K14122	Oxidored_q6	1076.93	863.077	776.577	525.647	570.622	613.174	700.006	749.477	352.443	504.853	578.912	477.113	329.157	491.857	461.028	387.073	728.678	504.523
metabat1.59__contig889_923	Hydrogenase	ehbN	-	ko:K14123	Complex1_49kDa,NiFeSe_Hases	757.632	750.677	522.044	380.166	465.17	457.006	498.966	528.581	318.135	277.763	396.171	295.952	262.619	348.735	384.272	299.589	485.324	412.662
metabat1.59__contig889_924	NADH dehydrogenase	ehbO	-	ko:K14124	NADHdh	845.818	569.258	578.106	1004.46	455.519	702.759	592.892	1103.05	498.365	539.765	698.3	432.806	423.265	492.079	516.86	472.939	846.753	472.211
metabat1.59__contig889_925	Energy-converting hydrogenase B, subunit P	ehbP	-	ko:K14125	Ehbp	201.522	164.95	143.125	172.645	183.589	131.302	168.461	196.082	162.581	151.439	181.816	140.435	131.616	97.9777	189.944	145.227	222.52	150.435
metabat1.59__contig889_926	PFAM amino acid-binding ACT domain protein	ehbQ	-	ko:K06862	ACT_4	713.839	687.133	538.723	462.866	903.274	495.496	574.335	727.34	857.361	359.755	588.707	599.285	413.101	612.629	545.852	734.426	1053.91	646.949
metabat1.59__contig889_927	-	-	-	-	-	18069.2	20252.7	17242	17994.7	21965.7	28614.6	30084.4	13640.4	21041.5	28742	17717.9	28034.3	24304.3	21984.1	20207	17113.7	18976.6	23658.6
metabat1.59__contig889_928	Domain of unknown function DUF83	-	3.1.12.1	ko:K07464	Cas_Cas4	134.386	73.4024	91.3479	83.5608	138.082	73.0497	48.556	49.9497	104.207	41.5884	161.473	84.9945	55.904	132.189	74.8832	250.086	168.258	158.68
metabat1.59__contig889_929	homoserine dehydrogenase	-	1.1.1.3	ko:K00003	ACT,Homoserine_dh,NAD_binding_3	1985.5	2448.62	2521.19	2362.71	2270.98	2822.34	2295.51	1159.74	1524.96	954.425	820.83	1539.7	1957.83	1469.96	1558.12	1076.16	1280.71	1247.07
metabat1.59__contig889_930	DNA polymerase beta domain protein region	-	-	ko:K09717	-	1365.9	1309.29	1574.93	1845.5	1926.66	2301.49	1778.41	1349.73	1542.59	1973.97	1328.7	1563.17	1056.25	1266.34	907.468	1028.08	1296.06	1109.66
metabat1.59__contig889_931	Domain of unknown function (DUF296)	-	-	ko:K06934	DUF296	165.448	110.334	102.118	123.179	306.377	168.627	91.2587	123.759	202.062	100.143	159.205	89.8325	81.6575	230.429	106.481	377.166	455.124	115.283
metabat1.59__contig889_932	Domain of unknown function (DUF366)	-	-	ko:K09139	DUF366	1269.81	1852.91	1399.03	990.808	1502.53	1317.53	1129.79	967.938	861.403	845.362	797.378	990.966	1145.34	677.445	1104.06	719.506	865.442	810.115
metabat1.59__contig889_933	6-pyruvoyl tetrahydropterin synthase	-	4.1.2.50,4.2.3.12	ko:K01737	PTPS	661.662	907.485	702.377	1242.95	867.916	1297.82	610.423	575.871	397.688	736.447	672.69	665.081	518.892	471.441	539.581	840.947	741.408	582.035
metabat1.59__contig889_934	Catalyzes the complex heterocyclic radical-mediated conversion of 6-carboxy-5,6,7,8-tetrahydropterin (CPH4) to 7- carboxy-7-deazaguanine (CDG), a step common to the biosynthetic pathways of all 7-deazapurine-containing compounds	queE	4.3.99.3	ko:K10026	Fer4_12,Fer4_14,Radical_SAM	4473.64	4891.12	3901.94	2837.82	4022.89	4109.31	6229.02	2434.91	2646.08	3768.08	2622.5	3850.92	4019.91	3015.04	3586.97	2004.2	2710.5	3568.85
metabat1.59__contig889_935	Domain in cystathionine beta-synthase and other proteins.	-	-	-	CBS	4202.13	4420.9	3331.9	2233.33	2849.81	3703.53	5946.46	1980.22	2389.76	3512.78	2097.28	3194.11	3016.73	3492.04	3533.86	2293.2	2518.14	3345.71
metabat1.59__contig889_936	PFAM CBS domain	-	-	-	CBS	17493.2	21499	20341.7	14902.2	12119.3	23138.5	20783.4	12688	10174.5	22212.6	15174	16549.7	12649.4	19471.1	11052.6	11410.1	14204.5	17101.4
metabat1.59__contig889_937	Domain in cystathionine beta-synthase and other proteins.	-	-	-	CBS	6037.2	7224.07	7956.34	4609.05	3551.18	7034.48	6877.22	7836.33	3908.58	10966.1	10529.2	8215.35	5803.97	10987.1	6081.68	5905.17	6405.8	9658.26
metabat1.59__contig889_938	Domain in cystathionine beta-synthase and other proteins.	-	-	ko:K07182	CBS	4839.52	5230.91	6341.76	3852.37	3345.82	5336.11	6601.69	4045.38	2315.27	5745.83	6254.75	5380.58	5035.97	9533.59	3944.9	3895.27	4965.79	7245.29
metabat1.59__contig889_939	SMART Cystathionine beta-synthase, core	-	-	-	CBS	3657.1	4495.61	4760.5	3623.85	2874.58	4499.3	5446.37	2763.69	1804.28	4624.65	5183.94	4560.49	4077.25	7217.68	3506.29	2888.11	3857.5	5624.61
metabat1.59__contig889_940	DNA ligase	-	6.5.1.1	ko:K07468	RNA_ligase	1196.98	1406.62	1345.36	1268.69	1150.58	1245.49	1840.73	1279.02	946.627	1653.03	2018.34	1760.12	1525.54	3192.56	1091.78	1207.83	1691.43	2368.27
metabat1.59__contig889_941	Prephenate dehydratase	pheA	4.2.1.51	ko:K04518	ACT,PDT	883.58	787.183	996.741	877.451	1143.36	962.464	1633.4	927.23	810.711	1116.61	1267.21	1355.28	1125.35	2415.69	770.973	1057.3	1504.89	1581.9
metabat1.59__contig889_942	-	-	-	-	-	2912.8	4788.79	4673.26	5812.16	4753.02	6494.25	3907.69	7668.84	7406.47	9049.32	7578.84	6541.82	4519.8	4887.94	4703.01	6356.81	5019.7	5588.11
metabat1.59__contig889_943	Transglutaminase-like superfamily	-	-	-	PsbP	1880.03	3572.61	2405.61	1934.64	1628.72	2290.88	1802.81	3364.06	2502.46	3179.51	3258.25	2179.95	1748.62	1981.6	2508.85	1766.69	1959.08	2266.47
metabat1.59__contig889_944	Transcription elongation factor	-	-	-	KH_5	242.664	223.923	190.181	173.073	419.832	166.418	227.992	674.496	712.963	660.694	445.593	391.031	331.937	395.021	360.56	273.132	350.644	475.531
metabat1.59__contig889_945	Catalyzes two steps in the biosynthesis of coenzyme A. In the first step cysteine is conjugated to 4'-phosphopantothenate to form 4-phosphopantothenoylcysteine, in the latter compound is decarboxylated to form 4'-phosphopantotheine	-	4.1.1.36,6.3.2.5	ko:K13038	DFP,Flavoprotein	1567.28	1831.64	1797.54	2233.14	1689.51	1637.32	1407.39	2244.29	2520.34	2018.57	2032.4	1696.09	1751.67	1797.67	1567.97	1434.38	1588.6	1701.2
metabat1.59__contig889_946	Involved in pre-rRNA and tRNA processing. Utilizes the methyl donor S-adenosyl-L-methionine to catalyze the site-specific 2'-hydroxyl methylation of ribose moieties in rRNA and tRNA. Site specificity is provided by a guide RNA that base pairs with the substrate. Methylation occurs at a characteristic distance from the sequence involved in base pairing with the guide RNA	flpA	-	ko:K04795	Fibrillarin	462.908	427.284	497.713	308.033	317.093	313.536	448.39	623.707	570.337	369.376	375.521	394.047	450.412	364.271	725.681	322.491	327.162	347.445
metabat1.59__contig889_947	NOSIC (NUC001) domain	-	-	ko:K14564	Nop	1019.96	1155.53	1147.3	1110.4	937.328	998.147	1060.99	1748.55	1398.48	1195.27	1169.1	1228.92	1197.46	777.39	1724.08	758.758	1044.25	803.291
metabat1.59__contig889_948	Catalyzes the conversion of dihydroorotate to orotate	pyrD	1.3.1.14	ko:K17828	DHO_dh	1597.49	1701.21	1845.17	1883.88	1591.24	2020.27	1622.56	1902.83	1323.25	1824.37	1930.42	1710.02	1923.23	1797.45	1665.75	1753.6	2038.56	1994.15
metabat1.59__contig889_949	Dihydroorotate dehydrogenase	pyrK	-	ko:K02823	DHODB_Fe-S_bind,NAD_binding_1	210.09	112.556	132.029	92.7528	319.743	84.3254	142.25	107.766	141.464	67.6063	90.2287	177.271	85.4462	206.25	162.649	302.19	473.978	141.341
metabat1.59__contig889_950	AI-2E family transporter	-	-	-	AI-2E_transport	1257.01	1028.82	1707.58	1624.17	1033.01	1323.49	1551.15	1598.83	1174.31	1224.36	1365.58	1158.38	2093.45	1686.02	1469.62	1586.21	1498.09	1304.84
metabat1.59__contig889_951	-	-	-	-	-	192.261	79.1912	173.241	149.619	213.526	199.028	121.415	312.825	225.6	404.782	321.643	183.51	123.079	293.611	106.533	416.474	376.041	194.02
metabat1.59__contig889_952	DNA polymerase, family B, exonuclease domain	polB1	2.7.7.7	ko:K02319	DNA_pol_B,DNA_pol_B_exo1	690.792	839.023	717.129	733.685	939.516	929.408	1072.94	805.981	653.906	968.139	895.786	1093.97	756.584	953.771	675.864	990.963	1104.73	885.913
metabat1.59__contig889_953	Sulfopyruvate decarboxylase, beta subunit	comE	4.1.1.79	ko:K13039	TPP_enzyme_C	1073.53	1146.83	1145.86	895.626	653.349	908.015	769.257	928.072	1161.95	602.63	909.757	543.182	976.075	1007.5	821.703	805.068	902.464	898.705
metabat1.59__contig889_954	sulfopyruvate decarboxylase, alpha subunit	comD	4.1.1.79	ko:K06034	TPP_enzyme_N	1781.89	1925.74	2177.11	2110.81	1141.81	2080.22	1843.07	1850.05	2133.53	1402.56	1887.96	1376.03	2469.79	2110.49	2010.82	1793.17	1929.49	1867.95
metabat1.59__contig889_955	Malate L-lactate dehydrogenase	comC	1.1.1.337	ko:K05884	Ldh_2	1128.74	1460.02	1290.36	778.308	607.617	821.24	807.08	763.424	804.468	530.876	751.596	684.008	1068.5	840.785	883.104	669.377	818.851	767.661
metabat1.59__contig889_956	Phosphoribosylformylglycinamidine cyclo-ligase	purM	6.3.3.1	ko:K01933	AIRS,AIRS_C	414.086	519.336	407.257	179.285	366.4	232.404	197.318	257.358	331.718	167.137	294.417	242.129	250.357	274.882	362.928	363.068	586.896	256.296
metabat1.59__contig889_957	Beta-Casp domain	-	-	ko:K07041	Beta-Casp,KH_7,Lactamase_B_6,RMMBL	1578.95	2236.08	2419.32	963.84	811.469	1206.21	873.706	1804.75	1895.65	1603.76	1638.65	758.616	1251.08	958.392	873.86	841.272	972.579	985.455
metabat1.59__contig889_958	Component of the proteasome core, a large protease complex with broad specificity involved in protein degradation	psmB	3.4.25.1	ko:K03433	Proteasome	3843.21	7435.21	5082.85	2951.57	3344.04	3622.14	2014.83	9891.55	9407.01	10364.6	8673.92	4645.64	2878.26	2447.21	4545.76	2547.12	3125.59	3923.15
metabat1.59__contig889_959	Catalyzes the ATP- and formate-dependent formylation of 5-aminoimidazole-4-carboxamide-1-beta-d-ribofuranosyl 5'- monophosphate (AICAR) to 5-formaminoimidazole-4-carboxamide-1- beta-d-ribofuranosyl 5'-monophosphate (FAICAR) in the absence of folates	purP	6.3.4.23	ko:K06863	DUF1246,DUF1297	13363	15441.5	10797.4	22405.9	19449.8	21394.6	34862.4	23742.7	16917	43425.7	24788.6	31341.1	12771.8	34882.4	7889.34	20843.8	31193.1	25629.3
metabat1.59__contig889_960	S-adenosyl-L-methionine-dependent transferase that acts as a component of the wyosine derivatives biosynthesis pathway. Catalyzes the transfer of the alpha-amino-alpha-carboxypropyl (acp) group from S-adenosyl-L-methionine to 4-demethylwyosine (imG-14), forming 7-aminocarboxypropyl-demethylwyosine (wybutosine-86) at position 37 of tRNA(Phe)	taw2	2.5.1.114	ko:K07055	Met_10	280.474	231.717	181.65	148.033	227.443	109.409	266.791	308.696	289.424	232.184	196.323	191.139	211.229	206.889	244.617	205.934	284.633	158.828
metabat1.59__contig889_961	Protein of unknown function (DUF429)	-	-	ko:K09147	DUF429	405.409	409.421	417.687	284.306	486.576	310.694	387.162	297.943	286.383	256.702	323.077	330.541	234.36	492.383	237.599	658.452	826.935	495.551
metabat1.59__contig889_962	Catalyzes the radical-mediated transfer of the hydroxybenzyl group from 4-hydroxyphenylpyruvate (HPP) to 5-amino- 6-ribitylamino-2,4(1H,3H)-pyrimidinedione to form 7,8-didemethyl- 8-hydroxy-5-deazariboflavin (FO)	cofG	2.5.1.77	ko:K11780	Radical_SAM	624.075	466.123	566.73	401.611	450.059	307.087	436.443	806.039	726.27	245.695	509.624	398.924	955.682	578.113	1614.4	574.802	906.006	469.536
metabat1.59__contig889_963	Uncharacterized protein conserved in archaea (DUF2120)	-	-	-	DUF2120	117.927	98.197	85.6269	45.9984	79.0365	72.7651	84.6419	128.43	160.459	44.7771	97.801	67.0917	142.047	69.1287	305.452	87.1891	64.2273	67.5437
metabat1.59__contig889_964	Converts GTP to 7,8-dihydro-D-neopterin 2',3'-cyclic phosphate, the first intermediate in the biosynthesis of coenzyme methanopterin	mptA	3.5.4.39	ko:K17488	GCHY-1	579.784	506.956	817.728	561.023	403.061	474.539	355.87	1622.1	1361.47	900.777	1105.74	565.316	813.687	457.473	1260.81	551.187	482.368	580.634
metabat1.59__contig889_965	Uncharacterized protein conserved in archaea (DUF2100)	-	-	-	DUF2100	627.708	609.566	759.928	373.68	364.42	405.401	418.734	556.318	498.546	629.202	487.077	497.162	413.422	463.618	342.205	413.054	394.851	362.275
metabat1.59__contig889_966	COG0123 Deacetylases, including yeast histone deacetylase and acetoin utilization protein	hda1	-	-	Hist_deacetyl	3668.72	3404.16	4272.12	4848.79	3729.41	5066.62	5747.43	4593.52	4029.82	7086.84	4952.5	5433.08	4758.58	4844.8	2921.99	4534.78	5016.74	4569.89
metabat1.59__contig889_967	Transcriptional regulator	-	-	ko:K03718	AsnC_trans_reg,HTH_24	1857.47	2023.45	1994.12	927.1	726.868	1280.44	1393.81	2373.2	2179.82	2885.96	2179.03	1370.44	2157.21	1404.98	993.28	2255.38	1298.49	1418.19
metabat1.59__contig889_968	Protein of unknown function (DUF4013)	-	-	-	DUF4013	109012	113506	138156	117343	79236.1	200230	116856	83456	64106.8	108264	95501.7	103447	115647	119894	66317.9	277446	143140	130058
metabat1.59__contig889_969	-	-	-	-	-	1557.74	1320.75	1506.96	2157.43	1542.71	1993.26	1959.03	2049.6	2545.78	1222.65	1526.93	1351.94	1937.65	1694.29	1826.88	1630.37	1505	1755.59
metabat1.59__contig889_970	Dimethylates a single guanine residue at position 26 of a number of tRNAs using S-adenosyl-L-methionine as donor of the methyl groups	trm1	2.1.1.215,2.1.1.216	ko:K00555	TRM	570.06	789.714	624.419	752.977	691.136	872.564	580.902	562.562	460.802	528.811	539.069	622.027	593.397	531.666	626.293	891.264	720.353	632.43
metabat1.59__contig889_971	CAAX protease self-immunity	-	-	ko:K07052	Abi	829.801	716.133	957.507	1011.97	776.392	952.245	545.481	1348.31	1252.63	1197.35	1577.26	795.092	750.843	500.069	912.62	1010.85	818.135	785.007
metabat1.59__contig889_972	-	-	-	-	-	251.512	113.852	179.614	183.327	300.682	130.503	111.968	218.625	390.947	254.942	182.534	307.504	221.185	270.504	149.831	673.602	430.044	323.035
metabat1.59__contig889_973	Belongs to the DegT DnrJ EryC1 family	-	-	-	DegT_DnrJ_EryC1	1156.79	1058.3	1128.84	1144.1	1039.49	1299.6	836.941	1031.94	1286.69	732.39	674.241	795.825	1112.57	753.513	1256.7	700.357	836.08	873.903
metabat1.59__contig889_974	Thiamine-binding protein	-	-	-	Thiamine_BP	886.449	902.055	1021.31	1596.36	1348.11	1378.64	1772.94	1803.45	1465.77	3253.84	1713.01	1941.7	950.368	946.377	1048.82	1139.94	1181.44	1188.01
metabat1.59__contig889_975	PP-loop family	-	-	-	ATP_bind_3	606.909	638.143	669.708	656.016	714.46	699.844	806.661	688.731	721.229	727.573	628.735	654.137	769.502	563.209	667.436	669.558	654.764	577.633
metabat1.59__contig889_976	Translation elongation factor EFTu EF1A, domain 2	-	-	ko:K03231	GTP_EFTU,GTP_EFTU_D2,GTP_EFTU_D3	1967.7	2096.8	2230.15	2758.45	2686.56	2510.2	2280.98	1439.91	1452.99	1515.13	1200.15	1880.09	2242.64	1915.77	2086.83	1557.83	1962.55	1647.74
metabat1.59__contig889_977	Domain of unknown function (DUF1922)	-	-	-	DUF1922	145.179	155.731	139.767	163.46	188.016	99.9051	118.684	101.264	134.972	90.9255	134.086	205.906	134.465	105.571	187.234	136.501	182.59	230.672
metabat1.59__contig889_978	Pheromone shutdown	-	-	-	TraB	482.183	680.973	480.229	570.87	767.057	591.908	566.146	528.964	516.061	393.636	461.474	534.215	538.732	475.685	626.708	536.009	953.365	553.939
metabat1.59__contig889_979	2-phosphosulpholactate phosphatase	comB	3.1.3.71	ko:K05979	2-ph_phosp	205.225	263.455	147.108	287.958	425.303	380.279	218.633	455.532	469.083	258.859	281.592	279.378	262.561	198.113	343.211	240.67	271.4	248.092
metabat1.59__contig889_980	-	-	-	ko:K06024	-	1238.32	1121.55	1114.93	1226.77	1292.92	1454.85	1493.58	762.613	884.725	959.428	863.421	1267.15	1250.56	1158.23	1075.02	1016.15	1045.09	990.641
metabat1.59__contig889_981	Methyl-coenzyme M reductase operon protein C	-	-	-	MCR_C	1071.28	1232.19	975.251	1041.03	1230.8	1118.72	1407.64	770.823	748.134	901.354	679.875	1285.01	1007.31	980.014	1136.18	744.995	933.782	1024.75
metabat1.59__contig889_982	Calcineurin-like phosphoesterase superfamily domain	-	-	ko:K07098	Metallophos	252.427	181.385	187.009	197.457	217.447	218.65	245.062	276.59	387.288	346.9	261.113	220.803	166.621	271.569	197.242	427.538	427.347	287.182
metabat1.59__contig889_983	Protein of unknown function DUF134	-	-	ko:K06933	DUF134	4220.57	3990.71	4685.21	4242.42	3833.5	5374.52	6524.69	1143.46	1996.89	4858.4	1279.23	3456.32	2308.59	3943.39	1298.63	3565.58	2525.86	5834.65
metabat1.59__contig889_984	PFAM Dinitrogenase iron-molybdenum cofactor	-	-	-	Nitro_FeMo-Co	895.514	594.793	995.246	1209.54	763.267	1173.94	805.976	394.06	361.574	986.435	584.762	650.151	531.567	895.381	288.818	1403.84	758.983	1087.68
metabat1.59__contig889_985	Binds and transfers iron-sulfur (Fe-S) clusters to target apoproteins. Can hydrolyze ATP	parA	-	ko:K03593	ParA	677.609	503.825	683.204	526.146	512.802	579.795	584.18	178.914	232.249	489.539	315.002	438.087	343.012	484.389	211.717	665.173	396.508	692.62
metabat1.59__contig889_986	PFAM Dinitrogenase iron-molybdenum cofactor	-	-	-	Nitro_FeMo-Co	604.155	475.174	757.624	702.387	614.958	616.509	691.016	282.584	302.595	548.704	306.924	529.902	402.275	476.501	206.947	539.35	336.956	502.526
metabat1.59__contig889_987	4Fe-4S ferredoxin iron-sulfur binding domain protein	-	-	-	CbiA,Fer4,Fer4_6	480.413	281.6	583.303	580.59	463.529	547.217	591.219	225.111	242.203	561.663	239.703	370.913	351.29	434.29	169.377	459.665	278.841	400.085
metabat1.59__contig889_988	4Fe-4S ferredoxin iron-sulfur binding domain protein	-	-	-	CbiA,Fer4,Fer4_21	1261.35	990.061	1340.53	1846.74	1618.03	1992.05	2016.59	1861.76	1438.38	1703.49	1441.1	1759.34	2052.87	2017.42	2005.72	2420.5	2040.65	2083.05
metabat1.59__contig889_989	TIGRFAM cation diffusion facilitator family transporter	-	-	-	Cation_efflux,Nitro_FeMo-Co,ZT_dimer	139.218	88.7657	148.84	263.405	241.128	145.354	149.653	204.08	148.371	211.262	162.646	166.782	140.775	149.528	111.255	175.06	155.099	140.492
metabat1.59__contig889_990	TIGRFAM cation diffusion facilitator family transporter	-	-	-	Cation_efflux,Nitro_FeMo-Co,ZT_dimer	158.581	104.039	139.791	146.393	176.818	96.2196	74.5895	211.93	249.161	172.039	228.391	153.376	106.614	247.894	73.023	398.64	321.294	198.959
metabat1.59__contig889_991	SMART Elongator protein 3 MiaB NifB	-	-	-	B12-binding,Radical_SAM	469.442	460.022	456.816	414.815	391.826	368.789	622.9	346.873	405.292	328.908	340.402	415.071	374.319	410.68	514.479	385.113	517.918	354.074
metabat1.59__contig889_992	Radical SAM	-	-	-	Radical_SAM	1425.01	1878.9	1589.7	1183.61	1537.6	1585.25	1933.78	1945.02	1723.25	1902.33	1448.1	2010	1545.67	1701.03	1793.26	747.394	1454.63	1678.44
metabat1.59__contig889_993	methyl-coenzyme M reductase, beta subunit	mcrB	2.8.4.1	ko:K00401	MCR_beta,MCR_beta_N	276879	233851	254989	400000	323650	485895	342461	106063	152390	147857	81147.4	110894	175061	298044	78744.7	234496	169484	210788
metabat1.59__contig889_994	Methyl-coenzyme M reductase	mcrD	-	ko:K03422	MCR_D	201285	168920	179192	219288	244176	290122	275156	79239.7	109361	112080	62993.5	88279.6	126987	246206	63978	165409	138017	184579
metabat1.59__contig889_995	Methyl-coenzyme M reductase	mcrC	-	ko:K03421	-	131590	100350	111192	187355	155732	204122	176864	48964.3	69164.9	62819.1	32820.3	53840	77060.1	139699	40919.8	88287.9	78943.1	101151
metabat1.59__contig889_996	methyl-coenzyme M reductase, gamma subunit	mcrG	2.8.4.1	ko:K00402	MCR_gamma	155462	119796	142222	169947	190617	249741	218362	64702.3	85020.6	84969.1	42994.6	69738	91678.4	183713	48580.1	144878	112745	120931
metabat1.59__contig889_997	Reduction of methyl-coenzyme M (2-(methylthio) ethanesulfonic acid) with 7-mercaptoheptanoylthreonine phosphate to methane and a heterodisulfide	mcrA	2.8.4.1	ko:K00399	MCR_alpha,MCR_alpha_N	193363	185723	186876	283521	250646	339822	310515	104601	107405	149532	72109.2	128837	126598	259888	69140.1	183399	169396	187370
metabat1.59__contig889_998	Part of a complex that catalyzes the formation of methyl-coenzyme M and tetrahydromethanopterin from coenzyme M and methyl-tetrahydromethanopterin. This is an energy-conserving, sodium-ion translocating step	mtrE	2.1.1.86	ko:K00581	MtrE	50227.7	35222.5	56735.4	76736	45217.4	79710.8	64435.7	33915.5	31709.4	47889.8	28046.2	27985.3	50126.2	61529.5	19565.6	43661.4	35719.6	43797.9
metabat1.59__contig889_999	Part of a complex that catalyzes the formation of methyl-coenzyme M and tetrahydromethanopterin from coenzyme M and methyl-tetrahydromethanopterin. This is an energy-conserving, sodium-ion translocating step	mtrD	2.1.1.86	ko:K00580	MtrD	8415.23	5154.99	6438.18	7789.44	6002.71	8076.48	9162.81	3579.74	4114.16	4285.41	2741.46	3640.91	6520.03	5615.76	4152.39	2784.73	3816.38	3954.89
metabat1.59__contig889_1000	Part of a complex that catalyzes the formation of methyl-coenzyme M and tetrahydromethanopterin from coenzyme M and methyl-tetrahydromethanopterin. This is an energy-conserving, sodium-ion translocating step	mtrC	2.1.1.86	ko:K00579	MtrC	25236.6	18605.7	27026.9	31900.6	22938.3	34608.3	37190.1	15701.5	15389.8	21002.3	12770	12745.9	27466.3	31184.5	12454.1	18216.9	17993	21642.2
metabat1.59__contig889_1001	Part of a complex that catalyzes the formation of methyl-coenzyme M and tetrahydromethanopterin from coenzyme M and methyl-tetrahydromethanopterin. This is an energy-conserving, sodium-ion translocating step	mtrB	2.1.1.86	ko:K00578	MtrB	27562.2	16184.1	28299.5	38398.3	22970.3	37993.3	39462.2	19396.7	17119	27002.4	16438.7	14686.9	30930.3	39179	12457	25689.5	21634.8	27835.4
metabat1.59__contig889_1002	Part of a complex that catalyzes the formation of methyl-coenzyme M and tetrahydromethanopterin from coenzyme M and methyl-tetrahydromethanopterin. This is an energy-conserving, sodium-ion translocating step	mtrA	2.1.1.86	ko:K00577	MtrA	34141.7	21522.9	32809.9	44480.8	27860.4	43069	52356.5	23124.6	23818.1	26298	15621.9	18883.1	38302.7	44423.9	18894.3	21471.1	25388	27481.8
metabat1.59__contig889_1003	Part of a complex that catalyzes the formation of methyl-coenzyme M and tetrahydromethanopterin from coenzyme M and methyl-tetrahydromethanopterin. This is an energy-conserving, sodium-ion translocating step	mtrF	2.1.1.86	ko:K00582	MtrF	7066.32	4137.62	7161.68	12289.3	5636.15	9532.47	11824.3	5630.47	5334.93	6480.77	3836.54	3934.85	7881.38	8881.58	3786.27	5271.72	5002.66	4857.03
metabat1.59__contig889_1004	Part of a complex that catalyzes the formation of methyl-coenzyme M and tetrahydromethanopterin from coenzyme M and methyl-tetrahydromethanopterin. This is an energy-conserving, sodium-ion translocating step	mtrG	2.1.1.86	ko:K00583	MtrG	9932.56	5081.07	7575.84	12805.3	8143.8	11662.5	14720.2	6516.62	7444.47	8634.92	4525.27	5322.18	9389.07	12195	5027.8	6492.24	6648.35	8409.56
metabat1.59__contig889_1005	Part of a complex that catalyzes the formation of methyl-coenzyme M and tetrahydromethanopterin from coenzyme M and methyl-tetrahydromethanopterin. This is an energy-conserving, sodium-ion translocating step. MtrH catalyzes the transfer of the methyl group from methyl-tetrahydromethanopterin to the corrinoid prosthetic group of MtrA	mtrH	2.1.1.86	ko:K00584	MtrH	53606.1	33194.5	49143	59124.5	49643.7	57082.6	87964.9	39746	44560.1	39466.2	22598.5	31901.2	58584.6	65832.5	34710.2	27900.1	32734.5	39832.2
metabat1.59__contig889_1006	K -dependent Na Ca	-	-	ko:K07301	Na_Ca_ex	1280.62	864.189	1505.87	1339.05	1437.7	1777.77	470.794	1414.64	1782.19	896.968	1173.63	743.67	913.001	749.135	1995.82	1055.7	1134.15	1048.08
metabat1.59__contig889_1007	COG0589 Universal stress protein UspA and related nucleotide-binding proteins	-	-	-	Usp	2612.77	2518.34	2341.8	2344.03	1602.74	2962.1	1259.37	1200.01	1743.19	1373.54	1534.18	1452.62	1330.41	1122.74	2108.18	1588.48	1553.97	1773.11
metabat1.59__contig889_1008	Methanogenesis marker protein 14	-	-	-	DUF2114	4316.73	4901.03	5074.04	7359.03	8041.59	8065.29	8605.25	5691.85	4653.43	9387.55	5441.65	7956.97	5661.71	5980.6	4402.09	6816.77	6804.11	6250.16
metabat1.59__contig889_1009	Cytidylyltransferase	cobY	2.7.7.62	ko:K19712	NTP_transf_3	1877.67	1794.79	2221.38	2348.8	2638.97	2491.23	2931.59	2190.37	1741.14	2591.03	1917.76	2629.26	1969.3	2005.81	1748.12	1510.17	1847.65	2053.94
metabat1.59__contig889_1010	PRC-barrel domain	-	-	-	PRC	3031.44	2190.36	1731.96	4184.82	4002.34	3094.34	3533	5995.16	7912.56	10856.2	5318.88	5932.74	3467.1	3697.26	3839.1	3078.6	3559.06	3963.63
metabat1.59__contig889_1011	FeS cluster assembly	sufBD	-	ko:K07033	UPF0051	4730.73	4516.64	5251.89	5561.57	3498.9	4791.45	6632.43	2674.33	2544.21	3201.41	3333.58	3205.83	4500.32	6927.83	3370.6	3531.88	4572.37	5137
metabat1.59__contig889_1012	ABC transporter	sufC	-	ko:K09013	ABC_tran	3730.99	2669.27	3162.04	2320.45	2151.83	2209.75	4492.35	2406.82	2296.82	3103.58	2508.82	2561.21	3098.07	2549.59	2971.82	1794.41	1987.32	2131.93
metabat1.59__contig889_1013	Belongs to the UPF0254 family	-	-	-	UPF0254	170.986	134.149	102.939	119.238	144.144	125.748	73.069	105.984	163.785	90.3581	197.87	123.506	110.204	158.656	117.695	184.439	223.918	188.5
metabat1.59__contig889_1014	PFAM UBA THIF-type NAD FAD binding protein	-	-	-	ThiF	349.494	441.22	347.066	456.019	348.107	399.372	324.16	324.266	323.633	267.633	422.79	323.891	441.974	423.296	505.935	353.845	459.188	434.764
metabat1.59__contig889_1015	NIF3 (NGG1p interacting factor 3)	-	-	-	NIF3	961.57	1007.01	1049.84	1107.2	965.147	1031.6	859.619	880.523	887.459	771.165	1021.84	836.547	1117.92	1146.06	1004.92	866.015	1040.26	956.59
metabat1.59__contig889_1016	Protein of unknown function (DUF1188)	-	-	-	DUF1188	917.982	1172.1	1075.69	1351.69	1000.99	1035.47	995.359	1094.08	1071.9	1071.69	1455.55	1024.75	1363.25	1347.4	1225.98	1339.98	1050.46	1190.01
metabat1.59__contig889_1017	Protein of unknown function (DUF3236)	-	-	-	DUF3236	232.746	134.78	133.307	178.936	202.573	140.129	149.822	148.899	243.475	169.504	216.088	142.124	171	203.32	323.376	316.18	265.185	154.602
metabat1.59__contig889_1018	PFAM Radical SAM	-	2.8.1.6,5.4.99.58	ko:K01012,ko:K16180	BATS,Radical_SAM	2839.43	3491.03	4052.43	4816.9	3385.31	4786.2	3037.38	3256.1	3460.14	6293.4	6383.96	3929.84	3180.51	3353.4	2106.89	4658.37	2430.38	3645.76
metabat1.59__contig889_1019	Catalyzes the reversible reduction of methenyl- H(4)MPT( ) to methylene-H(4)MPT	hmd	1.12.98.2	ko:K13942	HMD	28758.1	39154.7	37018	55396.3	40932.3	57653.5	51875.6	31548.5	34481.7	61928.4	63719.4	59489.2	41030.6	49204.8	26970.2	88543.4	35037.1	55035.5
metabat1.59__contig889_1020	-	-	-	-	-	44.9228	21.8823	23.9352	16.4433	50.6362	22.2957	28.6939	21.3434	55.6594	2.61333	49.7012	34.2622	10.1219	66.7538	6.39949	189.062	44.6073	55.1889
metabat1.59__contig889_1021	Molybdopterin oxidoreductase Fe4S4 domain	-	1.17.1.9	ko:K00123	Molybdop_Fe4S4	76.6397	81.5955	49.4309	101.876	93.207	75.4627	28.1098	48.6698	58.751	44.9754	141.888	73.1169	50.1689	117.534	63.8783	466.844	115.605	143.827
metabat1.59__contig889_1022	dehydrogenase, beta subunit	fdhB2	1.17.1.9	ko:K00125	Fer4_17,FrhB_FdhB_C,FrhB_FdhB_N	89.0297	80.2544	64.8246	79.0136	92.0478	80.6024	45.795	51.1601	83.9862	49.2917	192.085	68.9325	39.4559	154.157	40.2349	436.709	182.296	182.167
metabat1.59__contig889_1023	Methyl-viologen-reducing hydrogenase, delta subunit	mvhD2	1.8.98.5,1.8.98.6	ko:K14127	FlpD	108.89	55.4524	52.8783	103.181	89.2647	109.861	80.1715	76.6228	125.376	66.2249	219.793	101.295	58.1401	177.837	67.571	638.808	257.111	213.113
metabat1.59__contig889_1024	PFAM Uncharacterised conserved protein UCP019375	-	-	-	Fibrillarin_2	453.436	549.783	342.908	368.564	715.34	466.074	469.063	358.617	410.962	337.673	426.886	554.601	435.476	402.833	659.541	642.921	656.358	387.151
metabat1.59__contig889_1025	PFAM Methyl-viologen-reducing hydrogenase, delta subunit	mvhD1	1.8.98.5,1.8.98.6	ko:K14127	FlpD	4632.77	3302.5	2469.73	3335.52	3719.36	2803.03	4096.2	2974.77	5898.92	2315.66	2168.29	3038.86	5123.17	2611.17	5378.65	1124.86	2418.17	2560.68
metabat1.59__contig889_1026	NADH ubiquinone oxidoreductase, 20 Kd subunit	mvhG	1.8.98.5	ko:K14128	Oxidored_q6	6653.69	5628.83	4968.77	6335.71	4521.13	5131.54	5444.06	4714.45	5614.74	2761.87	2844.95	3806.93	6352.41	3468.88	5201.44	1963.1	3404.83	3010.74
metabat1.59__contig889_1027	Belongs to the NiFe NiFeSe hydrogenase large subunit family	mvhA	1.8.98.5	ko:K14126	NiFeSe_Hases	22287.1	22386.3	22543.2	27613.8	17859.6	23501.7	23251	20272.2	20882.6	11640	11609.7	14184.2	33433.1	20498.1	21365.3	11932.1	15824	15976.4
metabat1.59__contig889_1028	4Fe-4S dicluster domain	mvhB	-	-	Fer4,Fer4_3,Fer4_4,Fer4_7	7412.86	6446	4796.1	6697.39	5046.08	5113.05	7551.41	5750.58	8259.54	2287.11	2796.03	4059.64	9078.53	4901.18	10841.3	1896.23	3940.73	3935.82
metabat1.59__contig889_1029	methyl-coenzyme M reductase, beta subunit	-	2.8.4.1	ko:K00401	MCR_beta,MCR_beta_N	1937.61	1657.52	976.323	2488.73	979.197	1070.43	2011.05	6334.62	29563.7	1657.86	5113.02	1644.02	6581.72	2003.4	8327.48	2651.7	2154.36	2434.87
metabat1.59__contig889_1030	TIGRFAM methyl-coenzyme M reductase operon protein D	-	-	ko:K03422	MCR_D	329.04	346.104	201.815	276.493	192.732	207.758	329.622	716.376	3627.83	209.554	634.475	284.819	1000.77	409.861	1591.24	595.646	540.492	432.1
metabat1.59__contig889_1031	methyl-coenzyme M reductase, gamma subunit	-	2.8.4.1	ko:K00402	MCR_gamma	718.781	487.905	296.072	621.104	350.061	299.612	634.311	1845.87	8841.77	381.396	1281.35	734.613	2039.83	732.053	3084.36	747.937	782.44	717.367
metabat1.59__contig889_1032	Reduction of methyl-coenzyme M (2-(methylthio) ethanesulfonic acid) with 7-mercaptoheptanoylthreonine phosphate to methane and a heterodisulfide	-	2.8.4.1	ko:K00399	MCR_alpha,MCR_alpha_N	2000.74	1919.09	939.036	2247.63	1303.34	1277.11	2140.03	7862.58	27227.5	1282.11	3602.23	2233.1	7271.89	2596.76	14626.7	2309.92	2368.02	2492.76
metabat1.59__contig889_1033	PFAM RNA-binding protein	-	-	ko:K06964	RNA_bind_2	6788.57	12244.5	7880.06	2883.25	2993.67	4404.53	2470.14	5623.64	2001.89	6944.67	5646.58	4205.41	1015.02	2270.82	1726.27	2242.11	4373.2	3312.68
metabat1.59__contig889_1034	Belongs to the metallo-dependent hydrolases superfamily. DHOase family. Class I DHOase subfamily	pyrC	3.5.2.3	ko:K01465	Amidohydro_1	473.878	533.378	431.66	369.359	576.334	415.706	578.434	575.122	486.212	513.278	564.33	692.245	380.489	526.695	507.631	612.672	955.31	575.412
metabat1.59__contig889_1035	Cytidyltransferase-related C-terminal region	-	-	-	HIGH_NTase1,HIGH_NTase1_ass	3293.02	3568.42	4279.54	3361.72	4318.27	4205.82	6063.96	3797.18	3222.51	3490.05	2508.48	4489.55	5017.89	3256.17	3953.64	3018.09	3055.51	3212.51
metabat1.59__contig889_1036	Peptidyl-prolyl cis-trans isomerase	-	5.2.1.8	ko:K01802,ko:K03775	FKBP_C	893.2	711.728	849.187	1178.79	849.589	955.992	957.564	1620.67	2096.18	876.833	855.101	1018.87	958.441	693.171	1591.6	498.537	703.292	670.968
metabat1.59__contig889_1037	HWE histidine kinase	-	-	-	HATPase_c,HisKA_2,HisKA_7TM,PAS_9	106.417	84.3828	82.4506	163.051	158.566	119.258	112.846	555.555	372.494	513.954	394.953	144.482	93.6769	161.923	74.0331	250.008	221.302	144.168
metabat1.59__contig889_1038	PFAM Signal transduction histidine kinase, subgroup 2, dimerisation and phosphoacceptor	-	-	-	BAT,GAF,GAF_2,HATPase_c,HTH_10,HisKA,HisKA_2,HisKA_7TM,PAS,PAS_4,PAS_8,PAS_9,Response_reg	80.6176	35.0079	42.4158	63.1351	122.57	53.5038	33.8991	46.0966	81.9215	52.6789	44.9015	26.3105	44.6933	54.2186	39.9283	165.699	90.6738	68.1113
metabat1.59__contig889_1039	-	-	-	-	zf-HIT	2647.82	3757.26	3250.6	2704.31	2765.16	3095.09	4251.53	2363.26	2215.16	2726.85	2307.27	2982.7	3586.41	3370.92	2918.95	1931.12	2866.03	2605.9
metabat1.59__contig889_1040	Catalyzes the attachment of serine to tRNA(Ser). Is also able to aminoacylate tRNA(Sec) with serine, to form the misacylated tRNA L-seryl-tRNA(Sec), which will be further converted into selenocysteinyl-tRNA(Sec)	serS	6.1.1.11	ko:K01875	tRNA-synt_2b	992.75	1300.11	979.244	648.075	1073.65	752.092	1196.17	827.677	762.908	622.864	602.433	1101.37	906.122	962.864	1164.09	719.875	1189.52	761.754
metabat1.59__contig889_1041	-	-	-	-	-	643.29	1189.18	1115.78	1141.17	598.212	1358.51	897.802	1375.17	1044.92	2366.98	1766.94	1591.12	790.093	1061.24	879.973	947.574	976.569	1181.5
metabat1.59__contig889_1042	PFAM Cobyrinic acid a,c-diamide synthase	-	-	ko:K07321	CbiA	986.917	1784.25	1294.78	624.066	1068.47	854.939	1205.36	1337.66	1148.49	1389.69	1007.69	1490.3	923.599	1048.77	1177.88	918.847	1188.04	782.04
metabat1.59__contig889_1043	Belongs to the universal ribosomal protein uL16 family	rpl10e	-	ko:K02866	Ribosomal_L16	1069.24	1083.83	898.219	1837.07	1498.74	1256.53	798.968	3163.47	3916.2	1851.07	1885.75	1380.58	1203.21	784.032	2302.18	814.285	1037.76	1103.97
metabat1.59__contig889_1044	Catalyzes the phosphorylation of pyruvate to phosphoenolpyruvate	ppsA	2.7.9.2	ko:K01007	PEP-utilizers,PEP-utilizers_C,PPDK_N	1303.74	1363.8	1375.83	1046.92	975.661	895.003	814.615	1701.52	1671.27	759.758	1299.32	763.773	1106.37	921.312	1643.02	880.003	1311.87	1013.96
metabat1.59__contig889_1045	Catalyzes the decarboxylation of L-tyrosine to produce tyramine for methanofuran biosynthesis. Can also catalyze the decarboxylation of L-aspartate to produce beta-alanine for coenzyme A (CoA) biosynthesis	mfnA	4.1.1.11,4.1.1.25	ko:K18933	Pyridoxal_deC	541.352	482.552	580.738	464.002	561.884	350.692	453.982	569.652	759.713	304.808	528.911	400.695	743.254	635.944	841.717	511.596	867.134	503.045
metabat1.59__contig889_1046	Fumarase C-terminus	-	4.2.1.2	ko:K01678	Fumerase_C	150.553	124.943	156.375	164.302	180.7	111.39	88.2186	87.5906	113.879	52.2251	158.583	88.0329	98.2488	181.411	121.037	363.744	331.479	202.574
metabat1.59__contig889_1047	Uracil phosphoribosyltransferase	upp	2.4.2.9	ko:K00761	UPRTase	415.921	435.076	362.307	436.057	600.137	341.793	323.601	313.808	409.563	288.448	374.847	401.092	411.901	470.877	474.466	504.056	830.833	415.331
metabat1.59__contig889_1048	Specifically catalyzes the AdoMet-dependent 2'-O-ribose methylation of cytidine at position 56 in tRNAs	-	2.1.1.206	ko:K07254	Trm56	189.852	238.698	177.772	203.976	222.558	168.559	143.031	126.206	139.463	111.769	257.657	190.941	110.193	249.562	205.274	269.001	261.856	237.57
metabat1.59__contig889_1049	Joins adenosylcobinamide-GDP and alpha-ribazole to generate adenosylcobalamin (Ado-cobalamin). Also synthesizes adenosylcobalamin 5'-phosphate from adenosylcobinamide-GDP and alpha-ribazole 5'-phosphate	cobS	2.7.8.26	ko:K02233	CobS	312.66	296.201	216.715	348.382	344.651	266.805	252.007	266.924	214.012	193.789	172.061	258.101	226.365	268.96	252.339	208.023	333.561	222.72
metabat1.59__contig889_1050	Joins adenosylcobinamide-GDP and alpha-ribazole to generate adenosylcobalamin (Ado-cobalamin). Also synthesizes adenosylcobalamin 5'-phosphate from adenosylcobinamide-GDP and alpha-ribazole 5'-phosphate	cobS	2.7.8.26	ko:K02233	CobS	133.634	96.876	80.0289	185.3	155.946	158.528	122.59	158.915	143.367	138.835	202.384	99.2837	120.582	163.264	151.959	244.815	245.005	177.693
metabat1.59__contig889_1051	PFAM Phosphatidylglycerophosphatase A	cobZ	-	-	CbiZ,PgpA	446.285	288.7	337.186	348.78	705.582	356.165	356.057	368.73	420.751	259.427	301.486	488.194	323.097	418.562	484.675	557.492	771.34	364.343
metabat1.59__contig889_1052	Uncharacterized protein, homolog of nitrogen regulatory protein PII	-	-	-	Nit_Regul_Hom	4247.24	3490.14	3026.17	3914.25	2818.65	3511.87	3675.55	3225.31	2262.99	4891.57	4343.71	3878.99	3316.35	3389.81	3165.87	3946.54	3711.26	3704.25
metabat1.59__contig889_1053	Belongs to the LarC family	-	4.99.1.12	ko:K09121	DUF111	1800.59	2629.3	2035.95	1812.21	1922.23	2360.2	2777.91	1747.84	1423.68	2756.21	1889.57	2568.74	1823.42	2179.84	1398.75	2168.59	2076.72	1966.46
metabat1.59__contig889_1054	Belongs to the LarC family	-	4.99.1.12	ko:K09121	DUF111	511.052	484.316	390.579	341.023	454.646	391.008	679.371	450.369	367.48	542.618	570.849	522.467	362.237	541.761	444.719	515.734	553.684	587.819
metabat1.59__contig889_1055	Catalyzes the ATP-dependent conversion of 7-carboxy-7- deazaguanine (CDG) to 7-cyano-7-deazaguanine (preQ(0))	queC	6.3.4.20	ko:K06920	QueC	1109.78	1133.68	1121.01	770.411	1201.45	874.772	1652.1	817.9	730.579	920.009	749.247	1297.84	944.452	1230.79	888.494	868.593	1301.39	938.547
metabat1.59__contig889_1056	TIGRFAM oxaloacetate decarboxylase alpha subunit	pycB	6.4.1.1	ko:K01960	Biotin_lipoyl,HMGL-like,PYC_OADA	1044.38	1259.41	962.798	780.526	1075.75	832.008	1036.24	1396.82	1460.17	898.591	919.145	1068.51	1381.08	1005.46	1729.79	702.294	1014.33	930.748
metabat1.59__contig889_1057	PFAM 4Fe-4S ferredoxin, iron-sulfur binding domain protein	-	1.2.7.3	ko:K00176	Fer4,Fer4_10,Fer4_4,Fer4_6,Fer4_7	288.055	325.554	207.226	733.903	542.575	454.29	479.719	2780.16	2088.18	2053.87	1520.46	764.604	553.903	572.959	1061.78	542.349	473.546	772.624
metabat1.59__contig889_1058	myo-inositol-1-phosphate synthase	-	5.5.1.4	ko:K01858	Inos-1-P_synth	1433.78	1457.7	1515.9	1667.34	1950.63	1762.04	978.539	2432.98	2550.99	2442.37	2289.1	2248.66	1399.03	1275.57	1729.36	1265.11	1400.95	1360.87
metabat1.59__contig889_1059	-	-	-	-	-	3739.12	2918.41	4737.15	4769.67	4274.7	5176.46	6635.49	3816.81	3387.77	8343.27	4573.91	7627.79	4673.29	6296.09	3501.64	5070.04	4338.19	5484.92
metabat1.59__contig889_1060	beta-lactamase	-	2.5.1.105	ko:K06897	Lactamase_B,Lactamase_B_2	648.597	505.013	538.226	481.888	465.751	393.062	527.79	567.829	418.665	346.794	524.786	340.45	486.664	546.446	541.534	648.17	723.322	518.065
metabat1.59__contig889_1061	thymidylate kinase	-	2.7.4.9	ko:K00943	Thymidylate_kin	814.979	756.841	937.835	607.388	643.775	571.137	791.168	828.994	796.798	593.073	561.286	648.277	799.764	588.36	793.62	403.655	607.132	551.207
metabat1.59__contig889_1062	PFAM phosphatidate cytidylyltransferase	-	-	-	-	519.047	496.932	502.629	567.5	620.165	594.298	655.883	1068.65	701.019	1017.74	1046.75	783.038	663.173	537.151	686.442	659.312	772.111	729.505
metabat1.59__contig889_1063	Prenyltransferase that catalyzes the transfer of the geranylgeranyl moiety of geranylgeranyl diphosphate (GGPP) to the C2 hydroxyl of (S)-3-O-geranylgeranylglyceryl phosphate (GGGP). This reaction is the second ether-bond-formation step in the biosynthesis of archaeal membrane lipids	-	2.5.1.42	ko:K17105	UbiA	1056.74	1659.78	1230.76	1011.37	981.432	1256.94	560.655	1016.52	878.128	919.378	1201.81	876.095	777.316	578.246	911.651	1019.63	922.005	817.746
metabat1.59__contig889_1064	PFAM pyridoxamine 5'-phosphate oxidase-related, FMN-binding	-	-	ko:K07005	Pyridox_ox_2	4841.59	4788.75	6239.48	4098.85	3702.85	6323.23	10820.4	3322.89	2861.37	8120.37	4340.3	5882.23	3461.67	6894.36	1282.28	4292.39	3967.16	4472.99
metabat1.59__contig889_1065	COG0607 Rhodanese-related sulfurtransferase	-	2.8.1.1,2.8.1.2,3.1.2.6	ko:K01011,ko:K01069	Lactamase_B,Rhodanese	2959.53	3035.97	2487.11	1540.04	2095.05	2814.2	6563.02	1805.91	1537.31	3915.81	2404.33	3719.43	2125.18	3383.93	1418.38	2404.08	2726.68	2794.27
metabat1.59__contig889_1066	COG0491 Zn-dependent hydrolases, including glyoxylases	-	-	-	Lactamase_B,Rhodanese	2036.93	2446.78	1381.78	660.143	1373.3	1653.95	3234.11	823.435	789.625	1787.22	1420.01	1753.19	1190.43	1547.32	1029.16	1582.33	1283	1972.32
metabat1.59__contig889_1067	Histidine kinase	-	-	-	DUF4118,HATPase_c,HisKA_2	106.43	70.1407	70.8192	120.472	158.779	77.4212	49.5245	64.1374	107.045	37.695	65.5982	98.8405	29.1998	205.74	10.2563	349.116	206.063	120.039
metabat1.59__contig889_1068	COG1131 ABC-type multidrug transport system ATPase component	-	-	ko:K01990	ABC_tran,DUF4162	1765.67	2847.5	2579.09	3469.42	4245.05	4405.99	3782.03	2770.22	2152.97	3754.74	2188.66	4078.19	2816.36	2902.72	2052.49	3852.37	3510.91	2976.75
metabat1.59__contig889_1069	PFAM ABC-2 type transporter	-	-	ko:K01992	ABC2_membrane	1495.07	2424.94	2084.16	2501.21	2840.76	3190.14	2091.96	2059.74	1445.45	1920.58	1287.24	2716.01	1892.03	1621.45	1539.63	2145.67	2607.76	1587.47
metabat1.59__contig889_1070	CRISPR-associated protein TM1802 (cas_TM1802)	-	-	ko:K19114	Cas_TM1802	310.666	311.703	460.607	459.153	572.2	383.424	366.546	474.737	564.921	890.361	398.428	756.419	400.817	308.905	294.029	360.875	241.63	434.384
metabat1.59__contig889_1071	CRISPR-associated protein Cas7	-	-	-	Cas_Cas7	902.857	489.142	768.549	940.841	963.485	667.696	1493.95	472.52	827.629	695.237	267.496	993.328	1269.03	799.072	506.748	605.608	322.999	505.533
metabat1.59__contig889_1072	CRISPR-associated protein (Cas_Cas5)	cas5h	-	ko:K19116	Cas_Cas5d	424.842	205.667	315.194	499.123	426.775	357.362	613.465	302.246	439.056	500.015	161.926	677.974	446.448	343.866	265.83	264.888	136.081	234.213
metabat1.59__contig889_1073	helicase superfamily c-terminal domain	-	-	ko:K07012	DEAD,Helicase_C	119.245	39.1971	63.487	158.843	155.115	88.7503	115.976	122.262	176.138	251.613	84.664	215.828	90.9573	87.7642	73.5555	110.433	70.8948	87.0893
metabat1.59__contig889_1074	CRISPR (clustered regularly interspaced short palindromic repeat), is an adaptive immune system that provides protection against mobile genetic elements (viruses, transposable elements and conjugative plasmids). CRISPR clusters contain sequences complementary to antecedent mobile elements and target invading nucleic acids. CRISPR clusters are transcribed and processed into CRISPR RNA (crRNA)	-	-	ko:K19091	Cas_Cas6	355.094	444.525	366.792	536.539	565.996	534.753	847.781	821.153	752.521	1564.54	911.825	1173.87	473.788	575.908	575.173	561.998	745.806	575.367
metabat1.59__contig889_1075	-	-	-	-	-	390.018	294.465	393.76	547.246	549.744	523.952	993.642	612.079	626.233	1618.54	417.411	1586.27	445.3	517.233	353.497	476.728	375.663	444.822
metabat1.59__contig889_1076	-	-	-	-	-	280.917	210.643	225.192	303.27	271.766	277.747	624.915	217.541	264.742	591.915	92.7067	776.034	272.818	212.256	217.421	121.02	175.325	178.574
metabat1.59__contig889_1077	CRISPR-associated autoregulator DevR family	-	-	ko:K19075	DevR	532.973	338.863	527.988	560.511	399.6	369.352	1029.5	394.479	506.272	646.162	159.737	805.908	530.535	291.652	338.785	244.861	203.304	239.72
metabat1.59__contig889_1078	CRISPR-associated protein Cas5	-	-	ko:K19090,ko:K19116	Cas_Cas5d	1434.73	750.326	1232.98	1307.12	972.757	1041.57	2133.36	696.236	1091.31	1234.08	331.019	1253.67	967.139	581.39	561.099	516.428	380.423	609.625
metabat1.59__contig889_1079	CRISPR-associated protein Cas5	-	-	ko:K19090,ko:K19116	Cas_Cas5d	335.08	220.147	260.297	345.158	290.267	256.771	466.319	254.279	409.655	423.429	143.968	400.027	303.885	242.664	213.477	231.772	264.677	244.216
metabat1.59__contig889_1080	helicase superfamily c-terminal domain	-	-	ko:K07012	DEAD,Helicase_C	200.862	167.804	192.797	254.448	234.029	202.06	226.034	211.259	341.458	278.93	121.867	295.52	222.493	172.937	156.915	207.484	172.959	159.772
metabat1.59__contig889_1081	Domain of unknown function DUF83	-	3.1.12.1	ko:K07464	Cas_Cas4	66.3284	42.9691	40.8327	39.072	35.0934	23.1781	24.4754	55.4702	82.2928	61.5798	40.524	66.4873	26.6569	42.705	46.5692	76.9087	70.9228	35.5166
metabat1.59__contig889_1082	CRISPR (clustered regularly interspaced short palindromic repeat), is an adaptive immune system that provides protection against mobile genetic elements (viruses, transposable elements and conjugative plasmids). CRISPR clusters contain spacers, sequences complementary to antecedent mobile elements, and target invading nucleic acids. CRISPR clusters are transcribed and processed into CRISPR RNA (c…	-	-	ko:K15342	Cas_Cas1	66.6416	44.635	80.5739	72.3081	80.0163	79.9314	36.0178	81.1347	158.257	103.704	71.5617	86.406	49.5513	64.7486	34.4138	129.564	72.9856	48.2455
metabat1.59__contig889_1083	CRISPR (clustered regularly interspaced short palindromic repeat), is an adaptive immune system that provides protection against mobile genetic elements (viruses, transposable elements and conjugative plasmids). CRISPR clusters contain sequences complementary to antecedent mobile elements and target invading nucleic acids. CRISPR clusters are transcribed and processed into CRISPR RNA (crRNA). Fun…	-	-	ko:K09951	CRISPR_Cas2	45.3238	0	37.6984	12.8259	42.0727	25.3617	9.03869	32.7759	40.5206	67.7777	27.9354	46.7686	46.9764	38.5509	30.574	39.2721	42.981	59.1909
metabat1.59__contig889_1084	TIGRFAM CRISPR-associated protein Csm1	-	-	ko:K07016	HD	1820.54	1102.34	1168.92	1554.01	1410.46	1342.29	1912.79	3500.28	2029.78	4252.62	5163.82	3468.2	2447.8	2832.48	2771.03	2907.17	3078.71	3449.52
metabat1.59__contig889_1085	CRISPR-associated protein, Csm2 family	-	-	ko:K19138	Csm2_III-A	2691.81	988.265	1239.34	1573.09	1763.12	1359.68	2500.99	1689.94	1440.99	1127.63	1844.32	1862.76	2746.28	2319.8	2708.85	1088.9	1431.12	2044.56
metabat1.59__contig889_1086	CRISPR-associated RAMP protein, Csm3 family	-	-	ko:K09002	RAMPs	2562.71	1567.8	1792.34	2483.2	1969.18	1796.39	3313.64	2129.17	1795.71	1607.18	2036.53	2175.24	3662.66	2755.98	2883.19	1993.19	1968.3	2715.82
metabat1.59__contig889_1087	CRISPR-associated RAMP protein, Csm4 family	-	-	ko:K19139	RAMPs	1513.17	1057.56	1333.64	2907.3	1351.92	1729.08	2481.37	1943.09	1390.99	1992.48	1980.85	2059.09	3117.4	2810.98	2013.09	4214.57	2068.24	2902.34
metabat1.59__contig889_1088	TIGRFAM CRISPR-associated RAMP protein, Csm5 family	-	-	ko:K19140	RAMPs	2754.1	1819.28	2517.75	3025.16	2161.78	2336.56	4383.03	2171.69	1699.79	2019.16	1606.4	3367.47	4181.79	2935.54	2909.8	2578.02	2170.73	2395.99
metabat1.59__contig889_1089	CRISPR-associated protein (Cas_Cas02710)	-	-	-	Cas_Cas02710	2704.07	1862.2	2410.56	2605.41	2446.53	2115.97	3974.01	2201.13	1499.75	2007.12	2014.04	3053.22	3739.33	2962.88	2426.45	2457.52	2265.1	2639.16
metabat1.59__contig889_1090	-	-	-	-	-	110.947	149.16	83.6683	37.3616	60.0277	75.9889	155.469	109.115	92.7422	207.826	112.929	179.053	110.393	46.6692	79.9733	140.08	119.241	170.182
metabat1.59__contig889_1091	CRISPR-associated protein, MJ1666 family	-	-	ko:K19143	Cas_DxTHG	240.175	171.233	209.349	352.627	326.272	340.628	105.041	422.652	476.433	374.774	352.036	236.373	185.567	196.808	194.177	326.87	276.566	239.224
metabat1.59__contig889_1092	CRISPR-associated protein (Cas_csx3)	-	-	ko:K19144	Cas_csx3	192.71	104.05	137.886	237.354	188.431	194.362	128.567	399.606	516.084	354.15	260.655	228.082	182.891	210.591	159.754	312.691	286.967	313.969
metabat1.59__contig889_1093	methyltransferase	-	-	-	-	491.876	723.043	828.691	294.527	245.367	370.342	350.072	606.12	425.482	884.975	883.52	389.199	327.581	382.443	318.895	744.361	489.278	388.652
metabat1.59__contig889_1094	-	-	-	-	-	79.8819	66.2934	20.9171	42.699	95.0439	50.6593	75.2271	12.1239	42.1555	65.3167	86.3572	85.6339	45.9969	87.5047	36.3515	84.048	29.8101	62.6988
metabat1.59__contig889_1095	-	-	-	-	-	8200.58	3968.8	4286.04	3030.63	2568.69	2793.12	12740.2	3569.24	1550.67	5563.15	4542.68	5419.75	4422.97	8698.7	3239.71	2847.27	4790.96	8137.41
metabat1.59__contig889_1096	Domain of unknown function DUF11	-	-	-	DUF11	55684.7	26084.6	38921.7	47309.4	21307	33232.4	101659	36289.2	11654.8	102735	86841.2	46334.4	35876.9	128527	17172.1	91517.7	80157.1	118215
metabat1.59__contig889_1097	Domain of unknown function DUF11	-	-	-	DUF11	85333.2	37222	65829	70661.3	27421.5	49906.4	147838	58927.7	18820.5	161232	145278	65681	58380.4	235826	20913	159623	129522	188954
metabat1.59__contig889_1098	K -dependent Na Ca	-	-	ko:K07301	Na_Ca_ex	467.955	526.23	544.004	979.959	926.867	934.388	511.085	970.038	640.495	1490.3	1270	1126.42	498.189	567.966	559.658	811.687	937.983	742.302
metabat1.59__contig889_1099	hydrogenase expression formation protein	hypD	-	ko:K04654	HypD	1594.09	3527.33	2377.88	2211.46	2077.92	2165.56	1462.06	2093.21	1381.78	1733.76	2045.96	2056.69	1739.06	1328.82	1724.16	1379.59	1976.76	1526.14
metabat1.59__contig889_1100	Catalyzes the dephosphorylation of 2-phosphoglycolate	gph	3.1.3.18	ko:K22223	Hydrolase_3,S6PP	537.436	1226.97	740.139	409.028	640.101	571.155	453.134	619.406	442.709	499.991	546.783	618.69	590.758	408.425	658.615	421.889	641.632	472.44
metabat1.59__contig889_1101	modulator of DNA gyrase	-	-	ko:K03592	PmbA_TldD	923.698	2041.97	1381.82	742.787	872.95	941.666	833.484	937.769	500.059	672.415	907.409	765.427	1002.38	823.267	908.653	743.464	987.934	789.753
metabat1.59__contig889_1102	-	-	-	-	-	341.47	618.142	356.29	260.202	323.198	401.696	206.199	263.48	103.994	212.748	265.319	214.91	318.798	191.881	350.164	126.159	329.175	252.527
metabat1.59__contig889_1103	Fe-S protein PflX, homolog of pyruvate formate lyase activating	pflX	1.97.1.4	ko:K04070	Fer4_12,Radical_SAM	496.282	938.971	746.038	540.348	525.497	652.708	453.554	589.307	301.779	535.747	614.83	488.049	501.712	547.346	438.849	551.832	727.336	588.086
metabat1.59__contig889_1104	Has nucleotide phosphatase activity towards ATP, GTP, CTP, TTP and UTP. May hydrolyze nucleoside diphosphates with lower efficiency	-	3.6.1.15	ko:K06928	NTPase_1	113.631	131.964	137.16	66.6644	85.9092	123.912	48.5458	73.8214	78.9792	63.0402	141.049	72.9258	78.9948	120.224	36.3228	183.71	154.518	114.67
metabat1.59__contig889_1105	Converts O-phospho-L-seryl-tRNA(Cys) (Sep-tRNA(Cys)) to L-cysteinyl-tRNA(Cys) (Cys-tRNA(Cys))	-	2.5.1.73	ko:K06868	SepSecS	957.837	791.079	871.08	602.571	914.941	755.793	872.187	945.204	673.056	796.883	906.198	1031.83	864.847	1062.96	943.509	912.179	1471.57	768.323
metabat1.59__contig889_1106	PFAM Bacterial transcription activator, effector binding	-	-	-	GyrI-like	1288.53	1731.35	1709.21	1176.66	952.157	1321.47	1269.69	836.09	993.601	1183.22	931.032	1010.06	981.542	782.916	800.041	819.341	724.786	832.472
metabat1.59__contig889_1107	Universal stress protein family	-	-	-	Usp	5.35256	9.99461	10.0913	0	0	10.1834	0	0	0	0	0	9.38942	0	0	8.76876	0	0	0
metabat1.59__contig889_1108	COG0589 Universal stress protein UspA and related nucleotide-binding proteins	-	-	-	Usp	322.631	518.095	456.197	369.916	351.543	372.382	461.824	326.117	326.899	379.879	489.371	479.177	283.121	387.347	377.03	357.562	352.528	425.429
metabat1.59__contig889_1109	TIGRFAM TIGR00288 family protein	-	-	-	NYN	1534.95	1779.65	1619.12	3327.16	2304.68	3071.63	1678.01	1501.07	1858.24	2280.42	1883.06	2162.86	1687.1	1543.29	1353.83	1986.98	1723.7	1650.08
metabat1.59__contig889_1110	Bacterial regulatory proteins, tetR family	-	-	-	TetR_N	510.446	487.697	390.254	1742.66	1481.78	1193.82	776.471	1111.74	930.628	1468.91	1096.62	1121.65	626.781	786.379	790.069	857.483	1112.35	813.686
metabat1.59__contig889_1111	Part of a complex that catalyzes the formation of methyl-coenzyme M and tetrahydromethanopterin from coenzyme M and methyl-tetrahydromethanopterin. This is an energy-conserving, sodium-ion translocating step	mtrA	2.1.1.86	ko:K00577	MtrA	2917.96	2601.77	2687.58	11827.9	5470.2	35531.6	141.031	149.379	1183.02	278.874	256.134	345.307	520.061	302.729	718.733	1445.73	490.877	399.892
metabat1.59__contig889_1112	Involved in the binding of tRNA to the ribosomes	rps10	-	ko:K02946	Ribosomal_S10	3146.23	2801.38	2261.92	3797.61	3495.06	3473.67	3347.09	4652.1	6353.5	3923.32	3424.74	4073.42	3112.29	3046.45	4553.81	2107.87	3740.48	2596.07
metabat1.59__contig889_1113	This protein promotes the GTP-dependent binding of aminoacyl-tRNA to the A-site of ribosomes during protein biosynthesis	tuf	-	ko:K03231	GTP_EFTU,GTP_EFTU_D2,GTP_EFTU_D3	10217.2	12456.8	8864.9	10377.9	8476.2	9875.67	12195.6	10506.3	18378	7325.56	8007.53	9145.32	14874.1	9122.09	17964.6	6049.47	7098.78	8637.18
metabat1.59__contig889_1114	Catalyzes the GTP-dependent ribosomal translocation step during translation elongation. During this step, the ribosome changes from the pre-translocational (PRE) to the post- translocational (POST) state as the newly formed A-site-bound peptidyl-tRNA and P-site-bound deacylated tRNA move to the P and E sites, respectively. Catalyzes the coordinated movement of the two tRNA molecules, the mRNA and…	fusA	-	ko:K03234	EFG_C,EFG_II,EFG_IV,GTP_EFTU,GTP_EFTU_D2	1752.96	1312.88	1617.17	1052.21	954.063	846.548	1934.71	1293.36	1798.84	747.296	885.337	781.104	2214.07	1840.07	1973.03	731.023	1036.97	1357.1
metabat1.59__contig889_1115	One of the primary rRNA binding proteins, it binds directly to 16S rRNA where it nucleates assembly of the head domain of the 30S subunit. Is located at the subunit interface close to the decoding center	rps7	-	ko:K02992	Ribosomal_S7	1086.99	840.464	1065.07	944.575	605.716	696.141	1219.73	725.658	1055.8	444.512	538.536	464.612	1278.96	1022.34	1166.26	515.461	606.747	673.611
metabat1.59__contig889_1116	One of the primary rRNA binding proteins, it binds directly to 16S rRNA where it nucleates assembly of the head domain of the 30S subunit. Is located at the subunit interface close to the decoding center	rps7	-	ko:K02992	Ribosomal_S7	18.1341	22.574	17.0943	7.26987	13.627	34.5007	6.83097	8.25676	0	16.1756	9.04803	0	12.5302	15.8917	39.6106	0	24.3621	12.2
metabat1.59__contig889_1117	With S4 and S5 plays an important role in translational accuracy. Located at the interface of the 30S and 50S subunits	rps12	-	ko:K02950	Ribosom_S12_S23	1060.85	964.256	1094.89	1004.03	649.029	838.083	1155.96	736.931	1187.93	483.442	555.656	515.159	1217.52	1103.89	1351.42	444.388	647.21	689.286
metabat1.59__contig889_1118	Participates in transcription termination	nusA	-	ko:K02600	KH_2	727.216	671.355	711.588	410.891	542.803	439.517	899.025	660.005	883.956	378.757	348.234	482.303	994.857	712.138	922.164	321.805	413.081	479.395
metabat1.59__contig889_1119	Belongs to the eukaryotic ribosomal protein eL30 family	rpl30e	-	ko:K02908	Ribosomal_L7Ae	1051.78	791.769	1301.86	1401.71	790.365	1180.79	1354.56	1326.66	2047.68	1416.79	1219.77	872.645	1492.79	1588.09	1311.7	957.087	884.717	1200.05
metabat1.59__contig889_1120	DNA-dependent RNA polymerase catalyzes the transcription of DNA into RNA using the four ribonucleoside triphosphates as substrates	rpoA2	2.7.7.6	ko:K03042	RNA_pol_Rpb1_5	745.887	639.603	710.957	753.285	509.724	479.617	724.255	680.886	809.736	653.74	740.691	527.931	821.03	1075.45	724.648	498.763	583.775	794.149
metabat1.59__contig889_1121	DNA-dependent RNA polymerase catalyzes the transcription of DNA into RNA using the four ribonucleoside triphosphates as substrates	rpoA1	2.7.7.6	ko:K03041	RNA_pol_Rpb1_1,RNA_pol_Rpb1_2,RNA_pol_Rpb1_3,RNA_pol_Rpb1_4,RNA_pol_Rpb1_5	2180.6	3052.18	3132.57	1313.39	1214.6	1963.25	2981.18	1735.89	1667.18	1567.83	1807.02	1461.7	2853.31	3288.47	2291.26	1132.05	1515.42	2158.02
metabat1.59__contig889_1122	DNA-dependent RNA polymerase catalyzes the transcription of DNA into RNA using the four ribonucleoside triphosphates as substrates	rpoB1	2.7.7.6	ko:K03044,ko:K13798	RNA_pol_Rpb2_4,RNA_pol_Rpb2_5,RNA_pol_Rpb2_6,RNA_pol_Rpb2_7	3218.25	5585.64	5829.83	1768.1	1599.5	3070.99	3655.24	2365.11	1886	2308.94	2574.38	2185.64	3379.34	4116.93	2472.48	1664.53	1958.38	2824.15
metabat1.59__contig889_1123	DNA-dependent RNA polymerase catalyzes the transcription of DNA into RNA using the four ribonucleoside triphosphates as substrates	rpoB1	2.7.7.6	ko:K03044,ko:K13798	RNA_pol_Rpb2_4,RNA_pol_Rpb2_5,RNA_pol_Rpb2_6,RNA_pol_Rpb2_7	2568.59	4090.69	4746.72	1322.85	1224.45	1783.31	2107.23	3181.04	2313.95	3072.8	3050.15	1545.48	1927.02	2009.39	1959.65	1162.06	1208.01	1842.33
metabat1.59__contig889_1124	DNA-dependent RNA polymerase catalyzes the transcription of DNA into RNA using the four ribonucleoside triphosphates as substrates	rpoH	2.7.7.6	ko:K03053	RNA_pol_Rpb5_C	1315.53	1321.31	1179.45	1400.35	2284.08	1487.01	1984.62	7460.18	6031.18	8478.1	6841.48	2612.37	1506.84	1949.13	2718.96	1793.62	2497.6	2116.31
metabat1.59__contig889_1125	Belongs to the phosphoglycerate kinase family	pgk	2.7.2.3	ko:K00927	PGK	655.206	881.09	657.729	470.039	486.528	471.283	697.565	804.696	634.393	501.391	625.442	697.68	764.281	556.052	1032.9	481.354	630.059	687.881
metabat1.59__contig889_1126	Involved in the gluconeogenesis. Catalyzes stereospecifically the conversion of dihydroxyacetone phosphate (DHAP) to D-glyceraldehyde-3-phosphate (G3P)	tpiA	5.3.1.1	ko:K01803	TIM,ThiG	679.339	691.556	665.883	1590.27	1252.39	1361.74	659.543	1956.78	1778.79	2210.44	1797.04	1230.01	893.883	865.647	1116.33	1232.51	1604.48	1119.14
metabat1.59__contig889_1127	-	-	-	-	-	18632.9	21032.6	14732.1	25560.8	25983.4	33298.9	26694.1	15455.4	16495.3	20469.2	9148.8	27406.7	13593.8	13385.9	7750.39	14526.2	15107	14903.8
metabat1.59__contig889_1128	Component of the wyosine derivatives biosynthesis pathway that catalyzes the condensation of N-methylguanine with 2 carbon atoms from pyruvate to form the tricyclic 4-demethylwyosine (imG-14) on guanosine-37 of tRNA(Phe)	taw1	4.1.3.44	ko:K15449	Radical_SAM,Wyosine_form	962.147	1122.67	928.661	1891.71	2017.04	1673.57	1376.83	2034.75	2038.86	1611.05	2176.32	2572.73	1539	1248.07	1591.82	2668.93	1709.24	1789.81
metabat1.59__contig889_1129	Protein of unknown function (DUF1002)	-	-	-	DUF1002	8099.51	7721.79	9873.96	7160.24	5880.87	9013.99	10680.7	4254.35	4081.54	4240.38	2933.92	4370.84	8939.05	5993.3	6146.92	4160.59	3075.74	5135.87
metabat1.59__contig889_1130	-	-	-	-	-	1313.83	1086.05	1392.02	1770.55	1529.74	1622.96	1541.7	3562.78	2782.09	2821.48	2675.68	2031.51	1963.9	1096.71	2108.96	1248.4	1236.32	1344.77
metabat1.59__contig889_1131	Succinyl-CoA synthetase functions in the citric acid cycle (TCA), coupling the hydrolysis of succinyl-CoA to the synthesis of either ATP or GTP and thus represents the only step of substrate-level phosphorylation in the TCA. The beta subunit provides nucleotide specificity of the enzyme and binds the substrate succinate, while the binding sites for coenzyme A and phosphate are found in the alpha …	sucC	6.2.1.5	ko:K01903	ATP-grasp_2,Ligase_CoA	758.87	763.555	616.874	551.925	635.037	568.242	830.781	722.278	485.845	579.72	524.786	679.094	596.548	506.354	635.254	451.824	493.388	521.322
metabat1.59__contig889_1132	Oxidoreductase	korC	1.2.7.3	ko:K00177	POR	1165.77	1636.04	1204.63	927.783	1197.35	1069.1	1661.38	1205.23	681.275	1228.38	1339.17	1495.91	1021.8	1083.7	1090.16	801.287	1292.97	1261
metabat1.59__contig889_1133	PFAM Thiamine pyrophosphate enzyme, C-terminal	korB	1.2.7.11,1.2.7.3	ko:K00175	TPP_enzyme_C	1090.91	1496.55	1195.14	882.528	1073.43	992.765	1482.51	1019.04	554.532	1053.82	1011.74	1285.79	861.961	1116.78	842.831	856.138	1294.7	1033.43
metabat1.59__contig889_1134	ferredoxin oxidoreductase	korA	1.2.7.11,1.2.7.3	ko:K00174	PFOR_II,POR_N	720.937	764.139	569.047	635.448	949.69	616.518	949.336	1175.31	831.399	1088.49	880.495	1340.46	592.405	701.835	999.052	490.97	771.18	657.77
metabat1.59__contig889_1135	4Fe-4S dicluster domain	korD	1.2.7.3	ko:K00176	Fer4	500.847	819.115	410.263	722.832	572.333	775.445	647.966	1071.02	616.841	1109.19	1132.3	951.292	655.151	490.371	1024.22	436.111	881.675	704.115
metabat1.59__contig889_1136	Catalyzes the conversion of 7,8-dihydroneopterin (H2Neo) to 6-hydroxymethyl-7,8-dihydropterin (6-HMD)	mptD	4.1.2.25	ko:K09739	DHNA	209.594	110.294	122.137	54.9981	79.466	58.0012	90.4361	104.107	112.216	63.7355	85.5629	50.1365	77.0199	92.6725	99.8876	192.458	107.511	111.524
metabat1.59__contig889_1137	Sortase family	-	-	-	Sortase	996.422	741.691	1336.61	867.833	542.965	617.126	1545.27	1276.16	850.561	1178.58	915.832	642.265	1383.04	931.929	938.695	1095.39	618.432	923.213
metabat1.59__contig889_1138	-	-	-	-	-	2411.82	1671.66	2555.08	1435.92	1497.01	1367.45	3376.24	2095.56	1414.04	1591.07	1395.05	1923.47	2638.82	1765.75	1889.22	1299.05	1199.49	1611.85
metabat1.59__contig889_1139	Protein of unknown function (DUF515)	-	-	-	DUF515,RcpC	7900.6	9490.11	12451.9	8672.23	7524.57	10627.1	13297.1	7149.89	6442.48	7636.73	4921.94	8422.91	10840.4	8637.63	5943.97	8672.72	5132.85	7106.47
metabat1.59__contig889_1140	CDP-alcohol phosphatidyltransferase	-	2.7.8.38	ko:K19665	CDP-OH_P_transf	2470.94	2447.09	4072.94	4895.92	3409.7	5097.49	3411.75	3740.76	3863.13	5411.09	3617.33	4424.59	4908.13	3423.33	2551.43	5872.94	2883.05	3699.46
metabat1.59__contig889_1141	phosphatidylserine decarboxylase	asd	4.1.1.65	ko:K01613	PS_Dcarbxylase	648.465	728.479	657.004	546.563	692.906	734.217	326.489	819.518	713.132	599.592	733.911	525.299	539.873	433.83	754.865	741.082	582.199	583.106
metabat1.59__contig889_1142	-	-	-	-	-	1135.31	1210.79	1218.36	1227.95	1382.52	1198.12	678.129	4029.3	2845.88	2552.81	3489.25	1920.21	1303.14	995.396	2230.8	1457.01	1235.82	1479.53
metabat1.59__contig889_1143	cell shape determining protein, MreB Mrl	-	-	ko:K03569	MreB_Mbl	602.51	612.549	423.199	376.461	450.059	304.601	402.473	515.936	567.359	223.836	346.271	358.802	494.435	255.985	922.82	237.897	330.095	262.465
metabat1.59__contig889_1144	Endonuclease that specifically degrades the RNA of RNA- DNA hybrids	rnhB	3.1.26.4	ko:K03470	RNase_HII	552.922	611.975	483.387	394.168	371.936	203.604	377.93	523.812	717.944	313.226	475.561	396.968	545.353	222.736	750.586	253.346	298.026	299.24
metabat1.59__contig889_1145	MotA TolQ ExbB proton channel	-	-	ko:K03561	MotA_ExbB	732.027	1112.81	794.372	872.76	949.869	804.213	726.787	1263.83	1144.27	765.841	1118.82	786.064	770.94	485.302	1080.35	622.271	728.74	626.131
metabat1.59__contig889_1146	biopolymer transport protein, ExbD TolR	-	-	ko:K03559	ExbD	1066.31	1750.25	1143.87	838.935	1013.55	940.04	755.441	1315.09	1073.28	828.812	913.617	987.836	794.532	575.476	904.682	504.578	780.933	769.928
metabat1.59__contig889_1147	Catalyzes the cyclization of 5-formylamidoimidazole-4- carboxamide ribonucleotide to IMP	purO	3.5.4.10	ko:K11176	IMP_cyclohyd	964.421	1491.99	989.273	1087.05	921.655	890.829	917.438	820.958	1002.41	595.327	669.494	743.73	890.935	669.086	843.403	507.359	765.18	759.319
metabat1.59__contig889_1148	Catalyzes the GTP-dependent successive addition of two or more gamma-linked L-glutamates to the L-lactyl phosphodiester of 7,8-didemethyl-8-hydroxy-5-deazariboflavin (F420-0) to form coenzyme F420-0-glutamyl-glutamate (F420-2) or polyglutamated F420 derivatives	cofE	6.3.2.31,6.3.2.34	ko:K12234	F420_ligase	692.827	943.385	609.327	554.012	865.738	629.025	887.899	625.414	732.222	413.796	529.652	796.658	762.367	697.086	728.783	603.884	1132.9	622.314
metabat1.59__contig889_1149	Catalyzes the transfer of the 2-phospholactate moiety from lactyl (2) diphospho-(5')guanosine (LPPG) to 7,8-didemethyl- 8-hydroxy-5-deazariboflavin (FO) with the formation of the L- lactyl phosphodiester of 7,8-didemethyl-8-hydroxy-5- deazariboflavin (F420-0) and GMP	cofD	2.7.8.28	ko:K11212	UPF0052	1045.19	2275.71	1485.56	1852.47	1655.84	1723.18	1414.92	1304.92	1249.69	1223.27	1487.96	1518.15	1488.84	1482.89	827.577	1705.39	2015.15	1609.11
metabat1.59__contig889_1150	Catalyzes the formation of 2-amino-5-formylamino-6- ribofuranosylamino-4(3H)-pyrimidinone ribonucleotide monophosphate and inorganic phosphate from GTP. Also has an independent pyrophosphate phosphohydrolase activity	gch3	3.5.4.29	ko:K08096	GCH_III	2495.81	2115.15	1548.76	2775.36	3492.8	2676.96	3512.34	1757	2473.93	1890.15	1568.05	2279.39	2595.54	1614.54	2369.5	1150.46	1813.57	1568.25
metabat1.59__contig889_1151	synthase	dusA2	-	-	Dus	663.739	776.137	503.015	377.179	669.014	434.583	508.866	492.319	650.94	316.904	343.318	384.277	394.911	318.724	532.178	250.186	533.255	304.202
metabat1.59__contig889_1152	TIGRFAM Methyl coenzyme M reductase system, component A2	-	-	ko:K00400	ABC_tran	2248.02	3023.22	2509.4	1217.28	1464.06	1912.22	1352.84	1267.02	1420.81	1261.13	1097.7	1566.11	1128.47	1053.72	1433.72	803.559	1084.6	1191.19
metabat1.59__contig889_1153	methanogenesis marker domain 9	-	-	-	-	540.529	322.417	295.813	473.117	418.03	454.198	568.418	1220.3	1483.3	1046.67	872.021	579.45	610.036	442.108	1084.75	303.317	373.169	518.2
metabat1.59__contig889_1154	synthase	cysG	1.3.1.76,4.99.1.4	ko:K02304	NAD_binding_7	164.231	132.669	88.9358	89.6536	99.7803	84.2077	88.1898	109.779	141.62	48.3119	94.1477	102.161	121.93	124.018	139.295	117.649	142.395	133.997
metabat1.59__contig889_1155	Catalyzes the NADPH-dependent reduction of glutamyl- tRNA(Glu) to glutamate 1-semialdehyde (GSA)	hemA	1.2.1.70	ko:K02492	GlutR_N,GlutR_dimer,Shikimate_DH	466.086	351.194	412.766	385.248	367.689	346.646	568.556	514.619	645.4	419.942	434.609	403.131	632.938	513.781	615.276	382.173	396.382	469.757
metabat1.59__contig889_1156	AAA ATPase	-	-	ko:K07392	AAA	4661.78	4131.03	7135.61	3876.18	3097.66	3801.08	7110.92	5805.12	5504.08	6621.99	4791.32	6653.11	6111.23	5178.97	5326.29	2612.25	2755.03	4310.34
metabat1.59__contig889_1157	TIM barrel	-	3.1.21.2	ko:K01151	AP_endonuc_2	1375	1436.17	1715.17	2610.5	1881.77	1942.69	2306.79	2137.29	1923.77	1953.4	1796.84	2128.94	2449.24	2267.69	2266.49	2079.22	1587.33	2057.09
metabat1.59__contig889_1158	Belongs to the glyceraldehyde-3-phosphate dehydrogenase family	gap	1.2.1.59	ko:K00150	DapB_N,Gp_dh_C	2127.09	2064.11	2172.81	2827.11	2354.71	2270.35	3484.81	2858.23	2539.3	1963.43	2062.88	2795.16	3419.25	2098.2	3989.29	1602.23	1682.21	2129.09
metabat1.59__contig889_1159	Relaxes both positive and negative superturns and exhibits a strong decatenase activity	top6A	5.99.1.3	ko:K03166	TP6A_N	2243.66	3023.35	3445.69	2629.27	2659.38	3430	5323.44	2010.35	2218.52	4638.76	2620.47	3190.39	2194.64	4051.73	1555.79	2467.06	4559.96	2841.07
metabat1.59__contig889_1160	Relaxes both positive and negative superturns and exhibits a strong decatenase activity	top6B	5.99.1.3	ko:K03167	HATPase_c,Topo-VIb_trans	1120.83	1833.34	1712.92	974.033	1340.21	1656.94	1826.43	825.739	767.617	2084.99	1369.64	1348.01	759.072	1356.22	515.24	1198.03	1842.71	1176.04
metabat1.59__contig889_1161	KH domain protein	-	-	ko:K06961	KH_1	408.818	222.071	393.551	192.202	175.947	188.555	474.595	401.051	381.277	298.363	393.126	230.356	303.027	358.264	409.963	281.546	246.318	332.547
metabat1.59__contig889_1162	Serine threonine protein kinase	-	2.7.11.1	ko:K07178	RIO1	915.413	416.082	808.585	503.913	613.866	397.753	1116.15	1771.02	1840.44	1199.5	1095.93	872.329	687.516	1026.89	1065.55	586.583	621.836	920.315
metabat1.59__contig889_1163	Seems to be required for maximal rate of protein biosynthesis. Enhances ribosome dissociation into subunits and stabilizes the binding of the initiator Met-tRNA(I) to 40 S ribosomal subunits	eif1a	-	ko:K03236	eIF-1a	752.778	451.028	501.814	989.966	1038.84	611.243	1229.67	2767.65	2998.37	2751.8	2028.94	1707.21	1363.57	1146.75	2328.15	858.657	1036.52	1467.27
metabat1.59__contig889_1164	TIGRFAM molybdenum cofactor synthesis	moeA2	2.10.1.1	ko:K03750	MoCF_biosynth,MoeA_C,MoeA_N	1345.47	1534.66	1451.99	891	851.262	1140.48	1431.5	1030.8	759.961	1194.26	1108.07	998.127	1159.23	1369.73	959.453	994.154	1129.63	1126.36
metabat1.59__contig889_1165	precorrin-6x reductase	cbiJ	1.3.1.106,1.3.1.54	ko:K05895	CbiJ	419.266	248.023	280.235	485.769	471.571	324.911	395.175	394.963	489.243	215.202	296.207	324.939	446.728	410.971	867.452	408.807	730.779	381.156
metabat1.59__contig889_1166	ATPase, P-type, K Mg Cd Cu Zn Na Ca Na H-transporter	-	3.6.3.8	ko:K01537	Cation_ATPase_C,Cation_ATPase_N,E1-E2_ATPase,Hydrolase,Hydrolase_3	757.393	764.586	757.676	1042.39	810.639	880.619	742.53	826.881	888.433	596.378	787.074	844.495	1045.71	897.334	1074.12	1023.1	1171.18	921.724
metabat1.59__contig889_1167	Belongs to the UPF0146 family	-	-	ko:K09713	UPF0146	152.927	66.8317	108.885	176.096	177.878	117.617	58.8319	580.004	423.433	269.919	367.715	131.278	124.779	130.452	237.204	366.31	183.592	137.908
metabat1.59__contig889_1168	Acetyltransferase	rimI	2.3.1.128	ko:K03789	Acetyltransf_1	1212.79	1022.97	1358.75	1334.53	1404.74	1323.42	1313.83	1273.87	1710.83	1423.13	832.563	1171.33	1449.17	1141.61	1153.28	1102.96	672.322	1142.29
metabat1.59__contig889_1169	Belongs to the CarA family	carA	6.3.5.5	ko:K01956	CPSase_sm_chain,GATase	1311.64	2083.74	1510.72	1081.8	1241.79	1456.09	1550.36	1474.74	1152.37	1184.44	1134.93	1489.2	1414.55	1237.76	1529.84	1092.31	1161.39	1275.25
metabat1.59__contig889_1170	Belongs to the CarB family	carB	6.3.5.5	ko:K01955	CPSase_L_D2,CPSase_L_D3,MGS	1378.55	2043.63	1648.39	1421.87	1412.91	1635.75	1595.5	1572.1	1063.51	1583.02	1580.8	1549.22	1445.05	1461.87	1338.41	1463.9	1597.46	1430.34
metabat1.59__contig889_1171	CARDB	-	-	-	CARDB	7505.3	12604.4	6392.76	19834	2369.92	27985.7	42565.1	13002.3	15774.6	28161	15978.6	26657.4	17692.6	10586	8653.88	20123.1	12157.4	13802.4
metabat1.59__contig889_1172	Amidohydrolase family	-	-	-	Amidohydro_1	681.64	914.681	868.831	1247.33	1020.31	987.738	1357.7	1196.4	1384.33	1635.29	917.918	1234.3	1129.38	797.268	922.568	870.139	1156.17	817.316
metabat1.59__contig889_1173	Universal stress protein family	-	-	-	Usp	7148.51	7378.83	7519.22	8906.55	10713	10861	7918.41	6217.82	7751.61	11293.1	7875.44	9840.12	7036.51	5635.09	6153.98	6521.68	7107.62	7364.96
metabat1.59__contig889_1174	Domain in cystathionine beta-synthase and other proteins.	-	-	-	CBS	3730.81	5471.14	4350.73	3405.15	2435.63	3642.13	3253.97	3076.25	3126.14	3246.46	3108.97	2761.35	3061.82	3009.48	2082.63	2573.85	2844.95	3038.08
metabat1.59__contig889_1175	-	-	-	-	-	2494.6	3987.68	2399.23	975.071	1086.75	1552.09	1264.78	1655.4	1367.34	1195.28	1609.68	999.387	1165.25	1466.77	1104.53	911.552	1261.28	1442.42
metabat1.59__contig889_1176	COG1606 ATP-utilizing enzymes of the PP-loop superfamily	-	-	ko:K06864	ATP_bind_3,QueC	528.838	529.836	503.456	406.678	286.6	365.299	300.665	355.365	306.262	377.028	524.786	296.583	403.449	490.146	310.258	519.875	473.641	489.369
metabat1.59__contig889_1177	TfuA-like protein	-	-	-	TfuA	1314.18	1843.99	1691.45	1061.99	894.683	1414.81	1189.82	993.479	786.031	1129.03	1266.33	916.781	1452.38	1278.09	1253.95	1800.85	1195.05	1505.3
metabat1.59__contig889_1178	methanogenesis marker protein 1	-	-	ko:K09136	YcaO	2427.27	3417.18	2664.52	2023.36	1928.3	2588.26	2156.88	1880.07	1493.72	1907.2	2107.1	2012.37	2442.91	2081.04	2366.12	2021.21	1928.44	2199.7
metabat1.59__contig889_1179	PFAM Peptidase	-	-	-	-	5933.86	6330.15	7383.43	8732.23	6489.24	9143.31	6204.09	8819.95	7001.13	10264.6	9508.21	8058.2	8616.12	7207.02	6812.34	9114.79	6739.81	7676.55
metabat1.59__contig889_1180	PFAM Signal transduction histidine kinase, subgroup 2, dimerisation and phosphoacceptor	-	-	-	GAF,GAF_2,HATPase_c,HATPase_c_2,HisKA_2,PAS,PAS_3,PAS_4,PAS_8,PAS_9,Response_reg,TBPIP	3062.79	2585.94	3298.08	4200.57	3304.17	4223.46	4004.89	2328.99	1759.35	3864.07	2865.34	3469	2721.41	4319.31	1692.94	2854.6	3415.66	3572.68
metabat1.59__contig889_1181	Iron-containing alcohol dehydrogenase	-	-	-	Fe-ADH	5976.75	4806.82	5722.35	7696.88	7301.16	8369.38	9065.1	5801.66	5006.35	9498.75	6234.63	8389.3	6505.02	8689.82	4962.04	6154.81	7498.17	6932.17
metabat1.59__contig889_1182	COG0537 Diadenosine tetraphosphate (Ap4A) hydrolase and other HIT family	-	2.7.7.53	ko:K19710	HIT	2022.8	1967.62	2083.2	3062.9	2000.33	3069.01	1364.43	1840.24	1781.14	2134.64	2196.44	1485.69	1827.09	1294.55	1248.74	2263	1902.52	1844.53
metabat1.59__contig889_1183	Belongs to the peptidase M24B family	-	3.4.13.9	ko:K01271	Creatinase_N,Peptidase_M24	266.264	282.765	255.732	258.084	211.142	218.469	161.398	231.358	190.887	144.041	270.719	143.523	185.221	234.91	182.241	366.989	327.82	279.564
metabat1.59__contig889_1184	Type II secretion system	gspF2	-	ko:K07333	T2SSF	2411.3	3292.02	3050.62	2131.11	2564.28	3246.46	2859.69	2058.07	2301.83	2663.01	2022.18	2852.17	2362.52	1788.58	1969.04	2571.56	2062.19	2225.82
metabat1.59__contig889_1185	Class III signal peptide	-	-	-	Class_IIIsignal	827.996	856.612	1205.94	941.989	697.875	1036	960.986	1105.53	892.801	1262.56	882.087	804.744	753.812	686.384	531.583	588.634	736.564	662.435
metabat1.59__contig889_1186	Belongs to the aldehyde dehydrogenase family	cofA	1.2.1.22	ko:K19266	Aldedh	1281.2	1174.84	1587.38	826.582	975.642	1007.13	1753.7	1093.45	755.683	1631.86	1123.16	1484.38	993.365	1364.3	735.433	861.062	1040.74	1099.49
metabat1.59__contig889_1187	-	-	-	-	-	5607.87	11750.5	6008.21	12630.1	15069.7	11326.9	31726.7	15322.3	9852.74	29686.9	20914.1	34344	15635.2	25740.1	8750.29	14262.1	23389.4	18694.4
metabat1.59__contig889_1188	Phospholipase/Carboxylesterase	phaZ	-	-	CHB_HEX_C_1,Esterase_phd	7733.77	14350.6	7902.45	16860.9	18888	15219.7	41871.9	20935.6	13063.6	36540.7	24878.2	42917.2	19150.6	33497.3	10956.6	17190	32908.5	20856.8
metabat1.59__contig889_1189	PFAM Radical SAM domain protein	-	1.97.1.4	ko:K04069	Radical_SAM	1777.96	2249.71	2705.99	3739.87	3514.72	3672.64	3142.01	2498.57	1725.96	3725.01	2885.87	4038.73	3016.97	3029.64	1660.13	4503.51	3269.97	2800.87
metabat1.59__contig889_1190	Putative tRNA binding domain	-	-	ko:K07135	tRNA_bind	426.344	400.767	357.954	342.227	621.783	334.431	356.686	362.154	381.922	237.795	303.823	400.351	349.284	397.027	575.945	461.863	855.89	427.305
metabat1.59__contig889_1191	PRC-barrel domain	-	-	-	PRC	2472.27	2562.87	2238.09	2729.85	3507.39	2416.66	3612.73	4486.16	4765.65	4448.54	3550.68	5032.22	3638.18	2249.66	6075.23	1964.35	2542.54	2808.9
metabat1.59__contig889_1192	Specifically catalyzes the NAD or NADP-dependent dehydrogenation of L-aspartate to iminoaspartate	nadX	1.4.1.21	ko:K06989	DUF108,NAD_binding_3	1035.26	964.833	1219.01	1034.26	1275.55	691.459	1559.89	2292.92	2270.18	1592.71	1472.7	1894.93	1770.27	1067.69	1846.35	755.136	1126.95	1066.96
metabat1.59__contig889_1193	tRNA(His) guanylyltransferase	thgL	-	-	Thg1,Thg1C	463.368	509.268	604.044	449.46	490.388	377.047	813.722	832.744	839.071	721.002	713.37	784.693	853.909	646.318	669.435	645.411	512.205	794.265
metabat1.59__contig889_1194	PFAM Mov34 MPN PAD-1	-	-	-	Prok-JAB	489.386	410.465	792.57	467.002	356.297	366.323	545.79	664.093	786.466	626.888	586.031	413.758	685.176	584.246	420.579	506.467	359.986	582.921
metabat1.59__contig889_1195	D-isomer specific 2-hydroxyacid dehydrogenase	serA	1.1.1.399,1.1.1.95	ko:K00058	2-Hacid_dh,2-Hacid_dh_C,ACT	1535.32	1588.26	1773.37	1651.32	1395.29	1617.41	1251.15	2583.65	2508.8	1679.45	2193.65	1630.92	1783.93	1541.26	2149.55	1532.58	1470.64	1714.04
metabat1.59__contig889_1196	-	-	-	-	-	593.165	760.806	468.938	534.473	824.543	692.252	557.887	585.025	628.254	594.607	692.15	796.185	600.061	499.47	611.609	703.857	730.687	655.965
metabat1.59__contig889_1197	HTH-type transcriptional regulatory protein	-	-	ko:K07728	HTH_3	1906.32	2268.51	2378.11	1845.35	2117.5	2160.13	1393.25	2206.49	2161.3	2665.05	2314.67	2045.64	1512.58	1171.12	1701.56	1434.48	1604.93	1669.48
metabat1.59__contig889_1198	ATP-dependent agmatine transferase that catalyzes the formation of 2-agmatinylcytidine (agm2C) at the wobble position (C34) of tRNA(Ile2), converting the codon specificity from AUG to AUA	tiaS	6.3.4.22	ko:K06932	DUF1743,tRNA_anti-codon	278.412	197.61	204.638	415.778	347.467	330.409	161.913	420.328	446.444	355.814	433.801	317.976	237.938	261.105	313.85	364.309	475.375	306.7
metabat1.59__contig889_1199	MmgE PrpD family	prpD	-	-	MmgE_PrpD	490.67	475.475	474.562	722.467	1092.37	726.18	403.105	683.302	900.869	428.194	570.541	716.187	542.171	874.198	760.289	893.807	1304.09	398.059
metabat1.59__contig889_1200	-	-	-	-	-	678.567	1099.57	755.09	739.181	1041.8	716.724	837.344	678.653	758.668	588.584	719.173	957.742	1001.61	765.875	1069.49	779.607	1026.87	826.453
metabat1.59__contig889_1201	Fumarate hydratase (Fumerase)	fumA2	4.2.1.2	ko:K01677	Fumerase	223.18	150.833	184.478	187.29	351.065	137.839	134.575	227.502	276.865	82.4534	137.117	208.898	204.561	296.657	315.144	299.658	525.82	164.715
metabat1.59__contig889_1202	PFAM Citrate	-	2.3.3.1	ko:K01647	Citrate_synt	293.132	211.477	208.028	251.389	361.39	240.822	157.161	287.79	336.984	159.336	271.742	207.437	191.614	267.101	293.316	499.43	597.421	268.922
metabat1.59__contig889_1203	subunit H	ahaH	-	ko:K02107	-	866.433	934.018	557.833	461.937	672.062	501.322	673.786	625.305	687.27	224.089	404.453	556.249	907.282	275.928	1708.43	399.421	354	437.18
metabat1.59__contig889_1204	Belongs to the V-ATPase 116 kDa subunit family	ahaI	-	ko:K02123	V_ATPase_I	5291.45	4639.96	4806.94	6806.58	5981.06	5732.42	5193.04	4777.13	4315.53	3190.51	3574.15	5037.44	7173.18	3165.24	6972.99	4116.13	3765.59	3674.88
metabat1.59__contig889_1205	Belongs to the V-ATPase proteolipid subunit family	ahaK	-	ko:K02124	ATP-synt_C	1577.67	753.917	843.832	1235.58	1156.39	973.184	1152.87	577.026	1217.47	430.643	436.605	609.966	1453.5	604.404	1362.91	435.396	561.726	727.901
metabat1.59__contig889_1206	Produces ATP from ADP in the presence of a proton gradient across the membrane	atpE	-	ko:K02121	vATP-synt_E	2784.39	2134.99	1912.58	2355.81	2855.51	1988.13	3127.39	1534	2874.79	957.857	738.086	1870.81	3707.61	1462.85	3655.48	978.119	1171.42	1611.5
metabat1.59__contig889_1207	Produces ATP from ADP in the presence of a proton gradient across the membrane	atpC	-	ko:K02119	vATP-synt_AC39	4925.87	3014.66	4165.83	6104.3	5242.91	4936.02	6086.42	3485.11	4622.68	2306.14	1949.46	3373.24	7512.49	3326.78	4836.09	2979.07	2444.15	2791.26
metabat1.59__contig889_1208	Produces ATP from ADP in the presence of a proton gradient across the membrane	ahaF	-	ko:K02122	ATP-synt_F	1049.59	580.999	667.176	1048.86	1106.51	825.429	1054.87	604.602	936.643	375.274	357.51	538.131	1374.02	656.723	1259.99	382.71	441.563	504.166
metabat1.59__contig889_1209	Produces ATP from ADP in the presence of a proton gradient across the membrane. The archaeal alpha chain is a catalytic subunit	atpA	3.6.3.14,3.6.3.15	ko:K02117	ATP-synt_ab,ATP-synt_ab_N,ATP-synt_ab_Xtn	4616.47	3996.56	3976.8	5522.83	5222.54	4603.69	6344.56	3838.78	3732.81	2071.6	2006.39	3747.55	6866.02	3383.13	6224.9	2292.34	2961.34	3051.48
metabat1.59__contig889_1210	Produces ATP from ADP in the presence of a proton gradient across the membrane. The archaeal beta chain is a regulatory subunit	atpB	-	ko:K02118	ATP-synt_ab,ATP-synt_ab_N	6704.36	6281.03	6266.24	8664.03	7829.78	6877.29	10109.1	7138.97	6999.59	4044.11	3607.48	6850.41	10706.9	5911.97	9691.76	4324.69	5421.07	5508.2
metabat1.59__contig889_1211	Produces ATP from ADP in the presence of a proton gradient across the membrane	atpD	-	ko:K02120	ATP-synt_D	1226.25	1198.99	936.301	943.291	1395.78	815.817	1588.49	986.175	993.371	458.116	568.177	992.071	1546.47	729.033	1994.56	476.49	678.946	664.549
metabat1.59__contig889_1212	Domain of unknown function DUF22	-	-	-	DUF22	1567.24	1424.27	1357.54	2271.91	2073.31	1617.46	1854.15	1394.62	1630.24	730.881	820.629	1501.8	2108.2	1329.05	2391.78	973.919	1336.95	1138.58
metabat1.59__contig889_1213	-	-	-	-	-	1324.85	1529.7	1537.86	1913.33	1759.46	1662.51	1083.07	1954.07	2339.57	1800.94	1685.12	1381.45	1343.94	1014.35	1365.17	1216	1209.45	1148.52
metabat1.59__contig889_1214	-	-	-	-	-	4243.02	3671.54	4453.65	7942.81	5323.06	6838.9	3286.52	3923.46	5071.67	3987.29	4059.19	4356.92	4883.68	3309.29	4432.21	5684.26	4046.06	4667.61
metabat1.59__contig889_1215	Belongs to the UPF0216 family	-	-	ko:K09737	DUF61	1209.42	1454.06	1224.52	1042.22	1840.95	1435.64	1466.02	877.773	932.808	1249.38	1026.36	1456.68	1030.31	939.833	956.786	1109.35	1023.01	1324.8
metabat1.59__contig889_1216	-	-	-	-	-	1783.55	2100.14	2941.14	4346.7	1983.87	4055.8	1536.92	2770.5	2360.26	3916.45	2803.55	2674.66	2199.77	2220.78	1341.44	3951.19	1966.19	2175.04
metabat1.59__contig889_1217	ATP-grasp domain	-	-	ko:K06913	ATP-grasp_3	400.402	424.83	431.969	177.009	364.394	244.551	193.922	1322.99	847.377	1005.26	986.078	361.902	393.019	328.641	422.211	325.937	523.238	337.262
metabat1.59__contig889_1218	-	-	-	-	-	7218.64	7917.73	10777	10930.2	7968.87	12700.8	6427.61	7301.95	3482.25	6867.88	7427.25	6521.76	8597.54	7426.3	6224.49	10640.1	8670.06	8329.77
metabat1.59__contig889_1219	Catalyzes the irreversible beta-carboxylation of phosphoenolpyruvate (PEP) to form oxaloacetate (OAA), a four- carbon dicarboxylic acid source for the tricarboxylic acid cycle	ppcA	4.1.1.31	ko:K01595	PEPcase_2	3834.53	4850.97	3651.1	4643.7	2967	6452.24	5448.99	4827.87	4967.66	3739.81	3469.88	3746.84	3152.43	4508.85	2411.42	4468.22	4765.83	3896.44
metabat1.59__contig889_1220	Protein of unknown function DUF45	-	-	ko:K07043	DUF45	552.184	766.872	494.554	573.748	626.647	595.548	957.946	764.517	727.906	745.523	672.851	727.026	480.175	572.781	477.944	648.17	693.043	583.771
metabat1.59__contig889_1221	Protein of unknown function (DUF498/DUF598)	-	-	-	DUF498	1698.47	2223.11	1620.47	3140.75	2623.73	2715	1998.41	1460.55	1863.4	1221.57	1129.6	1720.58	2218.62	1521.78	2415.32	1912.54	1991.74	1510.66
metabat1.59__contig889_1222	-	-	-	-	-	1088.87	1514.85	893.337	1896.72	1578.03	1529.81	1035.79	647.24	1113.88	640.4	616.131	852.194	1237.71	839.926	1544.68	1022.28	1089.89	1149.55
metabat1.59__contig889_1223	Iron dependent repressor, metal binding and dimerisation domain	-	-	ko:K03709	Fe_dep_repr_C,Fe_dep_repress,FeoA	355.031	437.536	254.352	251.924	320.148	222.901	134.406	123.663	155.132	244.641	220.543	161.926	110.393	203.011	98.8761	324.985	236.096	304.537
metabat1.59__contig889_1224	PFAM Carboxymuconolactone decarboxylase	-	-	-	CMD	2886.95	4167.17	3790.37	10224.3	4486	8408.97	2273.35	3563.62	3858.54	4839.74	4125.9	3342.25	2879.44	2005.53	2883.65	5199.9	2660.34	3386.72
metabat1.59__contig889_1225	-	-	-	-	-	354.604	293.617	428.048	509.456	359.914	451.799	388.036	534.781	384.088	551.748	497.166	402.499	394.142	352.235	441.608	422.056	465.611	340.037
metabat1.59__contig889_1226	Putative TM nitroreductase	-	-	-	TM1586_NiRdase	435.316	471.975	416.532	398.571	395.71	356.216	555.415	473.138	487.316	418.363	441.409	453.25	504.554	411.019	535.246	328.985	448.991	379.78
metabat1.59__contig889_1227	-	-	-	-	-	162.107	155.826	132.015	158.047	212.998	127.745	226.553	189.985	123.918	107.808	139.273	154.803	142.169	262.267	147.713	217.996	376.285	189.726
metabat1.59__contig889_1228	helix_turn_helix multiple antibiotic resistance protein	-	-	-	MarR_2	188.728	234.078	185.698	187.217	296.581	196.566	359.612	240.857	206.753	328.089	315.49	241.653	215.598	302.41	234.706	304.378	336.825	275.255
metabat1.59__contig889_1229	-	-	-	-	-	200.944	302.388	286.131	321.21	307.736	229.059	417.755	369.448	244.839	638.692	478.463	278.129	283.846	348.848	202.795	431.769	446.511	314.87
metabat1.59__contig889_1230	-	-	-	-	-	252.225	271.278	204.476	512.05	649.35	428.04	324.938	570.536	504.095	770.797	601.05	453.07	373.31	385.927	350.397	683.617	546.225	504.993
metabat1.59__contig889_1231	-	-	-	-	-	115.385	86.1814	78.6482	98.2076	212.098	87.8094	52.1575	198.831	195.602	171.011	164.743	118.331	69.9154	165.676	119.233	265.218	295.717	150.477
metabat1.59__contig889_1232	4Fe-4S binding domain	-	-	-	Fer4	58.72	25.7989	19.5363	103.855	66.1882	111.717	89.7784	523.715	1266.49	813.403	491.179	502.912	114.562	136.214	282.933	188.981	264.503	223.086
metabat1.59__contig889_1233	4Fe-4S dicluster domain	-	-	ko:K00205	Fer4	173.54	123.32	111.267	196.884	194.819	172.434	447.011	622.848	1438.9	640.185	460.634	497.922	189.334	270.604	414.363	295.693	540.848	360.182
metabat1.59__contig889_1234	Putative heavy-metal chelation	-	-	ko:K09138	DUF364,DUF4213	361.456	274.767	189.915	342.073	399.635	370.146	1308.01	871.449	2155.77	854.938	591.308	1018.66	509.75	563.415	635.834	463.434	1129.07	815.236
metabat1.59__contig889_1235	SMART Extracellular solute-binding protein, family 3	-	-	ko:K02020	SBP_bac_11	711.946	609.441	404.026	776.444	705.466	854.665	2350.83	1339.92	2727.26	1403.68	911.329	1557.18	868.942	975.935	1188.37	860.399	1752.7	1004.39
metabat1.59__contig889_1236	Putative heavy-metal chelation	-	-	-	DUF364	254.886	250.007	115.928	212.317	236.998	224.539	708.334	541.887	781.935	329.095	282.063	419.284	289.878	237.273	502.052	196.178	409.044	324.275
metabat1.59__contig889_1237	PFAM binding-protein-dependent transport systems inner membrane component	-	-	ko:K02018	BPD_transp_1	74.5389	43.6971	40.0346	103.198	98.6735	62.6614	196.874	253.357	507.159	169.314	140.116	209.817	98.8167	121.908	130.632	198.802	264.319	110.207
metabat1.59__contig889_1238	PFAM ABC transporter related	-	3.6.3.29	ko:K02017	ABC_tran,TOBE	124.161	103.719	85.6255	209.844	121.538	174.058	348.564	275.821	618.26	209.846	177.048	273.973	134.107	194.136	180.924	221.395	321.316	200.476
metabat1.59__contig889_1239	Formylmethanofuran dehydrogenase, subunit B	-	1.2.7.12	ko:K00201	Molybdopterin	1560.81	2270.78	1289.67	13557.9	7860.81	3372.75	111595	64355.8	43999.5	66562.5	52180.6	73116.4	68123.8	94074.1	43435.2	69552.8	63670.6	68805.8
metabat1.59__contig889_1240	PFAM glutamate synthase alpha subunit domain protein	-	1.2.7.12	ko:K00202	GXGXG,Molydop_binding	557.682	569.684	342.587	2549.56	1841.12	792.426	25853.6	12430.5	10520.6	12022.4	11121.8	13727.7	15541.7	18637.5	10977.7	12221.4	12268	14728.9
metabat1.59__contig889_1241	PFAM formylmethanofuran dehydrogenase, subunit E region	-	1.2.7.12	ko:K11261	FmdE	220.546	193.128	121.873	1234.77	810.938	376.19	9042.9	7620.73	8426.13	9723.76	8380.64	8863.58	6491.9	9487.08	5529.25	6359.73	8469.83	10102.9
metabat1.59__contig889_1242	PFAM sigma-70 region 4 domain protein	-	-	ko:K09714	Sigma70_r4,TFX_C	140.999	85.3887	75.4379	281.865	143.898	181.254	695.496	1087.92	1053.38	797.968	961.157	798.841	458.17	636.184	783.494	846.012	796.093	734.52
metabat1.59__contig889_1243	lipopolysaccharide core region biosynthetic process	-	-	-	RIO1	47.2709	35.7271	40.3166	127.24	123.058	40.6846	591.432	1173.02	1101.19	1164.07	1282.06	1198.43	402.455	488.228	632.435	641.834	642.617	738.267
metabat1.59__contig889_1244	FmdE, Molybdenum formylmethanofuran dehydrogenase operon	-	-	-	FmdE	4799.4	7933.85	2418.64	73404.4	43024.1	17366.1	262325	253806	223175	258839	247748	282600	199250	367720	225438	328378	377681	344278
metabat1.59__contig889_1245	PFAM RNA-metabolising metallo-beta-lactamase	-	-	ko:K12574	Lactamase_B_2,RMMBL	1032.05	1141.53	928.956	790.133	1026.13	863.726	1884.55	1298.04	985.314	1795.59	1796.01	1636.96	1308.15	2273.36	927.533	1237.43	1829.72	1784.59
metabat1.59__contig889_1246	-	-	-	-	-	3685.24	5007.92	6049.73	5733.75	4257.64	6385.64	3710.18	3188.2	3114.84	3736.18	6865.28	4593.78	6632.3	3985.01	4466.59	9187.43	3427.34	5292.83
metabat1.59__contig889_1247	serine-type endopeptidase activity	-	-	-	Big_2,PIG-L,VCBS	4340.57	6758.09	7152.95	12084	7971.7	10496.9	7914.35	6850.62	8393.13	9489.57	18059.9	9371.89	11538	8307.98	7582.86	26039.8	4796.8	11740.6
metabat1.59__contig889_1248	THUMP	-	-	ko:K06963	THUMP	1132.48	973.324	769.48	563.264	721.767	616.673	994.228	375.885	698.732	577.073	481.219	635.894	739.093	620.854	702.229	540.092	620.298	683.569
metabat1.59__contig889_1249	-	-	-	-	-	128.135	39.877	107.367	72.7725	32.096	40.6303	24.1338	43.7567	108.192	47.6236	95.9	24.9749	84.8492	28.0726	145.775	37.4495	47.8173	93.3889
metabat1.59__contig889_1250	PFAM Aldo keto reductase	-	-	ko:K07079	Aldo_ket_red,Fer4_17	253.433	199.623	208.075	130.845	129.719	122.037	84.5692	135.722	157.703	70.6795	122.372	86.0459	142.743	185.17	172.049	217.025	202.762	163.732
metabat1.59__contig889_1251	Protein of unknown function (DUF1284)	-	-	ko:K09706	DUF1284	522.518	531.901	446.479	291.913	243.189	278.991	150.478	301.61	349.04	207.483	295.192	153.752	296.99	188.331	334.119	266.017	253.616	231.331
metabat1.59__contig889_1252	BioY family	-	-	ko:K03523	BioY	961.747	585.424	904.603	1059.86	979.002	1108.33	472.802	1294.89	1318.03	1306.66	1298.49	758.075	883.739	644.644	685.407	1116.66	880.813	769.596
metabat1.59__contig889_1253	PFAM DNA photolyase	phr	4.1.99.3	ko:K01669	DNA_photolyase	695.919	545.071	947.498	975.41	896.369	1054.91	1435.15	850.907	823.281	1464.66	1003.4	1443.82	971.602	1394.44	460.962	1722.48	1215.91	1169.21
metabat1.59__contig889_1254	PFAM DNA photolyase	phr	4.1.99.3	ko:K01669	DNA_photolyase	392.421	295.372	371.353	459.153	428.614	474.578	580.973	500.707	398.768	761.131	605.61	611.005	472.94	643.802	418.618	588.923	635.493	580.202
metabat1.59__contig889_1255	Protein of unknown function (DUF1722)	-	-	-	DUF1722,DUF523	903.866	848.745	1044.5	1623.88	1493.38	1353.87	1441.63	1678.41	1442.53	3428.72	2491.76	3261.3	1356.19	1891.43	1213.41	2239.14	2192.33	1822.77
metabat1.59__contig889_1256	Motif C-terminal to PAS motifs (likely to contribute to PAS structural domain)	-	-	-	HATPase_c,HisKA_2,PAS,PAS_3,PAS_9,Response_reg	639.049	778.219	855.273	947.806	1392.25	1062.03	925.98	952.264	825.374	1218.02	903.63	1463.97	895.873	789.568	739.874	1023.71	913.496	887.05
metabat1.59__contig889_1257	PFAM Signal transduction histidine kinase, subgroup 2, dimerisation and phosphoacceptor domain	-	-	-	HATPase_c,HisKA_2,Response_reg	448.071	407.226	406.804	704.211	827.611	655.069	530.253	521.771	379.169	556.191	457.024	877.588	441.12	435.231	494.778	532.629	451.912	412.156
metabat1.59__contig889_1258	helix_turn_helix, Arsenical Resistance Operon Repressor	-	-	ko:K21903	HTH_5	770.489	620.392	680.194	1233.09	680.081	922.961	469.907	857.551	975.852	872.731	765.821	650.764	640.133	621.622	701.246	754.911	681.855	641.777
metabat1.59__contig889_1259	Universal stress protein family	-	-	-	Usp	121.945	95.8751	89.2398	115.786	130.22	116.002	52.5844	92.0525	97.5462	68.7001	98.4724	92.8844	58.2067	88.586	147.203	84.4112	118.558	61.5305
metabat1.59__contig889_1260	-	-	-	-	-	462.852	477.279	322.35	697.907	389.342	538.868	218.591	613.36	629.966	716.349	573.904	248.427	307.885	422.264	294.25	392.5	352.67	299.772
metabat1.59__contig889_1261	Does not function as a glutathione-disulfide oxidoreductase in the presence of glutathione and glutathione reductase. Has low thioredoxin activity in vitro	-	-	-	Thioredoxin_3	240.842	182.163	155.186	194.327	195.873	162.403	165.369	312.321	237.464	330.405	296.618	278.09	176.948	140.261	299.663	198.873	155.635	172.285
metabat1.59__contig889_1262	Predicted permease	-	-	ko:K07089	ArsP_1	339.003	426.061	305.225	266.582	268.626	447.891	213.651	518.47	344.038	741.438	641.887	254.135	201.208	265.66	169.695	374.974	357.143	270.467
metabat1.59__contig889_1263	Site-specific tyrosine recombinase, which acts by catalyzing the cutting and rejoining of the recombining DNA molecules	xerA	-	ko:K04763	Phage_integrase	3141.28	2659.72	3974.47	2487.89	1552.47	3058.29	3565.34	3200.23	2512.69	4457.15	3707.05	2338.76	2554.26	3913.55	1878.01	2370.72	2315.71	2969.93
metabat1.59__contig889_1264	Magnesium chelatase, subunit ChlI	-	3.4.21.53	ko:K01338	AAA_32,Mg_chelatase,Sigma54_activat	4691.19	4316.75	6255.37	3695.41	2754.99	4228.11	6732.44	2702.8	2226.98	4752.02	2869.76	4022.68	4300.63	6553.68	3054.57	3593.18	3628.42	4491.97
metabat1.59__contig889_1265	RNA polymerase that catalyzes the synthesis of short RNA molecules used as primers for DNA polymerase during DNA replication. Also part of the exosome, which is a complex involved in RNA degradation. Acts as a poly(A)-binding protein that enhances the interaction between heteropolymeric, adenine-rich transcripts and the exosome	dnaG	-	ko:K02316	Toprim_4	2550.6	2314.42	2606.39	1884.73	1796.79	2054.05	3359.88	1960.74	2175.59	2900.59	1672.9	2395.57	1959.37	2612.2	1712.53	1462.62	1754.01	2151.85
metabat1.59__contig889_1266	Belongs to the UPF0292 family	-	-	-	Toprim,Toprim_4	4269.14	2731.18	3364.99	2490.55	3707.14	3199.04	3800.37	2532.13	4117.45	4554.93	2761.9	4566.47	2698.09	2427.71	3666.27	1482.76	2092.31	1995.89
metabat1.59__contig889_1267	Uncharacterized ArCR, COG1888	-	-	ko:K09732	DUF211	1196.56	853.499	638.42	1159.9	1723.7	787.668	1452.27	1879.61	2364.16	2106.92	2081.23	2426.45	1384.05	1022.38	2360.14	956.814	1102.75	1526.29
metabat1.59__contig889_1268	Methyltransferase	-	4.1.2.43	ko:K08093	RraA-like	516.047	661.601	442.325	262.333	411.374	323.891	423.25	527.581	572.062	511.091	476.209	578.611	428.993	283.928	641.463	266.442	405.961	431.647
metabat1.59__contig889_1269	Lysylphosphatidylglycerol synthase TM region	-	-	ko:K07027	LPG_synthase_TM	197.292	141.882	237.5	189.984	151.762	149.634	177.008	499.833	382.413	451.257	340.213	301.658	146.456	183.993	233.672	192.153	233.709	226.002
metabat1.59__contig889_1270	Gar1/Naf1 RNA binding region	-	-	ko:K07569	Gar1,PRC	1263.65	1667.23	1324.34	749.267	1219.66	1113.29	1202.84	1674.4	1528.58	2487.2	2593.73	2066.25	1139.8	1104.07	1231.35	812.06	1379.12	1318.48
metabat1.59__contig889_1271	Stabilizes TBP binding to an archaeal box-A promoter. Also responsible for recruiting RNA polymerase II to the pre- initiation complex (DNA-TBP-TFIIB)	tfb	-	ko:K03124	TFIIB,TF_Zn_Ribbon	5365.73	6634.97	7792.75	7606.03	5366.34	9036.18	6179.3	3991.45	5494.26	5781.12	4726.45	7213.8	5464.67	4993.29	3826.97	4564.26	4230.92	4767.95
metabat1.59__contig889_1272	Glycosyl transferase family 2	-	-	-	Glyco_trans_1_3,Glycos_transf_2	730.768	503.115	484.241	560.12	526.76	350.62	601.297	661.276	573.402	404.372	614.544	477.56	800.919	737.793	863.168	519.036	850.701	588.188
metabat1.59__contig889_1273	-	-	-	-	-	1279.45	948.064	1292.99	2175.46	1328.03	1417.74	891.047	4165.98	2831.41	3094.89	4584.04	1466.46	1789.37	1475.3	2264.24	2433.71	2402.85	2328.6
metabat1.59__contig889_1274	Sulfite exporter TauE/SafE	-	-	ko:K07090	TauE	256.271	219.323	202.991	139.124	296.888	179.45	289.605	238.231	273.861	330.984	301.019	304.382	201.056	211.714	195.339	312.703	268.972	267.595
metabat1.59__contig889_1275	Short repeat of unknown function (DUF308)	-	-	-	DUF308	14123.3	12595.5	15911.8	11420.7	9342.48	15523.7	19522	15864.4	11744.3	22628.1	20132.5	19135.8	27361.7	21205.2	9916.3	30828.6	22077	20105.3
metabat1.59__contig889_1276	Uncharacterized protein containing a Zn-ribbon (DUF2116)	-	-	-	DUF2116	402.809	146.251	239.078	264.654	306.897	262.548	130.66	453.419	609.372	164.682	452.209	163.566	166.225	269.651	421.6	510.149	375.798	376.383
metabat1.59__contig889_1277	Catalyzes the reversible phosphorylation of UMP to UDP	pyrH	2.7.4.22	ko:K09903	AA_kinase	228.874	275.845	215.75	291.528	462.023	263.243	131.673	700.575	766.856	439.862	604.205	417.913	324.558	243.421	586.284	396.242	413.698	405.243
metabat1.59__contig889_1278	Directs the termination of nascent peptide synthesis (translation) in response to the termination codons UAA, UAG and UGA	prf1	-	ko:K03265	eRF1_1,eRF1_2,eRF1_3	1023.4	1424.91	1088.48	903.984	891.826	874.808	673.825	1289.05	1317.96	1187.5	1309.6	858.898	1178.97	1037.78	943.95	775.758	787.953	1062.27
metabat1.59__contig889_1279	PFAM UbiA prenyltransferase	-	-	-	UbiA	169.086	157.115	172.232	159.987	182.461	172.28	170.251	246.287	204.004	335.602	203.917	136.356	124.586	243.333	95.835	345.691	234.693	202.172
metabat1.59__contig889_1280	Belongs to the purine pyrimidine phosphoribosyltransferase family	-	2.4.2.10	ko:K00762	Pribosyltran	849.957	895.833	745.776	658.832	668.17	495.872	804.122	387.525	567.463	246.891	302.097	394.495	666.986	391.123	789.736	286.365	368.744	316.558
metabat1.59__contig889_1281	PFAM Oxidoreductase	-	1.1.1.374	ko:K18855	GFO_IDH_MocA,GFO_IDH_MocA_C	1455.18	1150.43	1739.56	2728.39	1918.04	2277.34	2062.21	1508.81	1791.95	1509.34	1118.74	1625.01	1812.32	1497.31	1327.74	1378.27	1162.72	1397.44
metabat1.59__contig889_1282	Tetrapolymerization of the monopyrrole PBG into the hydroxymethylbilane pre-uroporphyrinogen in several discrete steps	hemC	2.5.1.61	ko:K01749	Porphobil_deam,Porphobil_deamC	1813.88	1307.79	1974.57	3434.36	2370.19	2925.96	2692.67	1842.83	2291.73	2029.68	1734.39	2063.71	2108.33	1501.9	1912.75	1826.98	1594.57	1571.54
metabat1.59__contig889_1283	Mur ligase	-	6.4.1.9	ko:K21612	Mur_ligase_M	1921.87	1464.7	2580.33	1456.32	1294.38	1644.51	3016.5	1144.29	1020.01	1719.16	981.989	1876.99	1726.39	1860.59	1091.67	911.175	865.267	1291.14
metabat1.59__contig889_1284	Involved in the regulation of the intracellular balance of NAD and NADP, and is a key enzyme in the biosynthesis of NADP. Catalyzes specifically the phosphorylation on 2'-hydroxyl of the adenosine moiety of NAD to yield NADP	nadK	2.7.1.23	ko:K00858	Inositol_P,NAD_kinase	1385.07	1470.84	1790.31	1266.44	1575.16	1805.88	2459.12	945.404	890.686	1350.5	795.504	1663.63	1503.04	1469.76	1158.16	1012.57	1112.47	1190.7
metabat1.59__contig889_1285	PFAM Inositol monophosphatase	-	3.1.3.25	ko:K01092	Inositol_P	5763.83	7576.86	9863.85	11147.6	9550.79	13526.6	12923	7299.57	5536.55	11493.6	7248.88	13451.6	9710.09	11694.3	6145.93	15416.9	11739.9	10117.4
metabat1.59__contig889_1286	Belongs to the PdaD family	pdaD	4.1.1.19	ko:K02626	PvlArgDC	217.071	177.877	156.044	157.767	441.83	255.515	185.303	268.777	329.32	394.916	296.872	383.523	194.232	240.18	253.279	361.483	253.858	271.063
metabat1.59__contig889_1287	Functions by promoting the formation of the first peptide bond	eif5a	-	ko:K03263	eIF-5a	1820.94	2885.79	1446.74	1374.67	1865.02	1626.7	1522.12	2897.79	3931.78	2101.34	2717.64	2262.35	2489.87	1274.41	3296.67	1253.43	1328.89	1758.17
metabat1.59__contig889_1288	Belongs to the arginase family	-	3.5.3.11	ko:K01480	Arginase	1868.76	2285.26	2984.26	1712.72	1398.55	1971.97	1450.3	2862.37	2876.57	2163.64	2605.88	1380.95	2161.92	1543.24	1644.02	2045.75	1595.57	1553.15
metabat1.59__contig889_1289	(LOR SDH) bifunctional enzyme	-	-	-	Saccharop_dh_N	1232.56	1440.54	1467.19	1650.09	1280.94	1570.45	1153.96	1781.16	1617.34	1427.97	1591.61	1529.87	1609.11	1268.38	1480.33	1209.28	1281.94	1358.46
metabat1.59__contig889_1290	Belongs to the metallo-dependent hydrolases superfamily. Adenine deaminase family	ade	3.5.4.2	ko:K01486	Adenine_deam_C,Amidohydro_1	460.853	417.398	450.668	491.064	516.068	471.171	495.489	483.599	516.317	366.515	467.408	469.189	495.513	441.608	551.069	553.769	641.694	442.468
metabat1.59__contig889_1291	Protein of unknown function (DUF447)	-	-	ko:K09154	DUF447	2495.49	4008.08	4090.38	6419.7	2764.46	4518.94	3866.1	3430.72	3820.91	2622.04	2693.85	2742.57	4359.4	3710.86	3023.93	4677.34	2648.57	3396.05
metabat1.59__contig889_1292	Uncharacterized protein conserved in archaea (DUF2124)	-	-	-	DUF2124	1665.13	1645.73	1722.51	2865.79	2240.78	2139.59	1869.84	2116.56	2692.76	1562.97	1586.72	1477.6	2254.95	1448.69	2285.12	1627.17	1397.87	1881.88
metabat1.59__contig889_1293	COG0537 Diadenosine tetraphosphate (Ap4A) hydrolase and other HIT family hydrolases	hit1	2.5.1.3,2.7.7.53,3.6.1.17	ko:K01518,ko:K02503,ko:K19710,ko:K21220	HIT	967.887	1370.08	784.913	814.692	948.438	1102.95	1257.92	926.999	851.602	817.562	929.621	997.19	1118.68	630.388	1064.61	887.94	689.679	823.849
metabat1.59__contig889_1294	PFAM Sugar isomerase (SIS)	-	2.6.1.16	ko:K00820	SIS	1423.32	1559.68	1352.9	1524.5	1631.9	1679.49	1815.24	1207.72	1111.86	1214.78	1023.44	1770.29	1612.03	1165	1435.88	1363.82	1191.57	1131.88
metabat1.59__contig889_1295	Belongs to the small heat shock protein (HSP20) family	-	-	ko:K13993	HSP20	7231.7	4794.48	6118.12	7413.48	7064.7	8389.61	7383.21	3799.74	6676.95	3896.93	3522.95	3818.59	6613.74	7437.95	5865.94	3842.97	3086.6	5544.81
metabat1.59__contig889_1296	Nucleolar GTP-binding protein 1 (NOG1)	-	-	ko:K06943	MMR_HSR1,NOG1	915.299	1000.84	1138.84	1145.15	833.519	1073.7	1252.28	705.991	565.711	1072.89	806.547	730.049	777.455	1316.87	574.935	911.563	826.751	1090.38
metabat1.59__contig889_1297	AMMECR1	-	-	ko:K09141	AMMECR1	983.385	1017.06	1000.18	899.624	1070.95	876.848	1843.81	831.539	643.817	1218.49	778.417	1139.22	1010.3	1496.78	773.207	816.846	1064.51	1057.05
metabat1.59__contig889_1298	modulator of DNA gyrase	-	-	ko:K03568	PmbA_TldD	1442.89	1720.18	1527.46	1351.01	2031.71	1617.03	2216.03	1166.58	1182.05	1541.45	1106.39	2047.92	1586.41	1589.24	1318.45	1247.76	1466.41	1553.93
metabat1.59__contig889_1299	CBS domain containing protein	-	-	-	CBS,HcyBio	4053.46	7294.64	5168.63	3844.2	5151.93	5415.44	4664.2	5932.45	6373.83	5621.23	4682.03	6018.09	5387.45	4218.33	5566.81	3601.5	3976.86	4596.89
metabat1.59__contig889_1300	PFAM 4Fe-4S ferredoxin, iron-sulfur binding domain protein	-	-	-	Fer4,NIL	2020	3415.7	2469.25	1398.23	1756.82	2498.71	1371.29	1952.79	1794.56	1623.6	1827.23	2017.1	1602.24	1759.86	1859.95	1418.17	1486.21	1569.19
metabat1.59__contig889_1301	PFAM Glucose-methanol-choline oxidoreductase, N-terminal	-	-	-	Fer4,GMC_oxred_C,GMC_oxred_N	717.895	864.691	775.174	523.208	597.314	682.341	487.574	834.699	852.554	498.237	660.114	542.253	625.316	774.241	778.188	592.715	694.274	664.844
metabat1.59__contig889_1302	Succinylglutamate desuccinylase / Aspartoacylase family	-	-	ko:K06987	AstE_AspA	2673.16	2973.12	3543.81	2570.27	2859.85	3303.15	4624.62	2351.04	2176.01	3321.46	2175.81	3535.13	2959.18	2616.56	2063.04	2072.03	2089.25	2637.91
metabat1.59__contig889_1303	-	-	-	-	-	4164.17	4259.77	4631.26	4178.17	3547.3	4565.14	5189.71	3928.72	3789.54	2772.46	3221.91	3174.62	5576.02	4398.97	4639.41	3183.66	3199.6	3842.24
metabat1.59__contig889_1304	Involved in allosteric regulation of aspartate carbamoyltransferase	pyrI	-	ko:K00610	PyrI,PyrI_C	2222.94	2339.23	2219.41	2329.99	1660.79	2337.42	2011.72	1494.47	1266.08	998.844	1429.59	1680.67	2376.04	1557.38	2181.06	1052.57	1203.89	1662.25
metabat1.59__contig889_1305	Protein-export membrane protein SecD	secD	-	ko:K03072	SecD_SecF,Sec_GG	2206.3	2672.78	2300.84	1637.74	1706.35	2277.12	1895.05	1585.74	1280.29	1196.81	1393.64	1696.36	2208.53	1648.86	2082.51	1509.71	1414.56	1552.27
metabat1.59__contig889_1306	Involved in protein export	secF	-	ko:K03074	SecD_SecF,Sec_GG	6552.85	8777	9658.63	8707.59	6172.59	10457.4	5703.93	7083.36	5665.76	5391.56	6101.48	6196	8549.72	6525.15	6558.49	7756.32	5233.21	5822.64
metabat1.59__contig889_1307	Flavodoxin	-	-	-	Flavodoxin_4	4149.27	4494.28	6516.7	14315.8	5419.65	13302.7	4202.71	5315.03	5183.72	6053.85	6126.37	5682.32	6975.06	5652.7	5216.57	11228.1	5316.52	6159.12
metabat1.59__contig889_1308	Catalyzes the NADPH-dependent reduction of N-acetyl-5- glutamyl phosphate to yield N-acetyl-L-glutamate 5-semialdehyde	argC	1.2.1.38	ko:K00145	Semialdhyde_dh,Semialdhyde_dhC	2820.11	2908.09	3155.45	4246.76	4047.87	5673.6	3437.12	3580.24	3328.96	4122.78	3549.1	3518.53	3549.07	3923.72	2699.01	4660.2	3708.89	3897.44
metabat1.59__contig889_1309	-	-	-	-	-	11557.6	13212	7590	30914.8	15982.4	32956.5	4547.25	7297.67	9317.24	4227.17	5373.09	5080.8	5756.2	2822.76	6500.64	6069.71	4972.26	4631.57
metabat1.59__contig889_1310	PFAM Transglutaminase-like	-	-	-	PMBR,Transglut_core	35983.8	45912.7	26496.9	64856.5	56687	86449.1	15359.4	23055.7	32333.4	8856.54	13171.8	18142.7	20652.7	13049.2	24272.3	20849.1	17181.8	17028.5
metabat1.59__contig889_1311	Catalyzes the transfer of the AMP portion of ATP to flavin mononucleotide (FMN) to produce flavin adenine dinucleotide (FAD) coenzyme	ribL	2.7.7.2	ko:K14656	CTP_transf_like	246.571	235.961	213.547	181.635	206.711	123.141	121.906	341.013	360.11	150.522	279.117	118.946	162.92	186.369	219.643	285.373	225.666	161.737
metabat1.59__contig889_1312	1-(5-phosphoribosyl)-5- (5-phosphoribosylamino)methylideneamino imidazole-4-carboxamide isomerase	hisA	5.3.1.16	ko:K01814	His_biosynth	170.634	149.733	96.6858	90.8347	161.857	111.76	116.962	191.047	224.972	132.244	188.421	132.488	123.702	161.791	158.864	251.15	192.91	167.491
metabat1.59__contig889_1313	PFAM 4-vinyl reductase, 4VR	-	-	ko:K07013	DUF2507,V4R	1757.14	1924.91	2548.2	1600.41	2295.69	1977.18	2902.29	2489.91	2346.52	4272.18	2605.16	2830.92	1858.36	2030.29	1410.93	2108.95	1731.55	2271.07
metabat1.59__contig889_1314	EamA-like transporter family	-	-	-	EamA	485.019	434.02	414.847	697.939	682.072	641.218	350.229	637.112	721.256	466.501	521.887	528.702	554.098	356.465	592.759	573.899	501.706	447.235
metabat1.59__contig889_1315	Formation of pseudouridine at positions 38, 39 and 40 in the anticodon stem and loop of transfer RNAs	truA	5.4.99.12	ko:K06173	PseudoU_synth_1	187.546	198.76	168.032	143.26	193.306	188.05	107.88	200.789	223.089	193.289	207.385	131.893	182.126	217.658	220.054	247.103	256.497	199.492
metabat1.59__contig889_1316	Protein of unknown function (DUF460)	-	-	ko:K09150	DUF460	721.593	1469.54	1025.5	778.483	1183.78	1064.24	1499.04	1015.68	925.522	1838.56	1295.52	2502.25	1033.18	1317.92	912.108	1364.29	1326.53	1142.72
metabat1.59__contig889_1317	UDP-N-acetylglucosamine 2-epimerase	-	5.1.3.14	ko:K01791	Epimerase_2	701.186	1393.29	1203.23	1150.08	851.805	1323.96	1205.03	1101.63	765.086	1409.76	1116.11	1338.63	1036.65	1252.84	882.554	1484.42	975.415	983.699
metabat1.59__contig889_1318	Belongs to the UDP-glucose GDP-mannose dehydrogenase family	-	1.1.1.336	ko:K02472	UDPG_MGDP_dh,UDPG_MGDP_dh_C,UDPG_MGDP_dh_N	465.111	697.616	585.439	501.424	552.34	532.581	685.924	491.096	378.547	520.168	513.034	640.177	583.646	617.087	699.869	412.459	616.847	573.73
metabat1.59__contig889_1319	ATP-grasp domain	-	6.3.4.24	ko:K06914	ATP-grasp_3	351.69	597.988	458.343	371.089	368.397	361.676	523.855	500.365	311.151	383.492	367.733	496.367	476.67	437.311	542.612	263.099	400.768	383.683
metabat1.59__contig889_1320	H4MPT-linked C1 transfer pathway protein	-	2.5.1.131	ko:K07072	Hydantoinase_A	328.638	303.623	307.853	168.331	484.891	190.575	261.288	257.721	293.274	127.601	196.153	247.929	246.043	376.984	386.649	350.83	664.562	196.633
metabat1.59__contig889_1321	-	-	-	-	-	190.849	192.949	205.748	194.023	204.425	180.545	139.413	188.676	172.274	73.3619	175.192	109.129	173.765	171.869	207.286	235.194	359.802	172.378
metabat1.59__contig889_1322	Catalyzes the formation of CDP-2,3-bis-(O- geranylgeranyl)-sn-glycerol (CDP-archaeol) from 2,3-bis-(O- geranylgeranyl)-sn-glycerol 1-phosphate (DGGGP) and CTP. This reaction is the third ether-bond-formation step in the biosynthesis of archaeal membrane lipids	carS	2.7.7.67	ko:K19664	CarS-like	265.497	208.47	251.557	302.935	320.75	313.432	124.629	954.065	817.375	588.416	792.783	246.003	270.944	325.733	294.426	464.141	382.288	379.219
metabat1.59__contig889_1323	4Fe-4S single cluster domain	-	-	ko:K06937	Fer4_12,Radical_SAM	1453.4	1948.94	1732.18	2532.19	1784.18	2564.68	736.327	2913.37	2954.17	2013.56	2908.25	1515.97	1988.77	1780.08	2082.23	2336.55	2131.56	1992.15
metabat1.59__contig889_1324	Catalyzes the condensation of 4-aminobenzoate (pABA) with 5-phospho-alpha-D-ribose 1-diphosphate (PRPP) to produce beta-ribofuranosylaminobenzene 5'-phosphate (beta-RFA-P)	-	2.4.2.54	ko:K06984	GHMP_kinases_C,GHMP_kinases_N	613.272	835.353	596.82	565.33	632.132	523.36	319.681	572.347	589.956	330.12	538.052	441.512	643.715	602.051	766.579	410.278	687.689	542.327
metabat1.59__contig889_1325	Hydro-lyase with broad substrate specificity for cis- unsaturated tricarboxylic acids. Catalyzes both the reversible dehydration of (R)-homocitrate ((R)-2-hydroxybutane-1,2,4- tricarboxylate) to produce cis-homoaconitate ((Z)-but-1-ene-1,2,4- tricarboxylate), and its hydration to homoisocitrate ((1R,2S)-1- hydroxybutane-1,2,4-tricarboxylate). Is also able to hydrate the analogous longer chain sub…	hacB	4.2.1.114	ko:K16793	Aconitase_C	271.382	344.686	237.641	195.501	293.475	201.808	138.552	259.674	196.284	165.887	245.381	193.323	239.871	244.463	282.099	255.098	285.006	269.695
metabat1.59__contig889_1326	archaeal Zn-finger protein	-	-	-	-	864.949	1109.02	1064.31	1154	1298.64	1121.2	587.778	1008.19	753.697	763.819	1116.9	770.782	922.784	1038.45	787.847	900.351	963.691	1010.19
metabat1.59__contig889_1327	Catalyzes the methyl esterification of L-isoaspartyl residues in peptides and proteins that result from spontaneous decomposition of normal L-aspartyl and L-asparaginyl residues. It plays a role in the repair and or degradation of damaged proteins	pcm	2.1.1.77	ko:K00573	PCMT	241.603	214.54	223.701	325.441	367.949	216.55	133.481	196.544	234.599	145.11	242.703	161.993	171.393	201.846	218.131	329.899	351.988	288.242
metabat1.59__contig889_1328	MiaB-like tRNA modifying enzyme, archaeal-type	-	2.8.4.5	ko:K15865	Radical_SAM,TRAM,UPF0004	180.273	138.364	149.607	129.688	148.349	100.999	85.6134	213.764	286.804	85.8277	225.145	119.315	111.764	169.369	188.432	249.021	210.984	180.807
metabat1.59__contig889_1329	-	-	-	-	-	549.383	364.443	299.826	725.937	501.108	385.08	1568.45	1757.58	1558.71	2964.47	2153.25	1521.67	696.783	802.938	811.201	1300.58	1005.12	1262.01
metabat1.59__contig889_1330	PAS domain	-	-	-	GAF_2,HATPase_c,HisKA,HisKA_2,PAS,PAS_3,PAS_4,PAS_8,PAS_9,Response_reg	118.625	73.5357	58.4016	78.5544	101.232	88.6306	90.6366	134.483	135.949	135.587	164.625	58.1308	57.2441	166.666	68.4504	224.358	190.336	131.827
metabat1.59__contig889_1331	PFAM Rubrerythrin	-	-	-	Rubrerythrin	29274.1	42649.4	35706.3	44868.6	31783.6	58265.2	23006.8	22163.6	16590.4	19161.2	19138.1	24081.7	29380.9	13210	31284.2	42278.9	14291.2	20977.3
metabat1.59__contig889_1332	transcription factor (CBF NF-Y)	-	-	-	CBFD_NFYB_HMF	43776.4	50954.4	40069.5	51478.4	53560.7	63463.4	32561.2	60024.3	93726.6	27407.8	31308.8	42931.1	74830.7	34519.6	129737	49873.6	39513.7	61114.7
metabat1.59__contig889_1333	Catalyzes the radical-mediated transfer of the hydroxybenzyl group from 4-hydroxyphenylpyruvate (HPP) to 5-amino- 6-ribitylamino-2,4(1H,3H)-pyrimidinedione to form 7,8-didemethyl- 8-hydroxy-5-deazariboflavin (FO)	cofH	2.5.1.77	ko:K11781	Radical_SAM	1538.21	2436.58	1938.48	2129.82	2809.16	2641.73	1597.58	2241.13	1980.85	2037.08	2228.1	2518.5	1933.22	1520.21	2733.2	1615.78	1952.43	1952.09
metabat1.59__contig889_1334	Cyclophilin-like	-	-	ko:K09143	Cyclophil_like	1282.17	1152.18	2022.6	1891.41	1447.5	1722.8	3144.67	2087.97	1335.92	3090.65	1994.19	2498.69	1943.54	3049.56	1257.01	2133.16	2139.69	2231.98
metabat1.59__contig889_1335	Catalyzes a reversible aldol reaction between acetaldehyde and D-glyceraldehyde 3-phosphate to generate 2-deoxy- D-ribose 5-phosphate	deoC	4.1.2.4	ko:K01619	DeoC	212.604	131.693	163.8	106.95	231.579	130.291	365.009	188.485	176.709	172.32	165.239	247.437	194.931	264.691	237.779	232.296	333.682	169.164
metabat1.59__contig889_1336	histone acetyltransferase	-	2.3.1.48	ko:K07739	Acetyltransf_1,Radical_SAM,Radical_SAM_C	721.821	879.82	971.409	808.662	837.37	925.067	1355.96	839.75	669.733	1224.07	926.017	1481.15	941.079	1166.98	836.704	1015.03	950.086	956.194
metabat1.59__contig889_1337	Belongs to the peptidase M50B family	-	-	-	CBS,Peptidase_M50,Peptidase_M50B	846.816	876.22	1013.71	1657.42	1462.94	1822.74	1527.64	1549.03	1352.61	2944.46	2209.15	2555.83	1501.02	1487.15	1245.91	2077.06	1811.54	1598.91
metabat1.59__contig889_1338	PRC-barrel domain	-	-	-	PRC	2617.13	1690.26	1790.61	3838.59	3132.38	2944.68	2676.64	1659.31	2690.96	3065.58	2499.32	2558.76	3047.98	3677.62	2781.49	3562.93	2564.51	2996.06
metabat1.59__contig889_1339	Uncharacterized protein conserved in archaea (DUF2098)	-	-	-	DUF2098	7757.16	7218.46	6758.62	6173.99	6961.49	7164.88	7593.32	3894.57	5857.78	5026.44	3524.06	5596.16	5989.69	5502.83	4963.79	3962.38	4332.58	5384.33
metabat1.59__contig889_1340	Belongs to the UPF0305 family	-	-	-	DUF2115	415.866	344.286	312.094	254.124	318.573	238.128	223.573	262.885	391.197	144.059	257.86	181.787	327.806	415.745	262.373	342.68	263.977	255.334
metabat1.59__contig889_1341	Belongs to the UPF0305 family	-	-	-	DUF2115	625.245	545.933	582.235	438.397	316.717	380.463	492.027	331.94	411.176	218.458	378.907	250.887	495.87	735.376	458.239	396.843	443.794	505.794
metabat1.59__contig889_1342	DNA-dependent ATPase and 3'-5' DNA helicase that may be involved in repair of stalled replication forks	hel308	-	ko:K03726	DEAD,HHH_2,HHH_5,Helicase_C	563.791	538.378	742.326	417.582	399.76	430.726	522.398	307.859	344.601	302.918	391.057	323.532	534.541	849.207	421.895	517.71	556.471	557.338
metabat1.59__contig889_1343	Catalyzes the conversion of (8S)-3',8-cyclo-7,8- dihydroguanosine 5'-triphosphate to cyclic pyranopterin monophosphate (cPMP)	moaC	4.6.1.17	ko:K03637	MoaC	108.217	88.578	96.4219	42.7892	98.5868	53.5867	103.865	40.4983	92.9383	35.7026	77.6639	72.8127	104.48	111.074	116.571	137.257	143.391	101.727
metabat1.59__contig889_1344	Catalyzes the methylation of C-1 in cobalt-precorrin-5B to form cobalt-precorrin-6A	cbiD	2.1.1.195	ko:K02188	CbiD	342.261	165.158	234.424	174.211	281.757	147.548	250.61	417.608	438.356	338.742	373.202	299.071	241.143	365.653	336.002	292.674	522.664	344.098
metabat1.59__contig889_1345	Redox-active disulfide protein 1	-	-	-	Thioredoxin_3	2390.03	2608.4	2175.83	2241.16	4117.89	2413.71	2620.75	4174	4043	5764.18	5288.7	4747.76	3693.14	3016.2	3714.3	3335.68	3434.45	5457.06
metabat1.59__contig889_1346	Peptidase family S49	-	-	ko:K04773	Peptidase_S49	1762.06	2606.24	1736.63	4318.95	3523.09	3429.46	2140.77	2002.54	2293.5	3139.82	4240.37	3408.65	3313.23	1748.87	2726.83	5209.52	2187.26	2805.37
metabat1.59__contig889_1347	Shikimate kinase	aroK	2.7.1.71	ko:K00891	GHMP_kinases_C,GHMP_kinases_N	3161.04	3154.48	3849.05	3872.34	4148.5	4316.97	4108.46	4092.86	4673.25	3816.02	2876.56	4123.41	4835.43	3435	4743.09	2779.45	2995.78	3064.08
metabat1.59__contig889_1348	PFAM Chorismate mutase, type II	aroH	5.4.99.5	ko:K04093	CM_2	407.446	380.403	372.917	321.937	443.245	419.137	425.643	482.128	549.047	557.84	343.948	436.323	476.317	314.504	857.65	239.272	260.96	339.457
metabat1.59__contig889_1349	Belongs to the eukaryotic ribosomal protein eS17 family	rps17e	-	ko:K02962	Ribosomal_S17e	205.134	181.073	133.602	251.197	138.734	177.397	139.09	152.838	134.629	209.595	161.902	202.822	119.837	171.596	189.415	156.969	145.309	180.664
metabat1.59__contig889_1350	Belongs to the aspartokinase family	ask	2.7.2.4	ko:K00928	AA_kinase,ACT_7	1927.69	2054.09	2676.42	2299.04	1708.35	1970.42	1735.47	2427.43	2489.53	1402.66	1516.72	1384.27	2258.29	2208.34	2183.49	1864.95	1494.85	1833.96
metabat1.59__contig889_1351	Catalyzes the condensation of (S)-aspartate-beta- semialdehyde (S)-ASA and pyruvate to 4-hydroxy- tetrahydrodipicolinate (HTPA)	dapA	4.3.3.7	ko:K01714	DHDPS	2100.41	2124.29	2248.07	2195.43	1704.17	1857.15	1710.32	1915.57	1531.18	1154.28	1408.08	1296.35	2074.92	1992.56	1914.08	1192.01	1586.58	1613.97
metabat1.59__contig889_1352	Catalyzes the conversion of 4-hydroxy- tetrahydrodipicolinate (HTPA) to tetrahydrodipicolinate	dapB	1.17.1.8	ko:K00215	DapB_C,DapB_N	936.057	989.173	930.866	640.21	733.358	637.659	692.617	907.437	666.058	525.292	699.287	666.133	923.099	941.998	977.384	640.349	726.653	844.277
metabat1.59__contig889_1353	Catalyzes the NADPH-dependent formation of L-aspartate- semialdehyde (L-ASA) by the reductive dephosphorylation of L- aspartyl-4-phosphate	asd	1.2.1.11	ko:K00133	Semialdhyde_dh,Semialdhyde_dhC	1393.66	1264.23	1446.45	1467.32	1120.57	1214.14	1236.31	1218.75	1096.51	694.222	964.282	860.775	1452.81	1360.54	1405.68	756.092	988.83	1269.08
metabat1.59__contig889_1354	Acid phosphatase homologues	-	3.6.1.27	ko:K19302	PAP2	142.251	96.3753	193.428	107.495	147.573	67.0606	162.177	381.738	205.677	299.815	335.411	143.539	153.962	291.242	181.483	225.167	306.108	210.883
metabat1.59__contig889_1355	-	-	-	-	-	1048.41	929.825	766.279	1553.88	2060.11	1262.33	1368.82	3207.94	2677.01	3931.02	3195.05	2153.12	1517.67	1539.14	2028.43	1704.91	1983.44	1963.9
metabat1.59__contig889_1356	cyclase family	-	3.5.1.9	ko:K07130	Cyclase	5142.44	4190.2	6413.47	2224.6	1334.87	4234.19	6651.08	1957.65	1542.82	4001.72	2873.87	2769.15	3037.29	4678.24	1504.02	2803.21	3135.59	3108.97
metabat1.59__contig889_1357	PFAM Transglutaminase-like	-	-	-	Big_5,DUF4015,PMBR,Transglut_core	23499.3	21583.2	33837.8	13170.2	6965.05	26874.3	40273.3	9587.39	8583.02	21044.9	12760.4	15383.9	18597	27376.1	6596.73	20898.3	15370.6	19400.6
metabat1.59__contig889_1358	Belongs to the TCP-1 chaperonin family	-	-	ko:K22447	Cpn60_TCP1	22066.5	35595.6	14736.6	7998.87	3804.12	19467.2	2764.55	2668.88	10107.1	2614.84	6598.79	2251.47	6350.53	5829.74	7471.58	6116.6	5234.05	8615.57
metabat1.59__contig889_1359	Thiolase, N-terminal domain	-	2.3.1.9	ko:K00626	Thiolase_C,Thiolase_N	3246.41	4655.9	3680.47	1986.27	1584.16	2200.97	1721.1	2150.23	2646.87	1390.57	2245.96	1512.14	2843.87	2682.67	3070.87	1887.01	1992.85	2380.39
metabat1.59__contig889_1360	Belongs to the UPF0219 family	-	2.3.3.10	ko:K01641	ACP_syn_III_C,HMG_CoA_synt_N	1258.09	1338.25	1255.23	943.041	842.043	977.432	656.771	3926.92	3200.92	4167.71	3523.13	1196.9	1227.79	1178.73	1465.71	1113.73	934.754	1416.56
metabat1.59__contig889_1361	Protein of unknown function (DUF1624)	-	-	-	DUF1624	236.519	304.85	211.119	203.903	323.224	159.287	423.398	240.161	250.517	333.266	256.91	297.407	232.127	382.443	157.733	356.765	506.15	316.836
metabat1.59__contig889_1362	Protein of unknown function (DUF1624)	-	-	-	DUF1624	58.9782	24.4728	40.153	35.4661	59.0927	59.2208	27.7708	40.2807	43.5739	76.7208	71.1159	40.2341	25.4703	55.9921	32.2068	103.423	77.0328	82.6636
metabat1.59__contig889_1363	Anion transporter	-	-	ko:K14445	Na_sulph_symp	1809.93	2096.56	1928.05	1574.93	1182.44	1550.79	995.453	2440.74	2984.62	1321.65	2320.78	1362.08	2744.18	1217.96	3289.07	1083.66	1116.64	1255.14
metabat1.59__contig889_1364	Catalyzes amidations at positions B, D, E, and G on adenosylcobyrinic A,C-diamide. NH(2) groups are provided by glutamine, and one molecule of ATP is hydrogenolyzed for each amidation	cobQ	6.3.5.10	ko:K02232	AAA_26,GATase_3	762.586	827.936	758.182	1615.58	1369.4	1299.25	859.131	978.912	1173.61	972.051	806.823	1109.15	961.877	720.861	936.012	1075.07	989.856	903.421
metabat1.59__contig889_1365	Histidine kinase	-	-	-	HATPase_c,HisKA_2	1173.52	2122.9	1749.96	1063.49	1704.55	1177.29	1764.78	1688	1506.02	2799.86	1910.06	2193.47	1263.75	914.496	1490.62	1121.08	1367.5	1455.85
metabat1.59__contig889_1366	PAS domain	-	-	-	GAF_2,HATPase_c,HisKA,HisKA_2,PAS,PAS_3,PAS_4,PAS_8,PAS_9,Response_reg	571.429	652.317	978.532	612.221	523.16	526.965	1257.68	1203.2	1005.01	1776.21	1258.74	1133.71	680.198	701.947	756.267	351.812	660.406	720.192
metabat1.59__contig889_1367	HWE histidine kinase	-	-	-	GAF,GAF_2,HWE_HK,PAS,PAS_3,PAS_4	319.102	401.804	426.47	281.522	265.033	329.513	488.721	410.069	291.151	665.719	469.793	390.364	276.34	380.829	300.934	355.624	345.494	355.919
metabat1.59__contig889_1368	Belongs to the peptidase S16 family	-	3.4.21.53	ko:K04076	AAA_32,Lon_C,Mg_chelatase,Sigma54_activat	3660.86	3739.97	4041.29	1977.87	1873.29	2257.58	2708.12	1714.82	2510.18	1826.48	1670.54	1851.69	2538.57	1718.28	2175.84	1285.07	1427.83	1677.49
metabat1.59__contig889_1369	Involved in the biosynthesis of the central metabolite phospho-alpha-D-ribosyl-1-pyrophosphate (PRPP) via the transfer of pyrophosphoryl group from ATP to 1-hydroxyl of ribose-5-phosphate (Rib-5-P)	prs	2.7.6.1	ko:K00948	Pribosyltran,Pribosyltran_N	599.731	556.106	505.183	601.236	723.041	605.527	664.796	1004.72	893.776	1322.44	1041	1110.89	595.309	591.533	577.705	618.095	718.866	777.783
metabat1.59__contig889_1370	Probably plays a role in a hydrogenase nickel cofactor insertion step	hypA	-	ko:K04651	HypA	400.133	273.955	283.79	490.4	640.024	471.26	193.792	788.611	1114.92	647.552	821.404	454.571	503.592	267.999	714.821	388.925	368.609	396.103
metabat1.59__contig889_1371	Hydrogenase accessory protein HypB	hypB	-	ko:K04652	cobW	280.259	344.868	236.859	295.738	256.596	269.666	173.525	325.617	283.559	132.179	266.813	173.295	222.589	228.665	413.394	302.784	263.991	249.232
metabat1.59__contig889_1372	Protein of unknown function (DUF354)	-	-	ko:K09726	DUF354	886.031	1169.19	826.224	748.146	750.385	752.661	629.751	896.293	932.999	477.307	822.913	674.833	890.766	627.628	1139.77	673.165	713.831	659.418
metabat1.59__contig889_1373	PFAM GCN5-related N-acetyltransferase	-	2.3.1.1,2.3.1.178	ko:K06718,ko:K22477	Acetyltransf_1	707.005	793.182	739.145	929.035	767.408	893.964	435.651	862.404	660.53	620.916	905.855	553.762	521.693	644.436	502.857	875.509	969.362	692.92
metabat1.59__contig889_1374	-	-	-	-	-	957.288	889.492	905.468	1379.38	1375.06	1358.82	802.702	1719.74	1878.08	1247.72	1385.12	1312.32	1252.9	746.967	1600.29	918.765	913.11	882.528
metabat1.59__contig889_1375	Domain of unknown function (DUF1890)	-	-	-	DUF1890	261.981	241.716	212.094	285.426	336.991	225.758	318.698	204.187	336.688	138.15	216.835	256.816	301.882	166.111	371.121	142.687	136.642	245.716
metabat1.59__contig889_1376	Domain of unknown function (DUF1894)	-	-	-	DUF1894	673.867	561.126	682.44	451.77	623.567	493.763	632.885	478.892	566.581	408.172	398.701	710.853	783.382	356.118	1033.09	344.924	333.37	436.507
metabat1.59__contig889_1377	Methionine synthase	metE	2.1.1.14	ko:K00549	Meth_synt_2	658.104	597.781	670.782	628.905	851.484	688.211	619.476	383.52	531.999	304.115	299.084	539.434	647.456	430.59	592.607	495.483	456.032	434.755
metabat1.59__contig889_1378	Belongs to the thymidylate synthase family. Archaeal- type ThyA subfamily	thyA	2.1.1.45	ko:K00560	Thymidylat_synt	1048.6	810.892	1042.39	1076.42	1079.29	1029.74	1125.15	627.913	814.965	556.959	423.317	789.662	1068.17	683.629	919.66	635.226	627.526	658.432
metabat1.59__contig889_1379	Catalyzes the reversible interconversion of 5-formyl- H(4)MPT to methenyl-H(4)MPT(	mch	3.5.4.27	ko:K01499	MCH	2094.08	2037.44	2273.58	2697.35	2006.31	2246.49	2375.53	2083.83	2642.07	1039.61	1290.69	1507.47	2892.65	1657.56	2495.63	1173.35	1311.16	1499.05
metabat1.59__contig889_1380	4Fe-4S ferredoxin iron-sulfur binding domain	-	-	-	DUF362,Fer4,Fer4_7	385.527	327.323	324.609	395.393	329.084	291.967	261.546	285.461	368.583	180.292	195.161	200.26	332.987	203.368	331.122	282.237	230.472	235.447
metabat1.59__contig889_1381	PFAM Uncharacterised protein family UPF0047	-	-	-	UPF0047	2125.31	2037.37	2408.87	2262.23	2125.87	2505.68	1567.76	1499.54	1672.3	1746.5	1492.95	1638.06	1956.51	1528.86	1584.61	2144.59	1492.81	1587.46
metabat1.59__contig889_1382	Phenylalanyl-tRNA synthetase beta	pheT	6.1.1.20	ko:K01890	B3_4,B5,tRNA-synt_2d	842.27	1170.85	969.303	830.566	821.884	926.968	843.144	1423.66	1016.59	1039.09	1400.27	1134.88	1018.77	922.83	1295.85	1093.93	1144.63	1055.2
metabat1.59__contig889_1383	Transglutaminase-like superfamily	-	-	-	-	2120.66	1316.55	1741.85	820.866	683.464	785.331	1337.05	1629.93	654.243	2175.93	2420.3	1313.2	1269.8	2496.4	980.604	1459.15	1670.95	2237.34
metabat1.59__contig889_1384	-	-	-	-	-	1605.5	2155.41	1831.96	1700.7	2146.53	2493.41	1255.91	2121	2404.49	1601.97	1888.64	1788.49	1795.62	1060.36	1740.66	1508.39	1228.01	1561.06
metabat1.59__contig889_1385	amino acids such as threonine, to avoid such errors, it has a posttransfer editing activity that hydrolyzes mischarged Thr-tRNA(Val) in a tRNA-dependent manner	valS	6.1.1.9	ko:K01873	Anticodon_1,tRNA-synt_1	978.046	1134.66	1059.22	929.265	1030.26	973.602	906.792	1203.85	1091.84	1201.62	1439.33	1132.14	1205.1	1407.2	1041.19	1046.67	1200.79	1324.04
metabat1.59__contig889_1386	Catalyzes the transfer of the enolpyruvyl moiety of phosphoenolpyruvate (PEP) to the 5-hydroxyl of shikimate-3- phosphate (S3P) to produce enolpyruvyl shikimate-3-phosphate and inorganic phosphate	aroA	2.5.1.19	ko:K00800	EPSP_synthase	841.644	981.97	805.894	1117.98	1075.84	1005.78	1066.73	997.063	803.681	925.608	1129.03	1355.15	1016.19	1198.67	1089.82	1161.32	1491.75	1033.5
metabat1.59__contig889_1387	TIGRFAM Small GTP-binding protein	-	-	ko:K06945	GTP_EFTU	1906.3	2091.99	1852.19	2513.23	2169.6	2172.56	1394.96	1757.69	1911.8	1602.13	2076.08	1557.12	1610.03	1590.21	1784.91	1417.14	1517.55	1701.35
metabat1.59__contig889_1388	DNA repair enzyme that has both DNA N-glycosylase activity and AP-lyase activity. The DNA N-glycosylase activity releases various damaged pyrimidines from DNA by cleaving the N- glycosidic bond, leaving an AP (apurinic apyrimidinic) site. The AP-lyase activity cleaves the phosphodiester bond 3' to the AP site by a beta-elimination, leaving a 3'-terminal unsaturated sugar and a product with a term…	nth	4.2.99.18	ko:K10773	EndIII_4Fe-2S,HhH-GPD	790.427	1034.45	581.225	439.076	671.484	449.821	442.692	417.942	651.746	331.854	492.692	353.756	457.673	489.043	524.039	556.059	506.033	474.853
metabat1.59__contig889_1389	RecJ-like	-	-	ko:K07463	S1,tRNA_anti-codon	1230.29	1018.61	1249.49	844.078	935.386	794.909	1831.95	1278.51	1478.77	943.35	1012.02	1216.47	1803.88	1254.04	1845.31	1093.09	964.038	1185.39
metabat1.59__contig889_1390	metallopeptidase activity	-	-	ko:K09719	Prenyltrans	423.583	277.052	300.035	466.264	412.716	300.498	202.831	689.736	795.632	550.744	404.784	209.9	453.91	308.287	595.917	488.479	298.997	347.763
metabat1.59__contig889_1391	metallopeptidase activity	-	-	ko:K09719	Prenyltrans	193.599	194.419	182.498	121.311	231.058	179.521	93.7634	128.89	253.442	108.838	211.863	122.716	121.406	201.024	95.9477	280.723	222.933	160.893
metabat1.59__contig889_1392	COG0330 Membrane protease subunits stomatin prohibitin homologs	-	-	-	Band_7	4677.92	5327.65	6466.74	6267.06	4248.6	7576.3	5171.73	2940.79	3056.74	3755.19	3057.03	3487.98	4550.96	3566.69	2978.85	4472.7	3149.01	3882.12
metabat1.59__contig889_1393	PFAM Major Facilitator Superfamily	-	-	-	MFS_1	179.617	121.017	141.971	177.421	192.721	149.139	133.925	225.113	214.592	163.522	214.349	144.007	174.011	153.349	230.55	264.968	202.331	142.018
metabat1.59__contig889_1394	COG0025 NhaP-type Na H and K H antiporters	kef1	-	ko:K11105	Na_H_Exchanger,TrkA_C,TrkA_N	184.82	237.095	187.521	130.653	131.993	48.3149	95.661	1437.64	1313.35	207.647	768.701	113.844	301.229	122.401	975.361	172.192	168.688	236.342
metabat1.59__contig889_1395	COG0025 NhaP-type Na H and K H antiporters	kef1	-	ko:K11105	Na_H_Exchanger,TrkA_C,TrkA_N	133.331	159.408	123.877	47.2989	116.771	85.7719	49.8633	298.734	306.15	50.0537	195.269	62.2579	138.192	100.872	262.427	167.534	119.844	90.9911
metabat1.59__contig889_1396	-	-	-	-	-	4882.44	4663.02	3655.7	3324.83	2897.47	4264.51	2414.52	4847.8	2606.91	9322.26	11289.4	3306.92	3276.34	8178.34	1770.14	3770.41	6580.49	5991.41
metabat1.59__contig889_1397	Glyoxalase-like domain	-	4.4.1.5	ko:K01759	Glyoxalase	1044.07	762.556	838.935	1218.62	1007.5	1253.4	539.872	763.07	695.335	597.965	755.461	574.457	746.717	663.433	700.585	1094.47	916.121	715.377
metabat1.59__contig889_1398	Desulfoferrodoxin	dfx	1.15.1.2	ko:K05919	Desulfoferrod_N,Desulfoferrodox	58344.6	56660.2	52277.5	54262.4	36768.9	64989.3	60090.5	25022.8	27208.6	41162.3	39886.5	32944	40554.3	67149.7	26755.1	28946	40523.7	47223.8
metabat1.59__contig889_1399	PFAM Rubrerythrin	rbr-1	-	-	Rubrerythrin	71454.9	60731.9	76342	82795.5	63938.4	109715	71204	27877.4	34555.2	47882.8	37513.2	39232	51232.3	37364.2	39734.7	53583.2	28053.6	40767
metabat1.59__contig889_1400	ATPase, P-type (transporting), HAD superfamily, subfamily IC	-	3.6.3.4	ko:K01533	E1-E2_ATPase,Hydrolase	1230.95	852.422	1397.82	778.635	946.16	937.87	1813.57	1007.08	574.53	965.226	851.325	1200.26	1331.19	1329.21	1185.95	1023.67	1315.79	996.395
metabat1.59__contig889_1401	COG1331 Highly conserved protein containing a thioredoxin domain	-	-	ko:K06888	GlcNAc_2-epim,Thioredox_DsbH	3798.58	3674.88	5262.55	3561.4	2985.48	4187.89	6355.07	3675.66	1948.85	4438.32	3503.89	4151.53	5140.37	5702.98	3244.44	5496.07	4445.74	4891.09
metabat1.59__contig889_1402	Uncharacterized protein conserved in archaea (DUF2121)	-	-	-	DUF2121	658.918	625.755	552.121	666.292	672.108	584.445	668.714	750.557	863.222	605.933	706.117	623.613	589.85	519.892	762.92	744.901	731.09	577.354
metabat1.59__contig889_1403	Beta-lactamase superfamily domain	-	-	-	Lactamase_B_2	692.99	615.538	545.952	388.796	703.117	431.393	493.959	626.914	679.898	321.664	511.155	474.434	584.233	533.877	774.259	565.292	842.907	496.24
metabat1.59__contig889_1404	Putative threonine/serine exporter	-	-	-	ThrE,ThrE_2	1057.31	1043.09	1709.22	1235.91	1178	1148.04	2656.65	1357.59	842.383	2185.47	1400.59	2312.02	1565.68	1752.41	1402.28	1193.88	1053.79	1134.51
metabat1.59__contig889_1405	Catalyzes the anti-1,4-elimination of the C-3 phosphate and the C-6 proR hydrogen from 5-enolpyruvylshikimate-3-phosphate (EPSP) to yield chorismate, which is the branch point compound that serves as the starting substrate for the three terminal pathways of aromatic amino acid biosynthesis. This reaction introduces a second double bond into the aromatic ring system	aroC	4.2.3.5	ko:K01736	Chorismate_synt	2421.87	3178.35	3841.75	2882	3562.05	3432.96	6585.45	3240.05	1922.28	5103.15	3520.9	6199.41	3131.59	4036.39	2572.81	3584.53	4668.78	3974.69
metabat1.59__contig889_1406	Mitochondrial biogenesis AIM24	-	-	-	AIM24	2964.68	3237.63	3120.18	1878.96	2810.45	2535.06	5772.97	2971.74	2149.09	3205.7	2573.2	4591.19	3319.78	2567.44	4959.22	2509.7	2363.54	2892.4
metabat1.59__contig889_1407	endonuclease III	-	-	ko:K07457	HhH-GPD	361.998	361.121	244.946	437.755	460.58	300.015	323.906	317.004	331.616	212.319	247.919	351.433	417.343	224.236	510.176	310.963	265.146	226.192
metabat1.59__contig889_1408	ferredoxin iron-sulfur binding	-	-	-	Fer4	331.516	381.547	346.075	371.176	432.933	319.392	345.893	319.648	309.27	266.595	284.286	331.673	395.451	234.051	476.429	333.64	285.903	287.49
metabat1.59__contig889_1409	Belongs to the ALAD family	hemB	4.2.1.24	ko:K01698	ALAD	1169.13	1915.25	1435.31	1022.77	1112.06	1328.51	1040.42	1136.87	1080.28	839.327	891.269	1029.25	1252.3	806.502	1113.11	893.231	783.379	884.501
metabat1.59__contig889_1410	ATP dephospho-CoA triphosphoribosyl transferase	citG	2.4.2.52	ko:K05966	CitG	1016.49	1660.25	1041.37	692.912	800.742	826.105	800.195	792.216	590.27	547.104	800.385	854.551	922.355	700.867	1072.04	639.279	793.589	941.403
metabat1.59__contig889_1411	Belongs to the class-II aminoacyl-tRNA synthetase family. Phe-tRNA synthetase alpha subunit type 2 subfamily	pheS	6.1.1.20	ko:K01889	tRNA-synt_2d	1092.36	1709.19	1071.23	1017.59	1365.18	966.712	1286.8	916.441	786.723	725.269	849.817	1233.23	1206.34	968.133	1193.78	922.555	1110.19	1175.48
metabat1.59__contig889_1412	-	-	-	-	-	1397.98	1331.16	1435.11	1512.31	1706.13	1289.47	3169.57	1729.61	1843.83	2367.99	1356.34	2244.33	1442.88	2212.89	1470.06	1096.62	1063.93	1512.7
metabat1.59__contig889_1413	CBS domain	-	-	-	-	1527.34	1675.51	1760.43	4780.12	3846.18	3374.69	4287.55	3821.66	3996.35	6555.69	3515.03	4646.05	2473.47	3486.09	2155.25	2688.06	2175.46	2977.53
metabat1.59__contig889_1414	Transcriptional regulator	-	-	ko:K07722	NikR_C,RHH_1	1184.7	1126.24	1500.52	2356.06	2387.95	1896.72	1658.02	1175.67	924.905	2047.56	2091.68	1489.43	1539.61	1105.19	1124.21	2332.14	1446.48	1968.54
metabat1.59__contig889_1415	Ribosomal RNA adenine dimethylase	-	-	-	Methyltransf_25,Methyltransf_31,PrmA	348.728	236.787	334.884	419.409	425.662	264.322	425.7	287.845	267.486	359.305	495.476	351.666	400.1	280.682	354.389	410.081	358.261	338.745
metabat1.59__contig889_1416	hydrogenase maturation protease HycI	hycI	3.4.23.51	ko:K08315	HycI	243	202.271	249.765	234.153	221.104	150.391	201.82	183.959	250.293	189.988	238.838	177.184	227.584	223.213	223.027	388.13	304.823	286.586
metabat1.59__contig889_1417	ATP-grasp domain	-	-	-	ATP-grasp_3,CPSase_L_D2	1027.3	1864.82	1380.09	902.175	1100.64	1121.16	1023.72	1285.15	1578.49	845.473	769.813	1182.06	1210.37	665.173	1368.45	563.181	813.041	833.981
metabat1.59__contig889_1418	PFAM Glycosyl transferase family 4	-	2.7.8.13	ko:K01000	Glycos_transf_4,MraY_sig1	1487.14	2463.98	2125.42	1590.98	1355.55	1906.65	1382.04	1179.5	1161.07	985.667	903.989	1356.82	1623.1	1089.3	1277.9	1035.76	1246.58	1159.22
metabat1.59__contig889_1419	Mur ligase middle domain	-	6.3.2.13,6.3.2.8	ko:K01924,ko:K01928	Mur_ligase_C,Mur_ligase_M	1211.73	1570.4	1580.38	1111.3	893.555	1241.2	907.215	749.601	974.718	537.741	634.712	777.362	1130.79	803.361	1099.27	681.655	882.534	807.091
metabat1.59__contig889_1420	-	-	-	-	-	3510.68	5556.37	4670.12	5792.72	6024.97	7573.54	6258.65	8284.95	7075.55	8958.3	8050.67	7574.45	7561.17	6223.14	7906.12	12293.7	6538.72	7718.12
metabat1.59__contig889_1421	-	-	-	-	-	1956.73	3491.1	2189.76	2141.83	2064.64	2522.54	2440.27	2220.6	1712.87	1915.96	2141.76	2571.67	2296.56	1858.84	2533.38	1950.11	2217	2158.86
metabat1.59__contig889_1422	Protein of unknown function (DUF356)	-	-	ko:K09727	DUF356	416.847	309.282	223.796	265.608	413.853	262.604	277.649	501.517	472.009	288.104	438.01	479.415	412.017	297.562	633.146	331.118	459.874	328.728
metabat1.59__contig889_1423	Helix-turn-helix XRE-family like proteins	-	-	ko:K03627	HTH_3	418.449	464.588	363.996	579.043	834.072	571.726	533.13	1218.2	1939.85	1210.56	807.735	1062.8	530.83	596.779	762.276	656.159	748.825	479.342
metabat1.59__contig889_1424	ATPase which is responsible for recognizing, binding, unfolding and translocation of substrate proteins into the archaeal 20S proteasome core particle. Is essential for opening the gate of the 20S proteasome via an interaction with its C- terminus, thereby allowing substrate entry and access to the site of proteolysis. Thus, the C-termini of the proteasomal ATPase function like a 'key in a lock' …	pan	-	ko:K03420	AAA	6362.46	5255.24	5893.55	4705.94	6360.77	5279.8	13557.5	7167.84	7308.25	11232.3	8420.43	13360.4	7189.06	7509.89	7212.06	5197.81	6159.7	7623.94
metabat1.59__contig889_1425	Belongs to the UPF0280 family	-	-	ko:K09740	-	171.506	164.546	148.274	128.775	222.157	82.926	70.6728	227.797	201.617	116.639	234.026	121.339	105.084	164.414	128.842	235.284	207.495	168.294
metabat1.59__contig889_1426	Bacterial PH domain	-	-	-	bPH_2	561.957	678.195	578.238	640.669	879.068	587.356	677.239	1146.59	933.439	1378.26	1230.79	899.061	967.26	742.678	765.254	768.538	650.59	820.613
metabat1.59__contig889_1427	Lycopene cyclase protein	-	-	-	FAD_binding_3,Lycopene_cycl	1905.52	2275.37	2621.17	3714.86	2597.81	2855.27	2663.92	2120.99	2110.46	1909.49	2004.65	2747.72	3439.4	2709.02	2405.9	2663.21	2388.67	2240.84
metabat1.59__contig889_1428	methylase	-	2.1.1.213	ko:K07446	THUMP,UPF0020	809.248	741.883	749.825	884.346	951.552	726.527	1007.25	900.073	694.614	631.618	897.548	802.431	1193.29	1005.02	1225.91	800.16	1060.98	1164.3
metabat1.59__contig889_1429	methylase	-	2.1.1.213	ko:K07446	THUMP,UPF0020	460.153	542.129	573.193	606.125	469.279	354.351	445.721	740.787	457.915	476.423	770.779	490.084	834.629	792.1	951.273	772.336	780.094	751.826
metabat1.59__contig889_1430	Catalyzes the condensation of pyruvate and acetyl- coenzyme A to form (R)-citramalate	cimA	2.3.1.182	ko:K09011	HMGL-like,LeuA_dimer	1249.77	2175.65	1404.86	1136.6	2162.65	1423.57	1911.95	1962.32	1812.58	1670.92	1477.23	2138.97	1696.9	1422.88	1767.84	1387.48	1978.52	1516.9
metabat1.59__contig889_1431	Kinase binding protein CGI-121	-	-	ko:K09119	CGI-121	549.458	640.894	487.403	471.258	579.49	470.833	652.558	531.208	649.266	390.254	465.251	617.591	519.108	557.677	504.37	607.562	753.996	508.402
metabat1.59__contig889_1432	Belongs to the DegT DnrJ EryC1 family	-	-	-	DegT_DnrJ_EryC1	709.611	606.575	710.398	570.835	892.722	585.975	387.204	450.12	510.437	240.496	308.285	463.103	507.465	616.528	573.587	721.009	1066.51	364.665
metabat1.59__contig889_1433	Archaeal Nre, N-terminal	-	-	-	Nre_C,Nre_N	891.215	929.756	1154.16	1296.78	1536.67	1242.5	1080.53	1073.61	1005.37	1192.45	1046.87	1915.7	1264.65	951.755	1171.37	1795.67	1392	1195.52
metabat1.59__contig889_1434	-	-	-	-	-	91.7439	36.7092	55.5964	78.8135	44.3195	24.9351	51.8387	170.074	99.5974	96.449	166.754	68.9728	67.9207	120.598	96.6203	234.427	193.682	158.714
metabat1.59__contig889_1435	-	-	-	-	-	25.8827	6.5904	8.87221	12.7345	3.97835	13.4298	9.30662	88.3862	22.3509	36.2052	112.706	10.3189	6.09691	30.9301	5.78209	64.3678	45.8356	33.243
metabat1.59__contig889_1436	PFAM Uncharacterised protein family UPF0145	-	-	-	YbjQ_1	494.842	793.782	788.853	646.84	567.469	663.379	320.627	563.71	524.498	463.98	543.375	410.563	364.366	337.795	372.469	490.496	417.098	443.456
metabat1.59__contig889_1437	Belongs to the UPF0145 family	-	-	-	YbjQ_1	582.887	1148.64	529.189	455.281	935.831	658.83	687.874	702.18	674.23	466.215	486.151	513.135	564.013	393.002	436.932	443.558	583.694	581.709
metabat1.59__contig889_1438	Short repeat of unknown function (DUF308)	-	-	-	DUF308	5013.7	2946.59	3863.76	4183.07	4303.28	3684.59	9007.47	5612.74	4622.08	6534	5539.29	6340.1	6495.25	7491.11	5556.48	3973.71	5650.04	6266.48
metabat1.59__contig889_1439	-	-	-	-	-	363.04	298.271	324.623	214.569	245.528	146.033	276.634	374.046	295.588	255.364	388.155	272.932	296.721	561.756	224.304	449.637	390.178	414.512
metabat1.59__contig889_1440	-	-	-	-	-	4471.94	4978.69	7381.41	5483.29	3086.83	5862.85	7117.93	5569.95	4099.26	9518.76	7324.48	6604.07	5205.79	9035.19	3002.42	8010.81	6480.8	6669.06
metabat1.59__contig889_1441	COG0229 Conserved domain frequently associated with peptide methionine sulfoxide reductase	msrB	1.8.4.12	ko:K07305	SelR	2048.08	1692.01	1765.03	1004.55	1829.13	1463.03	3406.42	1536.67	1718.57	2538.26	1813.11	2835.79	1889.55	2173.63	2004.56	1053.93	1879.86	2034.16
metabat1.59__contig889_1442	Catalyzes the synthesis of GMP from XMP	guaAB	6.3.5.2	ko:K01951	GMP_synt_C,NAD_synthase	667.868	629.196	670.259	400.706	508.701	472.528	599.001	1056.05	932.193	865.238	776.411	641.573	676.523	506.645	836.1	508.302	451.672	531.847
metabat1.59__contig889_1443	Catalyzes the synthesis of GMP from XMP	guaAA	6.3.5.2	ko:K01951	GATase	2176.65	4230.92	2844.78	1783.45	1829.29	3019.24	1455.99	1981.57	1776.94	2345.46	2529.36	2268.79	1475.33	1625.22	1820.48	1814.41	1887.33	2377.84
metabat1.59__contig889_1444	-	-	-	-	-	245.17	173.962	249.601	200.506	276.351	214.564	160.695	314.796	400.566	465.813	741.306	326.857	254.109	373.843	281.152	660.367	533.581	366.171
metabat1.59__contig889_1445	Pyridine nucleotide-disulphide oxidoreductase	trxB	1.8.1.9	ko:K00384	Pyr_redox_2	626.279	547.942	497.918	1024.41	711.154	797.772	440.703	501.044	563.361	530.054	574.49	471.415	491.438	655.758	418.747	859.63	743.848	626.554
metabat1.59__contig889_1446	Allows the formation of correctly charged Gln-tRNA(Gln) through the transamidation of misacylated Glu-tRNA(Gln) in organisms which lack glutaminyl-tRNA synthetase. The reaction takes place in the presence of glutamine and ATP through an activated gamma-phospho-Glu-tRNA(Gln). The GatDE system is specific for glutamate and does not act on aspartate	gatE	6.3.5.7	ko:K03330	GAD,GatB_N,GatB_Yqey	1406.16	1704.91	1320.17	2007.98	2029.32	1646.98	2061.08	1478.61	1564.7	1450.38	1063.76	1985.31	1738.7	2090.55	1769.01	1189.98	2131.47	1547.54
metabat1.59__contig889_1447	Allows the formation of correctly charged Gln-tRNA(Gln) through the transamidation of misacylated Glu-tRNA(Gln) in organisms which lack glutaminyl-tRNA synthetase. The reaction takes place in the presence of glutamine and ATP through an activated gamma-phospho-Glu-tRNA(Gln). The GatDE system is specific for glutamate and does not act on aspartate	gatD	6.3.5.7	ko:K09482	Asparaginase	2152.91	2435.27	2142.24	3115.77	2856.68	2545.57	2830.06	2268.05	2189.28	2371.66	1772.31	3219.49	2451.05	3170.65	2153.28	2412.52	3427.82	2478.5
metabat1.59__contig889_1448	Thiamine pyrophosphate enzyme, C-terminal	-	1.2.7.7	ko:K00187	POR,TPP_enzyme_C	929.727	842.597	722.402	845.644	1161.43	741.024	829.759	693.431	656.82	465.84	481.842	846.168	744.895	1109	879.454	775.614	1277.78	692.88
metabat1.59__contig889_1449	ferredoxin oxidoreductase	-	1.2.7.7	ko:K00186	PFOR_II,POR_N	570.253	553.502	459.866	553.943	761.897	438.775	540.78	385.837	401.529	345.039	345.215	635.41	434.673	583.608	530.257	448.946	877.712	422.548
metabat1.59__contig889_1450	PFAM 4Fe-4S ferredoxin, iron-sulfur binding domain protein	-	1.2.7.7	ko:K00188	Fer4_7	114.419	71.2168	80.2025	98.7972	92.5951	66.9805	89.5171	80.1493	44.5896	90.2857	70.2642	87.4906	51.6936	134.979	81.7072	61.7368	86.7113	100.663
metabat1.59__contig889_1451	synthetase	acsA	6.2.1.1	ko:K01895	AMP-binding,AMP-binding_C	1168.09	1337.27	1239.19	1632.56	1226.12	1207.35	879.391	934.48	825.358	996.648	851.493	1031.46	846.655	946.332	843.295	828.386	974.425	928.91
metabat1.59__contig889_1452	Helix-turn-helix XRE-family like proteins	-	-	-	Cupin_2,HTH_19,HTH_3	792.033	981.97	890.151	983.342	917.285	825.247	545.131	1228.69	918.868	1032.35	1103.2	884.354	547.716	587.005	700.125	724.292	878.398	746.338
metabat1.59__contig889_1453	PFAM Adenosine specific kinase	-	-	ko:K09129	Adenosine_kin	1876.62	2012.84	2117.33	4389.73	3192.62	3669.96	2978.87	1486.35	1622.31	1958.12	1343.54	2460.03	2230.01	1654.12	1508.57	2745.92	1850.78	1829.19
metabat1.59__contig889_1454	-	-	-	-	-	27622.7	27259.7	25753.2	31239.5	31148.4	40959.3	44716.4	20738.9	24385.7	36533	22901.9	39247.9	36468.3	28555.8	30402.7	40020.3	29395.2	37192.6
metabat1.59__contig889_1455	TIGRFAM archaeoflavoprotein AfpA	-	-	-	Flavoprotein	5591.19	5765.45	7230.54	5684.61	5177.92	7721.12	11129.3	5665.09	6106.88	11919	6684.4	10948.2	5586.51	8143.16	4568.86	5871.24	5848.59	6061.99
metabat1.59__contig889_1456	ABC-type antimicrobial peptide transport system, ATPase component	-	-	ko:K02003	ABC_tran	786.724	1239.94	915.61	634.847	608.949	837.247	970.458	676.445	671.403	745.429	726.108	702.865	772.247	689.438	794.692	772.096	621.448	806.415
metabat1.59__contig889_1457	ABC-type transport system, involved in lipoprotein release, permease component	-	-	ko:K02004	FtsX,MacB_PCD	368.038	447.64	442.421	276.138	319.698	349.031	494.768	328.998	346.393	305.701	252.706	323.792	415.287	366.911	398.268	397.89	258.559	265.776
metabat1.59__contig889_1458	ABC-type transport system, involved in lipoprotein release, permease component	-	-	ko:K02004	FtsX,MacB_PCD	481.697	574.879	588.772	490.747	541.3	574.529	715.817	619.743	764.007	668.162	979.013	586.583	642.778	524.759	673.297	1500.31	429.441	615.434
metabat1.59__contig889_1459	-	-	-	-	-	373.496	200.671	147.807	514.882	297.876	170.943	374.296	243.056	254.374	400.733	3132.89	441.94	304.944	560.44	458.906	6198.62	710.051	970.729
metabat1.59__contig889_1460	NfeD-like C-terminal, partner-binding	-	-	-	NfeD	1159.97	893.114	1111.86	1113.32	1423.02	1269.03	1867.91	1133.34	1403.2	1915.55	1052.01	2037.66	1377.62	1171.93	1321.95	862.71	983.527	1132.82
metabat1.59__contig889_1461	prohibitin homologues	-	-	-	Band_7	2852.27	2423.35	3340.74	3011.8	2666.14	2794.64	4836.15	2533.78	3039.28	3693.07	2226.1	4188.98	2823.65	3349.51	2423.19	1766.3	1810.33	2694.64
metabat1.59__contig889_1462	Carboxymuconolactone decarboxylase family	-	-	-	CMD	13704.6	7369.34	8038.16	14270.9	11231.5	12629.9	12433	5672.58	12537.6	9004.26	6287.68	9706.83	11241	13925.6	7731.55	6820.23	9370.43	10603.1
metabat1.59__contig889_1463	Belongs to the eukaryotic ribosomal protein eL15 family	rpl15e	-	ko:K02877	Ribosomal_L15e	2888.37	1796.98	2438.95	4091.19	1878.02	2729.25	2362.64	5223	6895.22	3231.15	3680.24	2453.26	3608.42	3096.63	4141.67	3181.14	2549.45	3090.07
metabat1.59__contig889_1464	RNA binding	-	-	ko:K07581	RNA_binding	318.721	250.921	212.748	140.896	145.645	121.275	188.85	447.123	602.234	184.41	270.774	193.418	249.988	147.203	369.731	141.388	141.184	205.152
metabat1.59__contig889_1465	Part of ribonuclease P, a protein complex that generates mature tRNA molecules by cleaving their 5'-ends	rnp3	3.1.26.5	ko:K03539	RNase_P_p30	553.965	511.03	594.259	419.95	375.503	499.138	471.383	783.759	744.048	531.597	776.938	470.154	567.316	558.24	483.91	571.933	536.294	571.414
metabat1.59__contig889_1466	Part of ribonuclease P, a protein complex that generates mature tRNA molecules by cleaving their 5'-ends	rnp2	3.1.26.5	ko:K03537	RNase_P_Rpp14	154.999	103.365	76.5345	71.0151	49.9178	52.659	56.3016	110.901	101.661	81.474	77.3369	48.5532	86.0627	104.299	108.825	116.488	138.821	115.451
metabat1.59__contig889_1467	Component of the proteasome core, a large protease complex with broad specificity involved in protein degradation	psmA	3.4.25.1	ko:K03432	Proteasome,Proteasome_A_N	1535.84	1951.65	1292.72	1191.48	1434.52	1144.47	1194.96	1509.86	2099.96	1570.77	1523.71	1419.63	1300.55	829.05	2185.01	836.649	873.813	1206.53
metabat1.59__contig889_1468	Shwachman-Bodian-Diamond syndrome (SBDS) protein	-	-	ko:K14574	SBDS,SBDS_C	2048.31	2190.91	1911.92	2096.18	1918.16	1897.84	2449.83	2074.74	2845.54	1779.6	1893.14	2322.58	2564.46	2527.46	3090.65	1245.09	1825.97	2291.09
metabat1.59__contig889_1469	Non-catalytic component of the exosome, which is a complex involved in RNA degradation. Increases the RNA binding and the efficiency of RNA degradation. Confers strong poly(A) specificity to the exosome	rrp4	-	ko:K03679	ECR1_N,KH_6	1091.19	934.324	1074.78	1259.47	680.93	726.216	1139.36	1217.35	1280.09	980.376	1025.97	809.335	1266.01	1154.05	1207.16	618.142	694.516	909.414
metabat1.59__contig889_1470	Catalytic component of the exosome, which is a complex involved in RNA degradation. Has 3'- 5' exoribonuclease activity. Can also synthesize heteropolymeric RNA-tails	rrp41	-	ko:K11600	RNase_PH,RNase_PH_C	1442.19	1202.3	1561.82	1481.04	945.811	1138.17	1692.34	1148.81	1304.44	960.276	891.119	994.915	2035.31	1815.35	1272.81	825.631	889.812	1250.55
metabat1.59__contig889_1471	Non-catalytic component of the exosome, which is a complex involved in RNA degradation. Contributes to the structuring of the Rrp41 active site	rrp42	-	ko:K12589	RNase_PH,RNase_PH_C	1378.28	1163.1	1345.48	1193.04	992.078	1001.75	2053.41	1206.93	1216.07	896.745	896.322	1278.31	2141.02	1784.62	1873.17	830.992	1074.92	1286.7
metabat1.59__contig889_1472	50S ribosomal protein L37Ae	rpl37ae	-	ko:K02921	Ribosomal_L37ae	1043.5	798.978	999.276	1211.84	1042.41	829.828	2099.53	1293.39	1526.16	989.897	904.946	1215.49	2154.5	1513.21	1108.01	505.391	1064.39	1253.62
metabat1.59__contig889_1473	DNA-dependent RNA polymerase catalyzes the transcription of DNA into RNA using the four ribonucleoside triphosphates as substrates	rpoP	2.7.7.6	ko:K03059	DNA_RNApol_7kD	26.7628	19.9892	40.3652	64.3744	6.03332	50.9171	24.1952	14.6227	50.8441	14.3234	24.036	9.38942	22.1909	21.108	52.6126	45.0537	35.9542	43.2123
metabat1.59__contig889_1474	Probably involved in the biogenesis of the ribosome	-	-	ko:K14561	-	1585.55	1107.43	1572.48	2361.97	1326.87	1348.31	2377.18	1829.43	2167.9	1635.3	1481.09	1543.44	2738.94	2581.59	1778.41	1222.74	1212.3	1642.48
metabat1.59__contig889_1475	Transcription factor Pcc1	-	-	ko:K09741	Pcc1	482.065	346.578	524.895	930.115	412.617	519.878	742.868	961.306	930.522	979.576	725.439	474.822	908.44	1179.25	650.371	623.836	588.75	790.848
metabat1.59__contig889_1476	Molecular chaperone capable of stabilizing a range of proteins. Seems to fulfill an ATP-independent, HSP70-like function in archaeal de novo protein folding	pfdB	-	ko:K04798	Prefoldin_2	910.581	810.686	764.201	524.466	580.323	423.965	979.093	724.243	861.313	347	431.331	444.827	1158.82	780.302	1041.7	359.782	425.836	659.135
metabat1.59__contig889_1477	Protein of unknown function (DUF3194)	-	-	-	DUF3194	79.0427	114.266	64.8962	82.7972	120.71	63.0631	126.783	146.28	174.386	156.933	175.565	76.0373	105.709	100.551	83.5424	123.406	78.7855	97.7776
metabat1.59__contig889_1478	Acetyltransferase (GNAT) domain	-	-	-	Acetyltransf_1	58.8886	46.0299	40.0202	42.8241	125.038	28.6607	37.1434	56.1202	101.47	232.714	463.288	199.397	55.358	86.4109	53.8457	342.94	88.3126	215.597
metabat1.59__contig889_1479	Nicotianamine synthase protein	-	-	-	NAS	162.246	189.676	154.273	207.008	260.805	166.418	140.303	256.309	302.875	252.952	289.319	178.191	188.634	131.674	247.307	258.288	193.328	190.782
metabat1.59__contig889_1480	Nicotianamine synthase protein	-	-	-	NAS	163.29	168.594	121.33	101.659	138.585	84.062	97.6922	167.94	156.934	107.956	172.532	70.768	63.7152	159.091	110.15	299.144	270.986	155.091
metabat1.59__contig889_1481	FmdE, Molybdenum formylmethanofuran dehydrogenase operon	-	-	-	FmdE	4547.53	9510.25	5399.52	19436.8	10969.5	10241.7	12640.8	24342.1	26511.1	79123.7	452948	82184.9	26143.7	59526.2	43026.1	490358	49071.6	186549
metabat1.59__contig889_1482	CobN/Magnesium Chelatase	-	6.6.1.2	ko:K02230	CobN-Mg_chel	556.152	983.036	696.504	2268.96	1515.08	1299.26	2894.68	1285.37	2332.29	29779	45902.5	27757.5	3064.43	6873.84	2121.55	88487.3	2944.14	22025.5
metabat1.59__contig889_1483	Domain of unknown function (DUF3479)	bchH	6.6.1.1	ko:K03403	CobN-Mg_chel,DUF3479	577.447	1078.24	720.445	2023.64	1450.83	1170.16	3254.57	1178.17	2387.67	27468.7	39097.5	26996.5	2932.15	5699.33	2031.11	70395.5	2817.85	18877.5
metabat1.59__contig889_1484	CobN/Magnesium Chelatase	-	6.6.1.2	ko:K02230	CobN-Mg_chel	383.418	639.71	424.878	916.289	878.045	497.505	2172.06	791.246	1517.63	14562.9	22704.9	14406	1701.09	3142.25	1358.39	31049.5	1636.46	9916.43
metabat1.59__contig889_1485	CobN/Magnesium Chelatase	-	6.6.1.2	ko:K02230	CobN-Mg_chel	168.578	437.952	377.702	1051.93	495.699	492.707	1297.65	674.12	965.435	9911.43	19473.8	7654.38	1002.77	2379.76	836.515	31576.9	1283.35	7603.63
metabat1.59__contig889_1486	CobN/Magnesium Chelatase	-	6.6.1.2	ko:K02230	CobN-Mg_chel	193.177	341.989	206.674	434.917	427.204	253.071	1058.29	363.392	772.093	5934.99	8471.62	5118.22	685.876	1151.05	540.955	11127.5	721.991	3857.07
metabat1.59__contig889_1487	PFAM CobN Magnesium Chelatase	bchH	6.6.1.1,6.6.1.2	ko:K02230,ko:K03403	CobN-Mg_chel	145.529	195.729	138.144	204.4	236.307	133.596	671.636	223.807	514.285	2829.54	5604.32	2418.97	391.328	680.919	421.804	6473.82	453.91	2249.12
metabat1.59__contig889_1488	Predicted transporter (DUF2162)	-	-	-	DUF2162	1913.62	5269.17	2097.36	4206.22	3963.09	4129.78	1859.14	2383.73	1923.56	5434.22	14134	8670.22	5645.28	3144.35	5907.3	14677	2346.37	8341.33
metabat1.59__contig889_1489	Predicted transporter (DUF2162)	-	-	-	DUF2162	337.744	1083.08	314.917	763.831	955.886	733.366	398.27	426.239	327.798	1630.77	2654.15	2453.59	1183.35	506.703	1635.86	2541.58	434.011	1800.49
metabat1.59__contig889_1490	MotA/TolQ/ExbB proton channel family	-	-	-	MotA_ExbB	1408.56	2874.67	1523.17	2492.71	2654.7	1963.77	1481.07	1493.02	1482.96	2818.7	5522.6	5471.76	3335.58	1434.08	3986.69	5044.94	1264.77	3396.48
metabat1.59__contig889_1491	Uncharacterized conserved protein (DUF2149)	-	-	-	DUF2149	367.189	790.225	379.379	975.539	743.598	663.067	475.904	719.755	528.117	1190.77	3359.87	1863.22	1025.62	520.851	1862.4	2649.8	652.154	1628.74
metabat1.59__contig889_1492	Belongs to the HisA HisF family	hisAF	5.3.1.16	ko:K01814	His_biosynth	338.787	655.605	420.007	216.074	416.591	343.761	337.608	513.249	392.028	598.9	622.367	397.999	388.381	295.543	401.964	488.236	470.311	333.598
metabat1.59__contig889_1493	pfkB family carbohydrate kinase	-	-	-	PfkB	235.707	273.891	217.396	175.391	146.222	206.476	149.472	147.084	204.569	136.133	234.789	118.986	117.757	202.844	134.734	322.935	256.288	201.927
metabat1.59__contig889_1494	-	-	-	-	-	3516.77	3624.18	3638.79	7733.19	5548.85	7034.59	3802.67	12732.6	11831.1	13458.6	11599.4	7861.95	8455.05	7131.42	5873.8	11416.2	6618.28	8520.39
metabat1.59__contig889_1495	Catalyzes the formation of pyridoxal 5'-phosphate from ribose 5-phosphate (RBP), glyceraldehyde 3-phosphate (G3P) and ammonia. The ammonia is provided by the PdxT subunit. Can also use ribulose 5-phosphate and dihydroxyacetone phosphate as substrates, resulting from enzyme-catalyzed isomerization of RBP and G3P, respectively	pdxS	4.3.3.6	ko:K06215	SOR_SNZ	935.179	610.806	552.942	953.384	932.11	828.278	945.294	1329.59	1267.1	1205.48	883.975	1070.85	699.53	1047.26	963.558	695.047	805.138	984.698
metabat1.59__contig889_1496	-	-	-	-	-	2298.75	2618.59	4282.92	4034.14	3696.27	4053.5	3951.78	5966.16	9821.14	19840.5	6259.22	6239.62	5761.1	3572.39	2781.99	5443.9	2606.13	4257.73
metabat1.59__contig889_1497	Belongs to the P(II) protein family	glnK	-	ko:K04751	P-II	3688.49	1208.58	5193.97	1075.34	1494.21	2372.04	159.416	195.524	271.941	97.1494	285.682	312.962	922.416	474.493	1233.67	1161.2	1106.43	1189.1
metabat1.59__contig889_1498	Ammonium Transporter	amt	-	ko:K03320	Ammonium_transp	11510.2	5058.39	28094.1	5634.9	6889.04	15107.3	431.507	799.59	923.658	452.6	1577.36	1095.25	4613.66	2436.56	3215.07	9457.49	5241.47	5937.37
metabat1.59__contig889_1499	Belongs to the P(II) protein family	glnK	-	ko:K04751	P-II	470.915	348.628	295.29	331.833	212.791	288.118	143.006	280.535	504.47	277.57	400.576	178.316	141.91	616.295	74.768	1139.37	986.592	477.317
metabat1.59__contig889_1500	-	-	-	-	-	8542.15	11031.7	15526.3	15128.2	10653.9	13020.3	15071.5	14143.5	13244.6	22018.8	16484.7	14963.8	15382.1	14594.9	9771.78	19366	13668.6	17498.8
metabat1.59__contig889_1501	Cro/C1-type HTH DNA-binding domain	-	-	-	Cupin_2,HTH_3	2728.74	3458.64	3854.94	2535.81	2162.45	2257.58	2850.95	3673.74	3665.65	3454.23	3447.81	2887.95	3543.55	2774.82	3233.25	1934.67	1879.06	2513.71
metabat1.59__contig889_1502	Thioesterase-like superfamily	-	-	ko:K07107	4HBT_2	1190.79	1606.42	1796.68	956.867	683.932	851.648	869.458	1468.92	1275.64	1247.02	1120.24	864.998	1352.01	1036.64	1048.45	908.854	798.704	1072.87
metabat1.59__contig889_1503	AMP-binding enzyme C-terminal domain	-	-	ko:K00666	AMP-binding,AMP-binding_C	1680.2	2495.07	2662.42	1388.4	1231.49	1489.11	1475.31	1733.69	1389.68	1204.85	1483.97	1154.4	2073.21	1918.04	1494.79	1639.85	1499.29	1683.94
metabat1.59__contig889_1504	helicase superfamily c-terminal domain	-	-	ko:K03725	DEAD,Helicase_C	224.526	167.278	192.266	121.973	173.696	108.266	116.837	108.131	155.743	70.1095	134.517	97.3535	172.855	172.567	152.761	207.484	171.445	156.929
metabat1.59__contig889_1505	membrane	-	-	-	PMT_2	103.642	64.223	75.6517	77.2156	112.171	75.9061	60.6343	228.641	110.647	107.993	256.73	68.3788	75.0993	145.28	134.479	251.869	215.631	160.124
metabat1.59__contig889_1506	Catalyzes the reduction of ribonucleotides to deoxyribonucleotides. May function to provide a pool of deoxyribonucleotide precursors for DNA repair during oxygen limitation and or for immediate growth after restoration of oxygen	nrdJ	1.17.4.1	ko:K00525	Intein_splicing,LAGLIDADG_3,Ribonuc_red_2_N,Ribonuc_red_lgC,Ribonuc_red_lgN,TSCPD	198.969	168.136	199.06	149.866	153.227	150.866	236.996	236.47	198.107	246.011	206.523	125.345	143.905	282.929	177.493	242.658	277.839	218.67
metabat1.59__contig889_1507	Catalyzes the hydrolysis of the formamide of 2-amino-5- formylamino-6-ribosylamino-4(3H)-pyrimidinone 5'-monophosphate (FAPy) to form 2,5-diamino-6-ribosylamino-4(3H)-pyrimidinone 5'- phosphate (APy)	arfB	3.5.1.102	ko:K14653	Creatininase	321.839	263.743	221.595	345.816	496.963	332.067	644.175	436.86	668.933	587.21	354.891	550.409	275.015	310.333	404.94	254.764	249.393	278.968
metabat1.59__contig889_1508	Domain of unknown function (DUF1947)	-	-	ko:K07575	DUF1947,PUA	334.389	192.543	162.468	336.613	440.014	221.404	449.466	370.236	607.288	400.109	306.493	449.627	265.661	265.284	485.064	192.188	279.038	338.935
metabat1.59__contig889_1509	Belongs to the snRNP Sm proteins family	-	-	ko:K04796	LSM	1443.97	1137.31	826.224	1708.05	1962.52	1514.91	1101.29	2857.12	3680.25	2448.82	2437.14	1610.49	1468.9	703.004	3572.68	881.554	965.95	1391.22
metabat1.59__contig889_1510	binds to the 23S rRNA	rpl37e	-	ko:K02922	Ribosomal_L37e	466.173	546.738	421.284	667.23	347.413	366.491	409.258	1894.52	1888.38	953.65	1401.35	310.883	491.156	197.511	1192.89	162.144	398.539	606.515
metabat1.59__contig889_1511	Toprim domain	-	-	-	Toprim	249.771	247.914	234.667	391.213	351.689	255.754	329.148	1148.21	1187.08	587.338	762.648	378.466	359.506	250.881	614.457	254.94	247.484	403.626
metabat1.59__contig889_1512	Catalyzes the formation of phosphoribosylamine from phosphoribosylpyrophosphate (PRPP) and glutamine	purF	2.4.2.14	ko:K00764	GATase_6,GATase_7,Pribosyltran	439.803	349.954	402.335	527.742	698.541	357.516	748.339	692.226	947.577	494.169	569.297	637.363	689.456	599.805	675.47	494.29	720.432	486.192
metabat1.59__contig889_1513	peptidase	-	-	ko:K08303	Peptidase_U32	210.583	95.6465	133.054	182.762	227.743	116.944	176.23	154.707	296.266	106.612	212.129	140.773	212.952	228.933	252.678	263.484	412.125	205.618
metabat1.59__contig889_1514	PFAM CBS domain containing protein	-	-	-	CBS	637.441	714.16	540.801	634.707	868.9	595.095	896.258	728.969	667.466	597.027	670.128	738.529	709.851	576.803	709.139	605.177	724.922	807.832
metabat1.59__contig889_1515	iron protein	-	6.3.3.7	ko:K21610	Fer4_NifH	743.973	774.489	735.885	545.05	698.828	548.23	792.392	469.947	545.786	473.182	492.763	713.807	543.933	651.974	545.028	725.811	635.821	597.451
metabat1.59__contig889_1516	excinuclease ABC, C subunit	-	-	-	DUF123	398.98	513.573	640.174	365.5	436.327	387.611	502.68	932.275	545.103	1031.32	719.198	431.845	432.884	569.098	381.048	435.864	588.465	431.756
metabat1.59__contig889_1517	Domain of unknown function (DUF371)	-	-	ko:K09738	DUF371	2085.28	1690.91	1558.47	1486.77	1438.39	1422.54	1590.42	1393.55	1632	1333.91	1114.24	1160.06	1785.88	1810.67	1121.49	3209.76	1573.72	1596.29
metabat1.59__contig889_1518	Belongs to the UPF0235 family	-	-	ko:K09131	DUF167	338.984	147.404	207.924	712.062	751.108	538.912	285.996	558.179	573.427	758.004	743.736	443.946	373.002	250.267	437.422	542.323	439.808	379.574
metabat1.59__contig889_1519	-	-	-	-	-	369135	329044	465457	466806	448567	689296	586735	256566	203206	533686	322460	518310	325311	496172	257580	501302	503576	505659
metabat1.59__contig889_1520	-	-	-	-	-	143906	130574	170496	197340	166081	257632	238640	98814.5	76631.3	202592	120859	190069	131313	190725	108221	229403	184377	203979
metabat1.59__contig889_1521	-	-	-	-	-	436383	393624	600431	702822	539305	979283	765692	367480	259945	834561	494739	679684	477263	778969	309566	1.07613e+06	797982	791770
[truncated: 328 more rows]

## Sheet: Limnochordia sp. 5 nFPK
gene ID	description	preferred name	EC	KO	PFAM	Ac1 MAIN t1	Ac2 MAIN t1	Ac3 MAIN t1	Ac1 MAIN t2	Ac2 MAIN t2	Ac3 MAIN t2	CO2 1 MAIN t1	CO2 2 MAIN t1	CO2 3 MAIN t1	CO2 1 MAIN t2	CO2 2 MAIN t2	CO2 3 MAIN t2	MIX1 MAIN t1	MIX2 MAIN t1	MIX3 MAIN t1	MIX1 MAIN t2	MIX2 MAIN t2	MIX3 MAIN t2
[truncated: 2,332 more rows]

[truncated: 6 more sheets: S. thermophilus nFPK, M. wolfeii DEA, Limnochordia sp. 5 DEA, Limnochordia sp.5 RGWL pathway , S. thermophilus DEA, M. wolfeii DEA t1 vs t2]
