# Supplementary material for: Core cooperative metabolism in low-complexity CO2-fixing anaerobic microbiota
Source: ISME J. 2025 Feb 2;19(1):wraf017. doi: 10.1093/ismejo/wraf017 (PMC11844248; doi:10.1093/ismejo/wraf017)
Supplement: Supplementary_Data_3_wraf017 [file supplementary_data_3_wraf017.xlsx]

## Sheet: Description
"Community members" sheet - List of taxa with a GEM and corresponding model statistics.
"Community composition" sheet - Lists of taxa included in the community model of each sample and corresponding relative abundances.
"Experimental constraints" sheet - List of community-level constraints obtained from experimental measurements. Values indicated as '"lb" were used as lower bounds, while those indicated as "mean" and "std" were used to set upper and lower bounds as mean+3*std and mean-3*std, respectively.
"M. wolfeii reactions" sheet - List of reactions in the M. wolfeii GEM, their bounds, gene-protein-reaction (GPR) rules, and gapseq tracing codes. Exchange reaction bounds are those belonging to the growth medium predicted by gapseq and used in gap-filling.
"Limnochordia sp. 5 reactions" sheet - List of reactions in the Limnochordia sp. 5 GEM, their bounds, GPR rules, and gapseq tracing codes. Exchange reaction bounds are those belonging to the growth medium predicted by gapseq and used in gap-filling.
"S. thermophilus reactions" sheet - List of reactions in the S. thermophilus GEM, their bounds, GPR rules, and gapseq tracing codes. Exchange reaction bounds are those belonging to the growth medium predicted by gapseq and used in gap-filling.
"M. wolfeii curation" sheet - List of manually revised reactions in the draft model of M. wolfeii, along with associated information.
"Limnochordia sp. 5 curation" sheet - List of manually revised reactions in the draft model of Limnochordia sp. 5, along with associated information.

## Sheet: Community members
		Draft				Final
Bin Id	Taxonomy	Reactions	Metabolites	Genes	Reactions with GPR	Reactions	Metabolites	Genes	Reactions with GPR
CONCOCT_15	Desulfitobacterium sp.	1583	1472	486	1276	1723	1520	486	1276
CONCOCT_24	S. thermophilus	1736	1603	574	1456	1891	1672	574	1456
CONCOCT_3	Christensenellales sp.	871	892	267	678	1064	985	267	678
CONCOCT_32	Bacilli sp.	652	694	186	484	892	822	186	484
CONCOCT_62	Thermoactinomycetales sp.	1691	1561	544	1423	1868	1621	544	1423
CONCOCT_65	Firmicutes_G sp. 1	1084	1079	357	859	1295	1171	357	859
maxbin2.007	C. subterraneus	1542	1396	469	1294	1714	1467	469	1294
maxbin2.020	D. ferrireducens	1472	1310	515	1201	1621	1364	515	1201
metabat1.15	Lutisporaceae sp. 2	1215	1175	408	990	1415	1251	408	990
metabat1.31	Limnochordia sp. 5	1166	1102	352	954	1359	1193	361	957
metabat1.36	Firmicutes_G sp. 2	1060	1055	312	846	1292	1155	312	846
metabat1.43	Firmicutes_G sp. 3	1090	1079	355	867	1276	1151	355	867
metabat1.59	M. wolfeii	794	845	300	616	985	929	303	631
metabat1.7	Calidifontibacillus sp. 1	1925	1692	691	1627	2027	1722	691	1627
vamb.5169	Tissierellaceae sp. 1	1358	1316	383	1120	1518	1375	383	1120

## Sheet: Community composition
Sample	Bin Id	Abundance
Ac1 MAIN t1	CONCOCT_24	0.0687647
	CONCOCT_3	0.00939627
	CONCOCT_32	0.0268319
	CONCOCT_62	0.0151794
	CONCOCT_65	0.0104119
	metabat1.15	0.0416428
	metabat1.31	0.0194118
	metabat1.36	0.0158193
	metabat1.59	0.792542
Ac2 MAIN t1	CONCOCT_24	0.0638233
	CONCOCT_62	0.0112821
	CONCOCT_65	0.0104777
	metabat1.15	0.0290007
	metabat1.31	0.0261041
	metabat1.36	0.0111919
	metabat1.59	0.816565
	metabat1.7	0.0315553
Ac3 MAIN t1	CONCOCT_24	0.0603717
	CONCOCT_32	0.00997834
	CONCOCT_62	0.010779
	metabat1.15	0.0378654
	metabat1.31	0.0157677
	metabat1.36	0.01151
	metabat1.59	0.836641
	metabat1.7	0.0170871
CO2 1 MAIN t1	CONCOCT_24	0.015416
	metabat1.31	0.0185035
	metabat1.59	0.956927
	vamb.5169	0.00915301
CO2 2 MAIN t1	CONCOCT_24	0.0177005
	metabat1.31	0.0196901
	metabat1.59	0.953306
	vamb.5169	0.00930388
CO2 3 MAIN t1	CONCOCT_15	0.0123006
	CONCOCT_24	0.0185784
	CONCOCT_62	0.014675
	metabat1.31	0.0181558
	metabat1.43	0.0115067
	metabat1.59	0.924784
MIX1 MAIN t1	CONCOCT_24	0.015531
	metabat1.59	0.984469
MIX2 MAIN t1	CONCOCT_24	0.028019
	CONCOCT_62	0.0154147
	maxbin2.007	0.0143385
	maxbin2.020	0.0142731
	metabat1.31	0.0086579
	metabat1.43	0.00811786
	metabat1.59	0.911179
MIX3 MAIN t1	CONCOCT_24	0.0190852
	CONCOCT_62	0.0173771
	metabat1.59	0.963538
Ac1 MAIN t2	CONCOCT_24	0.0314804
	metabat1.15	0.0181985
	metabat1.59	0.950321
Ac2 MAIN t2	CONCOCT_24	0.0231663
	metabat1.59	0.961011
	metabat1.7	0.0158225
Ac3 MAIN t2	CONCOCT_24	0.0438009
	metabat1.15	0.0188999
	metabat1.31	0.00881618
	metabat1.59	0.912358
	metabat1.7	0.0161256
CO2 1 MAIN t2	CONCOCT_24	0.0302553
	CONCOCT_65	0.00872676
	metabat1.15	0.0106147
	metabat1.31	0.0318989
	metabat1.59	0.90852
	vamb.5169	0.00998448
CO2 2 MAIN t2	CONCOCT_24	0.0160066
	CONCOCT_65	0.0116814
	maxbin2.007	0.00885027
	metabat1.15	0.00993564
	metabat1.31	0.0456755
	metabat1.43	0.0122089
	metabat1.59	0.881156
	vamb.5169	0.0144853
CO2 3 MAIN t2	CONCOCT_24	0.0141216
	CONCOCT_62	0.0108609
	CONCOCT_65	0.00880661
	metabat1.31	0.0360704
	metabat1.36	0.0106198
	metabat1.43	0.0175792
	metabat1.59	0.892514
	vamb.5169	0.0094275
MIX1 MAIN t2	CONCOCT_24	0.0182224
	maxbin2.007	0.0138666
	metabat1.59	0.967911
MIX2 MAIN t2	CONCOCT_24	0.0214583
	CONCOCT_62	0.0144216
	maxbin2.007	0.0179629
	maxbin2.020	0.0113859
	metabat1.15	0.0112966
	metabat1.31	0.0146168
	metabat1.59	0.908858
MIX3 MAIN t2	CONCOCT_24	0.0346047
	CONCOCT_62	0.0177191
	metabat1.31	0.00969587
	metabat1.59	0.93798

## Sheet: Experimental constraints
met	metName	type	Ac1 MAIN t1	Ac2 MAIN t1	Ac3 MAIN t1	CO2 1 MAIN t1	CO2 2 MAIN t1	CO2 3 MAIN t1	MIX1 MAIN t1	MIX2 MAIN t1	MIX3 MAIN t1	Ac1 MAIN t2	Ac2 MAIN t2	Ac3 MAIN t2	CO2 1 MAIN t2	CO2 2 MAIN t2	CO2 3 MAIN t2	MIX1 MAIN t2	MIX2 MAIN t2	MIX3 MAIN t2
cpd00029	Acetate	mean	2.674	2.562	2.508	0	-0.039	0	0.005	0.606	0.513	-2.096	-15.354	5.577	0.049	-0.063	0	0.683	0.747	0.849
cpd11640	Hydrogen	lb	-6.524	-7.536	-6.904	-44.773	-30.107	-31.878	-13.653	-15.749	-11	-6.455	-7.036	-6.531	-37.412	-24.335	-23.965	-12.648	-17.396	-12.046
cpd00011	CO2	lb	-1.619	-1.87	-1.713	-11.198	-7.53	-7.973	-3.413	-3.937	-2.75	-1.602	-1.746	-1.621	-9.357	-6.086	-5.994	-3.162	-4.349	-3.011
cpd00029	Acetate	std	2.515	2.847	2.234	0.026	0.027	0.028	0.2	0.234	0.209	1.142	2.709	2.85	0.023	0.022	0.021	0.198	0.302	0.247
cpd00119	Histidine	mean	0	0	0	0	0	0	0	0	0	0	0	0	0	0	0	0	0	0
cpd00132	Asparagine	mean	0	0	0	0	0	0	0	0	0	0	0	0	0	0	0	0	0	0
cpd00054	Serine	mean	0	0	0	0	0	0	0	0	0	0.001	0	0	0	0	0	0	0	0
cpd00053	Glutamine	mean	0	0	0	0	0	0	0	0	0	0	0	0	0	0	0	0	0	0
cpd00051	Arginine	mean	0	0	0	0	0	0	0	0	0	0	0	0	0	0	0	0	0	0
cpd00033	Glycine	mean	0	0	0	0	0	0	0	0	0	0	0	0	0	0	0	0	0	0
cpd00041	Aspartic Acid	mean	0	0	0	0	0	0	0	0	0	0.001	0	0	0	0	0	0	0	0
cpd00023	Glutamic Acid	mean	0	0	0	0	0	0	0	0	0	0.001	0	0	0	0.001	0.001	0	0	0
cpd00161	Threonine	mean	0	0	0	0	0	0	0	0	0	0	0	0	0	0	0	0	0	0
cpd00035	Alanine	mean	0.002	0.001	0	0	0	0	0	0	0	0.001	-0.001	0.002	0	0	0	0	0	0
cpd00281	GABA	mean	0	0	0	0	0	0	0	0	0	0	0	0	0	0	0	0	0	0
cpd00084	Cysteine	mean	0	0	0	0	0	0	0	0	0	0	0	0	0	0	0	0	0	0
cpd00129	Proline	mean	0	0	0	0	0	0	0	0	0	0	0	0	0	0	0	0	0	0
cpd00064	Ornithine	mean	0	0	0	0	0	0	0	0	0	0	0	0	0	0	0	0	0	0
cpd00039	Lysine	mean	0	0	0	0	0	0	0	0	0	0	0	0	0	0	0	0	0	0
cpd00069	Tyrosine	mean	0	0	0	0	0	0	0	0	0	0	0	0	0	0	0	0	0	0
cpd00060	Methionine	mean	0	0	0	0	0	0	0	0	0	0	0	0	0	0	0	0	0	0
cpd00156	Valine	mean	0	0	0	0	0	0	0	0	0	0	0	0	0	0	0	0	0	0
cpd00322	Isoleucine	mean	0	0	0	0	0	0	0	0	0	0	0	0	0	0	0	0	0	0
cpd00107	Leucine	mean	0	0	0	0	0	0	0	0	0	0	0	0	0	0	0	0	0	0
cpd00066	Phenylalanine	mean	0	0	0	0	0	0	0	0	0	0	0	0	0	0	0	0	0	0
cpd00065	Tryptophan	mean	0	0	0	0	0	0	0	0	0	0	0	0	0	0	0	0	0	0
cpd00119	Histidine	std	0.008	0.01	0.009	0.006	0.004	0.005	0.004	0.005	0.003	0.008	0.009	0.009	0.005	0.003	0.003	0.004	0.005	0.004
cpd00132	Asparagine	std	0.01	0.011	0.01	0.007	0.005	0.005	0.005	0.006	0.004	0.01	0.011	0.01	0.006	0.004	0.004	0.004	0.006	0.004
cpd00054	Serine	std	0.012	0.014	0.013	0.009	0.006	0.007	0.006	0.007	0.005	0.012	0.014	0.013	0.008	0.005	0.005	0.006	0.008	0.005
cpd00053	Glutamine	std	0.009	0.01	0.009	0.007	0.005	0.005	0.004	0.005	0.003	0.009	0.01	0.009	0.006	0.004	0.004	0.004	0.006	0.004
cpd00051	Arginine	std	0.007	0.009	0.008	0.006	0.004	0.004	0.004	0.004	0.003	0.007	0.008	0.008	0.005	0.003	0.003	0.003	0.005	0.003
cpd00033	Glycine	std	0.017	0.02	0.018	0.013	0.009	0.009	0.008	0.01	0.007	0.017	0.019	0.018	0.011	0.007	0.007	0.008	0.011	0.008
cpd00041	Aspartic Acid	std	0.01	0.011	0.01	0.007	0.005	0.005	0.005	0.005	0.004	0.01	0.011	0.01	0.006	0.004	0.004	0.004	0.006	0.004
cpd00023	Glutamic Acid	std	0.009	0.01	0.009	0.007	0.005	0.005	0.004	0.005	0.003	0.009	0.01	0.009	0.006	0.004	0.004	0.004	0.006	0.004
cpd00161	Threonine	std	0.011	0.013	0.011	0.008	0.006	0.006	0.005	0.006	0.004	0.011	0.012	0.011	0.007	0.005	0.004	0.005	0.007	0.005
cpd00035	Alanine	std	0.015	0.017	0.015	0.011	0.007	0.008	0.007	0.008	0.006	0.015	0.016	0.015	0.009	0.006	0.006	0.007	0.009	0.006
cpd00281	GABA	std	0.013	0.014	0.013	0.01	0.006	0.007	0.006	0.007	0.005	0.013	0.014	0.013	0.008	0.005	0.005	0.006	0.008	0.005
cpd00084	Cysteine	std	0.011	0.012	0.011	0.008	0.005	0.006	0.005	0.006	0.004	0.011	0.012	0.011	0.007	0.004	0.004	0.005	0.007	0.005
cpd00129	Proline	std	0.011	0.013	0.012	0.009	0.006	0.006	0.005	0.006	0.004	0.011	0.012	0.011	0.007	0.005	0.005	0.005	0.007	0.005
cpd00064	Ornithine	std	0.01	0.011	0.01	0.007	0.005	0.005	0.005	0.006	0.004	0.01	0.011	0.01	0.006	0.004	0.004	0.004	0.006	0.004
cpd00039	Lysine	std	0.009	0.01	0.009	0.007	0.005	0.005	0.004	0.005	0.003	0.009	0.01	0.009	0.006	0.004	0.004	0.004	0.006	0.004
cpd00069	Tyrosine	std	0.007	0.008	0.008	0.005	0.004	0.004	0.003	0.004	0.003	0.007	0.008	0.007	0.005	0.003	0.003	0.003	0.004	0.003
cpd00060	Methionine	std	0.009	0.01	0.009	0.007	0.004	0.005	0.004	0.005	0.003	0.009	0.01	0.009	0.006	0.004	0.004	0.004	0.005	0.004
cpd00156	Valine	std	0.011	0.013	0.012	0.008	0.006	0.006	0.005	0.006	0.004	0.011	0.012	0.011	0.007	0.005	0.005	0.005	0.007	0.005
cpd00322	Isoleucine	std	0.01	0.011	0.01	0.008	0.005	0.005	0.005	0.006	0.004	0.01	0.011	0.01	0.006	0.004	0.004	0.005	0.006	0.004
cpd00107	Leucine	std	0.01	0.011	0.01	0.008	0.005	0.005	0.005	0.006	0.004	0.01	0.011	0.01	0.006	0.004	0.004	0.005	0.006	0.004
cpd00066	Phenylalanine	std	0.008	0.009	0.008	0.006	0.004	0.004	0.004	0.004	0.003	0.008	0.009	0.008	0.005	0.003	0.003	0.004	0.005	0.003
cpd00065	Tryptophan	std	0.006	0.007	0.007	0.005	0.003	0.003	0.003	0.004	0.002	0.006	0.007	0.006	0.004	0.003	0.003	0.003	0.004	0.003

## Sheet: M. wolfeii reactions
SEED Id	Name	EC	Tracing Id	Lower bound	Upper bound	GPR
rxn00003	2-aceto-2-hydroxy-butyrate synthase	2.2.1.6/4.1.3.18	0	-1000	0	((metabat1.59__contig889_1686 | metabat1.59__contig889_567 | metabat1.59__contig889_740) & (metabat1.59__contig889_741))
rxn00011	2-aceto-2-hydroxy-butyrate synthase	2.2.1.6/4.1.3.18	0	-1000	0	((metabat1.59__contig889_1686 | metabat1.59__contig889_567 | metabat1.59__contig889_740) & (metabat1.59__contig889_741))
rxn00029	porphobilinogen synthase	4.2.1.24	0	0	1000	metabat1.59__contig889_1409
rxn00048	riboflavin synthase	2.5.1.9	0	0	1000	metabat1.59__contig889_156
rxn00060	porphobilinogen deaminase	2.5.1.61/4.3.1.8	0	0	1000	metabat1.59__contig889_1282
rxn00062	arsenite-translocating ATPase	7.3.2.7/3.6.3.30	0	0	1000	((metabat1.59__contig889_1209) & (metabat1.59__contig889_1210)) | metabat1.59__contig889_1104 | metabat1.59__contig889_1238 | metabat1.59__contig889_670
rxn00076	dUTP diphosphatase	3.6.1.23/3.6.1.9/3.6.1.19	0	0	1000	metabat1.59__contig889_563
rxn00077	NAD kinase	2.7.1.23	0	0	1000	metabat1.59__contig889_1284
rxn00085	glutamate synthase	1.4.1.13/2.6.1.53	0	-1000	0	metabat1.59__contig889_188 | metabat1.59__contig889_510 | metabat1.59__contig889_91
rxn00097	AMP kinase	2.7.4.3	0	-1000	1000	metabat1.59__contig889_240
rxn00100	dephospho-CoA kinase	2.7.1.24	0	0	1000	metabat1.59__contig889_1725
rxn00103	NADP-dependent formate dehydrogenase	1.17.1.10	0	0	1000
rxn00107	dTDP kinase	2.7.4.6	0	-1000	1000	metabat1.59__contig889_27
rxn00116	UDP phosphatase	3.6.1.6	0	0	1000
rxn00117	dTDP kinase	2.7.4.6	0	-1000	1000	metabat1.59__contig889_27
rxn00119	UMP kinase	2.7.4.22/2.7.4.14/2.7.4.5	0	-1000	1000	metabat1.59__contig889_1277
rxn00120	CTP phosphatase	3.6.1.15	0	0	1000	metabat1.59__contig889_1104
rxn00121	dUTP diphosphatase	3.6.1.23/3.6.1.9/3.6.1.19	0	0	1000	metabat1.59__contig889_563
rxn00122	FAD synthetase	2.7.7.2	0	-1000	1000	metabat1.59__contig889_1311
rxn00126	S-adenosylmethionine synthase	2.5.1.6/2.4.2.13	0	0	1000	metabat1.59__contig889_804
rxn00132	RXN-14025	3.1.3.5	0	0	1000	metabat1.59__contig889_750
rxn00139	hypoxanthine phosphoribosyltransferase	2.4.2.8	9	-1000	0
rxn00141	S-adenosylhomocysteine hydrolase	3.3.1.1	0	-1000	1000	metabat1.59__contig889_532
rxn00147	phosphoenolpyruvate synthetase	2.7.9.2	0	0	1000	metabat1.59__contig889_1044
rxn00149	L-lactaldehyde dehydrogenase	1.2.1.22	0	0	1000	metabat1.59__contig889_1186
rxn00160	D-malate dehydrogenase (decarboxylating)	1.1.1.83	0	0	1000	metabat1.59__contig889_793 | metabat1.59__contig889_99
rxn00175	acetyl-CoA synthetase (AMP-forming)	6.2.1.1	0	0	1000	metabat1.59__contig889_1451 | metabat1.59__contig889_68
rxn00176	acetyl-CoA synthetase (AMP-forming)	6.2.1.1	0	0	1000	metabat1.59__contig889_1451 | metabat1.59__contig889_68
rxn00178	acetyl-CoA acetyltransferase	2.3.1.16/2.3.1.9	0	-1000	1000	((metabat1.59__contig889_1359))
rxn00183	1-pyrroline-5-carboxylate dehydrogenase	1.2.1.88/1.5.1.12	0	0	1000	metabat1.59__contig889_1186
rxn00187	glutamine synthetase	6.3.1.2	0	0	1000	metabat1.59__contig889_599
rxn00189	carbamoyl-phosphate synthetase	6.3.5.5/2.7.2.9	0	0	1000	((metabat1.59__contig889_1169) & (metabat1.59__contig889_1170) & (metabat1.59__contig889_121) & (metabat1.59__contig889_656) & (metabat1.59__contig889_95))
rxn00192	acetylglutamate synthase	2.3.1.1	0	0	1000	metabat1.59__contig889_102
rxn00196	NAD+-dependent glyceraldehyde-3-phosphate dehydrogenase	1.2.1.3/1.1.1.70	0	-1000	1000	metabat1.59__contig889_1186
rxn00198	isocitrate dehydrogenase	1.1.1.42	0	0	1000	metabat1.59__contig889_793
rxn00199	isocitrate dehydrogenase	1.1.1.42	0	0	1000	metabat1.59__contig889_793
rxn00202	(R)-homocitrate synthase	2.3.3.14/4.1.3.21	0	-1000	1000	metabat1.59__contig889_1430 | metabat1.59__contig889_539 | metabat1.59__contig889_708
rxn00212	dUTP diphosphatase	3.6.1.23/3.6.1.9/3.6.1.19	0	0	1000	metabat1.59__contig889_563
rxn00213	UTP-glucose-1-phosphate uridylyltransferase	2.7.7.64/2.7.7.9	0	-1000	1000	metabat1.59__contig889_1522
rxn00214	UDP-glucose 4-epimerase	5.1.3.2	0	-1000	1000	metabat1.59__contig889_1775
rxn00226	acetyl-CoA synthetase (AMP-forming)	6.2.1.1	0	0	1000	metabat1.59__contig889_1451 | metabat1.59__contig889_68
rxn00236	UDP phosphatase	3.6.1.6	0	0	1000
rxn00237	dTDP kinase	2.7.4.6	0	-1000	1000	metabat1.59__contig889_27
rxn00238	dTDP kinase	2.7.4.6	0	-1000	1000	metabat1.59__contig889_27
rxn00241	CTP phosphatase	3.6.1.15	0	0	1000	metabat1.59__contig889_1104
rxn00248	malate dehydrogenase (NAD)	1.1.1.37	0	-1000	1000	metabat1.59__contig889_955
rxn00250	pyruvate carboxylase	6.4.1.1	0	0	1000	((metabat1.59__contig889_1056) & (metabat1.59__contig889_268))
rxn00251	phosphoenolpyruvate carboxylase	4.1.1.31	0	-1000	0	metabat1.59__contig889_1219
rxn00256	citrate synthase	2.3.3.16/2.3.3.1/4.1.3.7	0	-1000	0	metabat1.59__contig889_1202 | metabat1.59__contig889_451
rxn00257	ATP-citrate lyase	2.3.3.8/4.1.3.8	0	0	1000	((metabat1.59__contig889_1131))
rxn00260	aspartate aminotransferase	2.6.1.1	0	-1000	1000	metabat1.59__contig889_293
rxn00272	alanine-glyoxylate transaminase	2.6.1.44	0	0	1000	metabat1.59__contig889_568
rxn00278	L-alanine dehydrogenase	1.4.1.1	0	0	1000	metabat1.59__contig889_687
rxn00285	succinyl-CoA synthetase	6.2.1.5	0	-1000	1000	((metabat1.59__contig889_1131) & (metabat1.59__contig889_1603))
rxn00293	UDP-N-acetylglucosamine diphosphorylase	2.7.7.23	0	-1000	1000	metabat1.59__contig889_582
rxn00295	UDP-N-acetyl-glucosamine 4-epimerase	5.1.3.7	0	-1000	1000	metabat1.59__contig889_1775
rxn00301	dUTP diphosphatase	3.6.1.23/3.6.1.9/3.6.1.19	0	0	1000	metabat1.59__contig889_563
rxn00313	diaminopimelate decarboxylase	4.1.1.20	0	0	1000	metabat1.59__contig889_841
rxn00337	aspartate kinase	2.7.2.4	9	-1000	1000
rxn00346	aspartate 1-decarboxylase	4.1.1.11	0	0	1000	metabat1.59__contig889_1045
rxn00359	dUTP diphosphatase	3.6.1.23/3.6.1.9/3.6.1.19	0	0	1000	metabat1.59__contig889_563
rxn00363	RXN-14025	3.1.3.5	0	0	1000	metabat1.59__contig889_750
rxn00364	UMP kinase	2.7.4.22/2.7.4.14/2.7.4.5	0	0	1000	metabat1.59__contig889_1277 | metabat1.59__contig889_237
rxn00366	UDP phosphatase	3.6.1.6	0	0	1000
rxn00405	pyruvoyl-dependent arginine decarboxylase	4.1.1.19	0	0	1000	metabat1.59__contig889_1286
rxn00407	dCTP deaminase	3.5.4.13	0	0	1000	metabat1.59__contig889_335
rxn00408	CTP phosphatase	3.6.1.15	0	0	1000	metabat1.59__contig889_1104
rxn00409	dTDP kinase	2.7.4.6	0	-1000	1000	metabat1.59__contig889_27
rxn00410	CTP synthetase	6.3.4.2	0	0	1000	metabat1.59__contig889_1741
rxn00412	CTP synthetase	6.3.4.2	0	0	1000	metabat1.59__contig889_1741
rxn00414	carbamoyl-phosphate synthetase	6.3.5.5/2.7.2.9	0	0	1000	((metabat1.59__contig889_1169) & (metabat1.59__contig889_1170))
rxn00420	3-phosphoserine phosphatase	3.1.3.3	0	0	1000	metabat1.59__contig889_543
rxn00436	CTP phosphatase	3.6.1.15	0	0	1000	metabat1.59__contig889_1104
rxn00438	thiamine-monophosphate kinase	2.7.4.16	0	0	1000	metabat1.59__contig889_785
rxn00459	enolase	4.2.1.11	0	-1000	1000	metabat1.59__contig889_225
rxn00463	dUTP diphosphatase	3.6.1.23/3.6.1.9/3.6.1.19	0	0	1000	metabat1.59__contig889_563
rxn00469	acetylornithine deacetylase	3.5.1.16	9	-1000	1000
rxn00471	ornithine cyclodeaminase	4.3.1.12	0	0	1000	metabat1.59__contig889_687
rxn00474	tryptophan synthase	4.2.1.20	0	0	1000	((metabat1.59__contig889_515) & (metabat1.59__contig889_516 | metabat1.59__contig889_712))
rxn00483	phenylalanine aminotransferase	2.6.1.1/2.6.1.57/2.6.1.27	0	-1000	1000	metabat1.59__contig889_293
rxn00490	prephenate dehydratase	4.2.1.51	0	0	1000	metabat1.59__contig889_941
rxn00493	aspartate aminotransferase	2.6.1.1	0	-1000	1000	metabat1.59__contig889_293
rxn00503	1-pyrroline-5-carboxylate dehydrogenase	1.2.1.88/1.5.1.12	0	0	1000	metabat1.59__contig889_1186
rxn00504	1-pyrroline-5-carboxylate dehydrogenase	1.2.1.88/1.5.1.12	0	0	1000	metabat1.59__contig889_1186
rxn00505	threo-isohomocitrate dehydrogenase	1.1.1.87/1.1.1.286	0	0	1000	metabat1.59__contig889_793 | metabat1.59__contig889_99
rxn00506	NAD+-dependent glyceraldehyde-3-phosphate dehydrogenase	1.2.1.3/1.1.1.70	0	0	1000	metabat1.59__contig889_1186
rxn00513	CTP phosphatase	3.6.1.15	0	0	1000	metabat1.59__contig889_1104
rxn00514	dUTP diphosphatase	3.6.1.23/3.6.1.9/3.6.1.19	0	0	1000	metabat1.59__contig889_563
rxn00515	dTDP kinase	2.7.4.6	0	-1000	1000	metabat1.59__contig889_27
rxn00527	aspartate aminotransferase	2.6.1.1	0	-1000	1000	metabat1.59__contig889_293
rxn00529	L-tyrosine decarboxylase	4.1.1.25	0	0	1000	metabat1.59__contig889_1045
rxn00532	malonate semialdehyde:NADP+ oxidoreductase (malonate semialdehyde-forming)	1.2.1.75	0	-1000	1000	metabat1.59__contig889_1353
rxn00543	isobutanol dehydrogenase	1.1.1.1	9	-1000	1000
rxn00547	ATP:D-fructose 6-phosphotransferase	2.7.1.4	0	0	1000	metabat1.59__contig889_340
rxn00549	fructose 1,6-bisphosphatase	3.1.3.11	0	0	1000	metabat1.59__contig889_491
rxn00555	glutamine-fructose-6-phosphate transaminase	2.6.1.16/5.3.1.19	0	-1000	1000	metabat1.59__contig889_118
rxn00558	glucose-6-phosphate isomerase	5.3.1.9	0	-1000	1000
rxn00598	2-methylacetoacetyl-CoA thiolase	2.3.1.16	0	-1000	0	metabat1.59__contig889_1359
rxn00647	aspartate aminotransferase	2.6.1.1	0	-1000	1000	metabat1.59__contig889_293
rxn00653	NAD+-dependent glyceraldehyde-3-phosphate dehydrogenase	1.2.1.3/1.1.1.70	0	-1000	1000	metabat1.59__contig889_1186
rxn00674	PROPIONATE--COA-LIGASE-RXN	6.2.1.17	0	0	1000	metabat1.59__contig889_1451 | metabat1.59__contig889_68
rxn00675	PROPIONATE--COA-LIGASE-RXN	6.2.1.17	0	0	1000	metabat1.59__contig889_1451 | metabat1.59__contig889_68
rxn00676	2-methylacetoacetyl-CoA thiolase	2.3.1.16	0	-1000	1000	metabat1.59__contig889_1359
rxn00692	serine hydroxymethyltransferase	2.1.2.1	0	-1000	1000	metabat1.59__contig889_800
rxn00693	cobalamin-dependent methionine synthase	2.1.1.13	0	0	1000	metabat1.59__contig889_1377
rxn00704	phosphoglucomutase	5.4.2.2/2.7.5.1	0	-1000	1000	metabat1.59__contig889_581 | metabat1.59__contig889_587
rxn00706	UDP phosphatase	3.6.1.6	0	0	1000
rxn00708	RXN-14025	3.1.3.5	0	0	1000	metabat1.59__contig889_750
rxn00710	orotidine 5'-phosphate decarboxylase	4.1.1.23	0	0	1000	metabat1.59__contig889_161
rxn00711	uracil phosphoribosyltransferase	2.4.2.9	0	-1000	0	metabat1.59__contig889_1047
rxn00717	cytosine deaminase	3.5.4.1	0	0	1000	metabat1.59__contig889_1172
rxn00726	anthranilate synthase	4.1.3.27	0	0	1000	((metabat1.59__contig889_519) & (metabat1.59__contig889_520))
rxn00727	anthranilate synthase	4.1.3.27	0	0	1000	((metabat1.59__contig889_519) & (metabat1.59__contig889_520))
rxn00735	D-malate/3-isopropylmalate dehydrogenase (decarboxylating)	1.1.1.85	0	-1000	0	metabat1.59__contig889_793
rxn00743	alkaline phosphatase	3.1.3.1	0	0	1000	metabat1.59__contig889_580
rxn00747	triose-phosphate isomerase	5.3.1.1	0	-1000	1000	metabat1.59__contig889_1126
rxn00763	isobutanol dehydrogenase	1.1.1.1	9	-1000	1000
rxn00770	ribose-phosphate diphosphokinase	2.7.6.1	0	0	1000	metabat1.59__contig889_1369
rxn00772	ribokinase	2.7.1.15	0	0	1000	metabat1.59__contig889_634
rxn00778	phosphoglucomutase	5.4.2.2/2.7.5.1	0	-1000	1000	metabat1.59__contig889_581 | metabat1.59__contig889_587
rxn00786	fructose-bisphosphate aldolase	4.1.2.13/4.1.2.7	0	-1000	1000	metabat1.59__contig889_491
rxn00789	ATP phosphoribosyltransferase	2.4.2.17	0	-1000	0	metabat1.59__contig889_675
rxn00790	amidophosphoribosyltransferase	2.4.2.14	0	-1000	0	metabat1.59__contig889_1512
rxn00791	anthranilate phosphoribosyltransferase	2.4.2.18	0	-1000	0	metabat1.59__contig889_514
rxn00799	fumarase	4.2.1.2	0	-1000	1000
rxn00800	adenylosuccinate lyase	4.3.2.2	0	-1000	1000	metabat1.59__contig889_642
rxn00802	argininosuccinase	4.3.2.1	0	-1000	1000	metabat1.59__contig889_15
rxn00806	L-isoleucine:2-oxoglutarate aminotransferase	2.6.1.42	0	-1000	1000	metabat1.59__contig889_753
rxn00830	isopentenyl-diphosphate delta-isomerase	5.3.3.2	0	-1000	1000	metabat1.59__contig889_220
rxn00831	RXN-14025	3.1.3.5	0	0	1000	metabat1.59__contig889_750
rxn00832	inosine monophosphate cyclohydrolase	3.5.4.10	0	-1000	1000	metabat1.59__contig889_1147
rxn00834	IMP dehydrogenase	1.1.1.205/1.2.1.14	0	-1000	1000	metabat1.59__contig889_147
rxn00835	guanosine kinase	2.7.1.73	0	0	1000	metabat1.59__contig889_634
rxn00836	hypoxanthine phosphoribosyltransferase	2.4.2.8	9	-1000	0
rxn00838	adenylosuccinate synthetase	6.3.4.4	0	0	1000	metabat1.59__contig889_1549
rxn00839	dTDP kinase	2.7.4.6	0	-1000	1000	metabat1.59__contig889_27
rxn00859	histidinal dehydrogenase	1.1.1.23	0	0	1000	metabat1.59__contig889_60
rxn00863	histidinal dehydrogenase	1.1.1.23	0	0	1000	metabat1.59__contig889_60
rxn00873	long-chain-fatty-acid-CoA ligase	6.2.1.3	0	0	1000	metabat1.59__contig889_1503
rxn00874	acetyl-CoA acetyltransferase	2.3.1.16/2.3.1.9	0	-1000	1000	((metabat1.59__contig889_1359))
rxn00881	myo-inositol-3-phosphate monophosphatase	3.1.3.25	0	0	1000	metabat1.59__contig889_1285
rxn00882	myo-inositol-3-phosphate monophosphatase	3.1.3.25	0	0	1000	metabat1.59__contig889_1285
rxn00883	myo-inositol-3-phosphate monophosphatase	3.1.3.25	0	0	1000	metabat1.59__contig889_1285
rxn00898	2,3-Dihydroxy-3-methylvalerate dehydratase	4.2.1.9	0	0	1000	metabat1.59__contig889_735
rxn00902	2-isopropylmalate synthase	2.3.3.13/4.1.3.12	0	-1000	0	metabat1.59__contig889_1430 | metabat1.59__contig889_539 | metabat1.59__contig889_708
rxn00903	L-isoleucine:2-oxoglutarate aminotransferase	2.6.1.42	0	-1000	1000	metabat1.59__contig889_753
rxn00913	RXN-14025	3.1.3.5	0	0	1000	metabat1.59__contig889_750
rxn00914	guanosine kinase	2.7.1.73	0	0	1000	metabat1.59__contig889_634
rxn00915	hypoxanthine phosphoribosyltransferase	2.4.2.8	9	-1000	0
rxn00916	xanthosine-5'-phosphate:L-glutamine amido-ligase (AMP-forming)	6.3.5.2/6.3.4.1	0	0	1000	((metabat1.59__contig889_1442) & (metabat1.59__contig889_1443))
rxn00917	xanthosine-5'-phosphate:L-glutamine amido-ligase (AMP-forming)	6.3.5.2/6.3.4.1	0	0	1000	((metabat1.59__contig889_1442) & (metabat1.59__contig889_1443))
rxn00926	adenine deaminase	3.5.4.2	0	0	1000	metabat1.59__contig889_1290
rxn00947	long-chain-fatty-acid-CoA ligase	6.2.1.3	0	0	1000	metabat1.59__contig889_1503
rxn00966	chorismate lyase	4.1.3.40	0	-1000	0	metabat1.59__contig889_537
rxn00973	cis-aconitate hydratase	4.2.1.3/4.2.1.4	0	-1000	1000	((metabat1.59__contig889_762))
rxn00974	cis-aconitate hydratase	4.2.1.3/4.2.1.4	0	-1000	1000	((metabat1.59__contig889_762))
rxn00979	glycolaldehyde dehydrogenase	1.2.1.21	0	-1000	1000	metabat1.59__contig889_1186
rxn00986	PROPIONATE--COA-LIGASE-RXN	6.2.1.17	0	0	1000	metabat1.59__contig889_1451 | metabat1.59__contig889_68
rxn01000	prephenate dehydratase	4.2.1.51	0	0	1000	metabat1.59__contig889_941
rxn01018	aspartate carbamoyltransferase	2.1.3.2	0	-1000	1000	metabat1.59__contig889_769
rxn01019	ornithine carbamoyltransferase	2.1.3.3	0	-1000	1000	metabat1.59__contig889_738
rxn01022	S-methyl-5'-thioadenosine phosphorylase	2.4.2.28	0	-1000	1000	metabat1.59__contig889_575
rxn01025	cytosine deaminase	3.5.4.1	0	0	1000	metabat1.59__contig889_1172
rxn01053	L-lactaldehyde dehydrogenase	1.2.1.22	0	0	1000	metabat1.59__contig889_1186
rxn01069	threonine synthase	4.2.3.1	0	-1000	1000	metabat1.59__contig889_32
rxn01100	phosphoglycerate kinase	2.7.2.3	0	-1000	1000	metabat1.59__contig889_1125
rxn01101	phosphoglycerate dehydrogenase	1.1.1.95	0	-1000	1000	metabat1.59__contig889_1195
rxn01106	2,3-bisphosphoglycerate-independent phosphoglycerate mutase	5.4.2.12	0	-1000	1000	metabat1.59__contig889_1742 | metabat1.59__contig889_580
rxn01127	AMP kinase	2.7.4.3	0	-1000	1000	metabat1.59__contig889_240
rxn01137	adenosine deaminase	3.5.4.4	0	0	1000	metabat1.59__contig889_676
rxn01138	ADENPHOSPHOR-RXN	2.4.2.1	0	-1000	1000	metabat1.59__contig889_575
rxn01145	RXN-14025	3.1.3.5	0	0	1000	metabat1.59__contig889_750
rxn01153	GLUTAMIN-RXN	3.5.1.38/3.5.1.2	0	0	1000	((metabat1.59__contig889_121) & (metabat1.59__contig889_656) & (metabat1.59__contig889_95))
rxn01213	geranylpyrophosphate synthase	2.5.1.1	0	-1000	1000	metabat1.59__contig889_218
rxn01218	RXN-14025	3.1.3.5	0	0	1000	metabat1.59__contig889_750
rxn01219	UMP kinase	2.7.4.22/2.7.4.14/2.7.4.5	0	-1000	1000	metabat1.59__contig889_1277 | metabat1.59__contig889_237
rxn01221	UDP phosphatase	3.6.1.6	0	0	1000
rxn01255	chorismate synthase	4.2.3.5/4.6.1.4	0	0	1000	metabat1.59__contig889_1405
rxn01256	chorismate mutase	5.4.99.5	9	0	1000
rxn01257	4-amino-4-deoxychorismate synthase	2.6.1.85/6.3.5.8	0	-1000	1000	((metabat1.59__contig889_520))
rxn01268	prephenate dehydrogenase	1.3.1.12	0	0	1000	metabat1.59__contig889_530
rxn01286	NAD+-dependent glyceraldehyde-3-phosphate dehydrogenase	1.2.1.3/1.1.1.70	0	0	1000	metabat1.59__contig889_1186
rxn01301	homoserine dehydrogenase	1.1.1.3	0	-1000	0	metabat1.59__contig889_1743
rxn01302	homoserine dehydrogenase	1.1.1.3	0	-1000	0	metabat1.59__contig889_1743
rxn01329	phosphomannomutase	5.4.2.8/2.7.5.7	0	-1000	1000	metabat1.59__contig889_581 | metabat1.59__contig889_587
rxn01334	fructose-bisphosphate aldolase	4.1.2.13/4.1.2.7	0	-1000	1000	metabat1.59__contig889_491
rxn01351	dUTP diphosphatase	3.6.1.23/3.6.1.9/3.6.1.19	0	0	1000	metabat1.59__contig889_563
rxn01353	dTDP kinase	2.7.4.6	0	-1000	1000	metabat1.59__contig889_27
rxn01358	ADENPHOSPHOR-RXN	2.4.2.1	0	-1000	1000	metabat1.59__contig889_575
rxn01361	dihydroorotate dehydrogenase	1.3.1.14	0	0	1000	metabat1.59__contig889_948
rxn01362	orotate phosphoribosyltransferase	2.4.2.10	0	-1000	0	metabat1.59__contig889_322
rxn01387	isocitrate dehydrogenase	1.1.1.42	0	-1000	1000	metabat1.59__contig889_793
rxn01388	cis-aconitate hydratase	4.2.1.3/4.2.1.4	0	-1000	1000	((metabat1.59__contig889_762))
rxn01419	threo-isohomocitrate dehydrogenase	1.1.1.87/1.1.1.286	0	0	1000	metabat1.59__contig889_793 | metabat1.59__contig889_99
rxn01434	arginosuccinate synthetase	6.3.4.5	0	0	1000	metabat1.59__contig889_907
rxn01445	RXN-14025	3.1.3.5	0	0	1000	metabat1.59__contig889_750
rxn01446	ADENPHOSPHOR-RXN	2.4.2.1	0	-1000	1000	metabat1.59__contig889_575
rxn01454	hydroxymethylglutaryl-CoA synthase	2.3.3.10/4.1.3.5	0	-1000	0
rxn01459	NAD+-dependent glyceraldehyde-3-phosphate dehydrogenase	1.2.1.3/1.1.1.70	0	0	1000	metabat1.59__contig889_1186
rxn01465	dihydroorotase	3.5.2.3	0	-1000	1000	metabat1.59__contig889_1034
rxn01466	omega,E,E-farnesyl diphosphate synthase	2.5.1.10	0	0	1000	metabat1.59__contig889_218
rxn01485	phosphoglucosamine mutase	5.4.2.10	0	-1000	1000	metabat1.59__contig889_581 | metabat1.59__contig889_587
rxn01486	geranylgeranyl pyrophosphate synthase	2.5.1.29	0	0	1000	metabat1.59__contig889_218
rxn01499	L-tyrosine decarboxylase	4.1.1.25	0	0	1000	metabat1.59__contig889_1045
rxn01501	hydroxymethylglutaryl-CoA reductase	1.1.1.34	0	-1000	0	metabat1.59__contig889_1604
rxn01507	RXN-14025	3.1.3.5	0	0	1000	metabat1.59__contig889_750
rxn01511	UDP phosphatase	3.6.1.6	0	0	1000
rxn01512	dTDP kinase	2.7.4.6	0	-1000	1000	metabat1.59__contig889_27
rxn01513	dTMP kinase	2.7.4.12/2.7.4.13/2.7.4.9	0	-1000	1000	metabat1.59__contig889_414
rxn01517	dTMP kinase	2.7.4.12/2.7.4.13/2.7.4.9	0	-1000	1000	metabat1.59__contig889_414
rxn01519	dUTP diphosphatase	3.6.1.23/3.6.1.9/3.6.1.19	0	0	1000	metabat1.59__contig889_563
rxn01520	dTMP synthase	2.1.1.45	0	0	1000
rxn01521	RXN-14025	3.1.3.5	0	0	1000	metabat1.59__contig889_750
rxn01530	isobutanol dehydrogenase	1.1.1.1	9	-1000	1000
rxn01539	alkaline phosphatase	3.1.3.1	0	-1000	0	metabat1.59__contig889_580
rxn01544	hypoxanthine phosphoribosyltransferase	2.4.2.8	9	-1000	0
rxn01548	ADENPHOSPHOR-RXN	2.4.2.1	0	-1000	1000	metabat1.59__contig889_575
rxn01575	L-isoleucine:2-oxoglutarate aminotransferase	2.6.1.42	0	-1000	1000	metabat1.59__contig889_753
rxn01607	MEVALONATE-KINASE-RXN	2.7.1.36	0	0	1000	metabat1.59__contig889_222
rxn01626	dihydropyrimidinase	3.5.2.2	0	0	1000	metabat1.59__contig889_1034
rxn01629	glutamate-1-semialdehyde 2,1-aminomutase	5.4.3.8	0	-1000	1000	metabat1.59__contig889_57
rxn01636	acetylornithine acetyltransferase	2.3.1.35	0	0	1000	metabat1.59__contig889_102
rxn01637	acetylornithine aminotransferase	2.6.1.11/2.6.1.69	0	-1000	1000	metabat1.59__contig889_840
rxn01643	aspartate-semialdehyde dehydrogenase	1.2.1.11	0	-1000	1000	metabat1.59__contig889_1353
rxn01644	4-hydroxy-tetrahydrodipicolinate synthase	4.3.3.7/4.2.1.52	0	0	1000	metabat1.59__contig889_1351
rxn01646	ADENPHOSPHOR-RXN	2.4.2.1	0	0	1000	metabat1.59__contig889_575
rxn01647	ADENPHOSPHOR-RXN	2.4.2.1	0	0	1000	metabat1.59__contig889_575
rxn01649	ADENPHOSPHOR-RXN	2.4.2.1	0	0	1000	metabat1.59__contig889_575
rxn01666	CTP phosphatase	3.6.1.15	0	0	1000	metabat1.59__contig889_1104
rxn01670	RXN-14025	3.1.3.5	0	0	1000	metabat1.59__contig889_750
rxn01672	dCTP deaminase	3.5.4.13	0	0	1000	metabat1.59__contig889_335
rxn01673	dTDP kinase	2.7.4.6	0	-1000	1000	metabat1.59__contig889_27
rxn01675	dTDP-glucose pyrophosphorylase	2.7.7.24	0	-1000	1000	metabat1.59__contig889_582
rxn01677	CTP phosphatase	3.6.1.15	0	0	1000	metabat1.59__contig889_1104
rxn01678	dTDP kinase	2.7.4.6	0	-1000	1000	metabat1.59__contig889_27
rxn01682	tryptophan synthase	4.2.1.20	0	-1000	1000	((metabat1.59__contig889_515) & (metabat1.59__contig889_516 | metabat1.59__contig889_712))
rxn01684	ADENPHOSPHOR-RXN	2.4.2.1	0	-1000	1000	metabat1.59__contig889_575
rxn01710	isobutanol dehydrogenase	1.1.1.1	9	-1000	1000
rxn01731	succinyl-CoA synthetase	6.2.1.5	0	-1000	1000	((metabat1.59__contig889_1131) & (metabat1.59__contig889_1603))
rxn01739	shikimate kinase	2.7.1.71	0	0	1000	metabat1.59__contig889_1347
rxn01740	shikimate dehydrogenase	1.1.1.25	0	-1000	1000	metabat1.59__contig889_43
rxn01741	shikimate dehydrogenase	1.1.1.25	0	-1000	1000	metabat1.59__contig889_43
rxn01757	aspartate aminotransferase	2.6.1.1	0	-1000	1000	metabat1.59__contig889_293
rxn01799	ADENPHOSPHOR-RXN	2.4.2.1	0	-1000	1000	metabat1.59__contig889_575
rxn01851	NAD+-dependent glyceraldehyde-3-phosphate dehydrogenase	1.2.1.3/1.1.1.70	0	0	1000	metabat1.59__contig889_1186
rxn01858	adenosine deaminase	3.5.4.4	0	0	1000	metabat1.59__contig889_676
rxn01859	ADENPHOSPHOR-RXN	2.4.2.1	0	-1000	1000	metabat1.59__contig889_575
rxn01870	fructose-bisphosphate aldolase	4.1.2.13/4.1.2.7	0	-1000	1000	metabat1.59__contig889_491
rxn01902	isobutanol dehydrogenase	1.1.1.1	9	-1000	1000
rxn01906	aspartate aminotransferase	2.6.1.1	0	-1000	1000	metabat1.59__contig889_293
rxn01917	acetylglutamate kinase	2.7.2.8	0	-1000	1000	metabat1.59__contig889_101
rxn01937	NAD+-dependent glyceraldehyde-3-phosphate dehydrogenase	1.2.1.3/1.1.1.70	0	-1000	1000	metabat1.59__contig889_1186
rxn01947	phenylalanine aminotransferase	2.6.1.1/2.6.1.57/2.6.1.27	0	-1000	1000	metabat1.59__contig889_293
rxn01961	RXN-14025	3.1.3.5	0	0	1000	metabat1.59__contig889_750
rxn01962	dUTP diphosphatase	3.6.1.23/3.6.1.9/3.6.1.19	0	0	1000	metabat1.59__contig889_563
rxn01964	tryptophan synthase	4.2.1.20	0	0	1000	((metabat1.59__contig889_515) & (metabat1.59__contig889_516 | metabat1.59__contig889_712))
rxn01974	diaminopimelate epimerase	5.1.1.7	0	-1000	1000	metabat1.59__contig889_842
rxn01977	glucose-6-phosphate isomerase	5.3.1.9	0	-1000	1000
rxn01985	ADENPHOSPHOR-RXN	2.4.2.1	0	-1000	1000	metabat1.59__contig889_575
rxn01986	phosphodeoxyribomutase	5.4.2.7/2.7.5.6	0	-1000	1000	metabat1.59__contig889_581 | metabat1.59__contig889_587
rxn01987	ribokinase	2.7.1.15	0	-1000	0	metabat1.59__contig889_634
rxn01997	dTDP-glucose 4,6-dehydratase	4.2.1.46	0	0	1000	metabat1.59__contig889_1775 | metabat1.59__contig889_1782
rxn02000	dTDP-4-dehydrorhamnose 3,5-epimerase	5.1.3.13	0	-1000	1000	metabat1.59__contig889_390
rxn02003	dTDP-4-dehydrorhamnose reductase	1.1.1.133	0	-1000	1000	metabat1.59__contig889_388
rxn02046	3-phosphoserine phosphatase	3.1.3.3	0	0	1000	metabat1.59__contig889_543
rxn02090	cytosine deaminase	3.5.4.1	0	0	1000	metabat1.59__contig889_1172
rxn02106	NAD+-dependent glyceraldehyde-3-phosphate dehydrogenase	1.2.1.3/1.1.1.70	0	-1000	1000	metabat1.59__contig889_1186
rxn02122	NAD+-dependent glyceraldehyde-3-phosphate dehydrogenase	1.2.1.3/1.1.1.70	0	0	1000	metabat1.59__contig889_1186
rxn02138	UDP-glucose 4-epimerase	5.1.3.2	0	-1000	1000	metabat1.59__contig889_1775
rxn02154	dUTP diphosphatase	3.6.1.23/3.6.1.9/3.6.1.19	0	0	1000	metabat1.59__contig889_563
rxn02159	histidinal dehydrogenase	1.1.1.23	0	-1000	1000	metabat1.59__contig889_60
rxn02160	histidinol phosphate phosphatase	3.1.3.15	9	0	1000
rxn02166	alkaline phosphatase	3.1.3.1	0	0	1000	metabat1.59__contig889_580
rxn02175	pantetheine-phosphate adenylyltransferase	2.7.7.3	0	-1000	1000	metabat1.59__contig889_291
rxn02176	dUTP diphosphatase	3.6.1.23/3.6.1.9/3.6.1.19	0	0	1000	metabat1.59__contig889_563
rxn02185	2-aceto-2-hydroxy-butyrate synthase	2.2.1.6/4.1.3.18	0	-1000	1000	((metabat1.59__contig889_1686 | metabat1.59__contig889_567 | metabat1.59__contig889_740) & (metabat1.59__contig889_741))
rxn02186	(2R)-2,3-dihydroxy-3-methylbutanoate:NADP+ oxidoreductase (isomerizing)	1.1.1.86/1.1.1.89	0	0	1000	metabat1.59__contig889_742
rxn02190	dihydropyrimidinase	3.5.2.2	0	-1000	1000	metabat1.59__contig889_1034
rxn02213	3-dehydroquinate dehydratase	4.2.1.10	0	0	1000	metabat1.59__contig889_1601
rxn02264	uroporphyrinogen III cosynthetase	4.2.1.75	0	-1000	1000	metabat1.59__contig889_123
rxn02287	uroporphyrin-III (C2)-methyltransferase	2.1.1.107	0	-1000	1000	metabat1.59__contig889_122
rxn02305	thiamine-phosphate diphosphorylase	2.5.1.3	0	0	1000	metabat1.59__contig889_1293
rxn02320	histidinol phosphate aminotransferase	2.6.1.9	0	-1000	1000	metabat1.59__contig889_584
rxn02341	4'-phosphopantothenoylcysteine decarboxylase	4.1.1.36	0	0	1000	metabat1.59__contig889_945
rxn02350	NAD+-dependent glyceraldehyde-3-phosphate dehydrogenase	1.2.1.3/1.1.1.70	0	-1000	1000	metabat1.59__contig889_1186
rxn02364	NAD+-dependent glyceraldehyde-3-phosphate dehydrogenase	1.2.1.3/1.1.1.70	0	-1000	1000	metabat1.59__contig889_1186
rxn02379	phosphoglucomutase	5.4.2.2/2.7.5.1	0	-1000	1000	metabat1.59__contig889_581 | metabat1.59__contig889_587
rxn02380	glucose-6-phosphate isomerase	5.3.1.9	0	-1000	1000
rxn02400	RXN-14025	3.1.3.5	0	0	1000	metabat1.59__contig889_750
rxn02430	dihydromethanopterin reductase (acceptor)	1.5.99.15	0	-1000	1000	metabat1.59__contig889_801
rxn02431	formylmethanofuran:H4MPT formyltransferase	2.3.1.101	0	-1000	1000	metabat1.59__contig889_902
rxn02465	N-acetylglutamylphosphate reductase	1.2.1.38	0	-1000	1000	metabat1.59__contig889_1308
rxn02466	dihomocitrate dehydratase	4.2.1.114	0	-1000	1000	((metabat1.59__contig889_1325) & (metabat1.59__contig889_538 | metabat1.59__contig889_795))
rxn02473	imidazoleglycerolphosphate dehydratase	4.2.1.19	0	0	1000	metabat1.59__contig889_719
rxn02475	2,5-diamino-6-(5-phosphoribitylamino)pyrimidin-4(3H)-one deaminase	3.5.4.26	0	0	1000	metabat1.59__contig889_1172
rxn02476	5-enolpyruvoylshikimate-3-phosphate synthase	2.5.1.19	0	-1000	1000	metabat1.59__contig889_1386
rxn02480	methenyl-H4MPT cyclohydrolase	3.5.4.27	0	-1000	1000	metabat1.59__contig889_1379
rxn02503	6-hydroxymethyl-7,8-dihydropterin pyrophosphokinase	2.7.6.3	0	0	1000	metabat1.59__contig889_569
rxn02507	indole-3-glycerol phosphate synthase	4.1.1.48	0	0	1000	metabat1.59__contig889_518
rxn02508	phosphoribosylanthranilate isomerase	5.3.1.24	0	-1000	1000	metabat1.59__contig889_517
rxn02517	dTDP kinase	2.7.4.6	0	-1000	1000	metabat1.59__contig889_27
rxn02518	dUTP diphosphatase	3.6.1.23/3.6.1.9/3.6.1.19	0	0	1000	metabat1.59__contig889_563
rxn02680	2-methylacetoacetyl-CoA thiolase	2.3.1.16	0	-1000	1000	metabat1.59__contig889_1359
rxn02729	NAD+-dependent glyceraldehyde-3-phosphate dehydrogenase	1.2.1.3/1.1.1.70	0	-1000	1000	metabat1.59__contig889_1186
rxn02748	3-methyl-2-oxobutanoate decarboxylase	4.1.1.72	0	0	1000
rxn02749	(R)-2-methylmalate hydro-lyase (2-methylmaleate-forming)	4.2.1.35	0	-1000	1000	((metabat1.59__contig889_538 | metabat1.59__contig889_795) & (metabat1.59__contig889_794))
rxn02775	precorrin-2 (C20)-methyltransferase	2.1.1.130	0	-1000	1000	metabat1.59__contig889_831
rxn02789	3-isopropylmalate dehydratase	4.2.1.33	0	-1000	1000	((metabat1.59__contig889_538 | metabat1.59__contig889_795) & (metabat1.59__contig889_794))
rxn02804	2-methylacetoacetyl-CoA thiolase	2.3.1.16	0	-1000	1000	metabat1.59__contig889_1359
rxn02811	3-isopropylmalate dehydratase	4.2.1.33	0	-1000	1000	((metabat1.59__contig889_538 | metabat1.59__contig889_795) & (metabat1.59__contig889_794))
rxn02834	phosphoribosyl-ATP pyrophosphatase	3.6.1.31	9	0	1000
rxn02835	phosphoribosyl-AMP cyclohydrolase	3.5.4.19	0	-1000	1000	metabat1.59__contig889_40
rxn02853	NAD+-dependent glyceraldehyde-3-phosphate dehydrogenase	1.2.1.3/1.1.1.70	0	-1000	1000	metabat1.59__contig889_1186
rxn02895	phosphoribosylamine-glycine ligase	6.3.4.13/6.3.1.3	0	0	1000	metabat1.59__contig889_739
rxn02903	phosphoglycerol geranylgeranyltransferase	2.5.1.41	0	-1000	1000	metabat1.59__contig889_1613
rxn02928	4-hydroxy-tetrahydrodipicolinate reductase	1.17.1.8/1.3.1.26	0	-1000	0	metabat1.59__contig889_1352
rxn02929	4-hydroxy-tetrahydrodipicolinate reductase	1.17.1.8/1.3.1.26	0	-1000	0	metabat1.59__contig889_1352
rxn02936	enolase	4.2.1.11	0	-1000	1000	metabat1.59__contig889_225
rxn02937	phosphoribosylformylglycinamide cyclo-ligase	6.3.3.1	0	0	1000	metabat1.59__contig889_956
rxn02996	isobutanol dehydrogenase	1.1.1.1	9	-1000	1000
rxn03020	methyl-H4MPT:coenzyme M methyltransferase	2.1.1.86	0	0	1000	((metabat1.59__contig889_1000) & (metabat1.59__contig889_1002) & (metabat1.59__contig889_1005) & (metabat1.59__contig889_998) & (metabat1.59__contig889_999))
rxn03034	dihomocitrate dehydratase	4.2.1.114	0	-1000	1000	((metabat1.59__contig889_1325) & (metabat1.59__contig889_538 | metabat1.59__contig889_795))
rxn03052	cobalamin-independent methionine synthase	2.1.1.14	0	0	1000	metabat1.59__contig889_1377
rxn03057	5-methylthioribose-1-phosphate isomerase	5.3.1.23	0	-1000	1000	metabat1.59__contig889_310
rxn03062	D-malate/3-isopropylmalate dehydrogenase (decarboxylating)	1.1.1.85	0	-1000	1000	metabat1.59__contig889_793
rxn03068	(2R)-2,3-dihydroxy-3-methylbutanoate:NADP+ oxidoreductase (isomerizing)	1.1.1.86/1.1.1.89	0	-1000	1000	metabat1.59__contig889_742
rxn03071	1-pyrroline-5-carboxylate dehydrogenase	1.2.1.88/1.5.1.12	0	-1000	1000	metabat1.59__contig889_1186
rxn03072	1-pyrroline-5-carboxylate dehydrogenase	1.2.1.88/1.5.1.12	0	-1000	1000	metabat1.59__contig889_1186
rxn03079	F420-dependent methylene-H4SPT dehydrogenase	1.5.98.1	0	-1000	1000	metabat1.59__contig889_720
rxn03080	6,7-dimethyl-8-ribityllumazine synthase	2.5.1.78	0	-1000	1000	metabat1.59__contig889_791
rxn03084	phosphoribosylformylglycinamide synthetase	6.3.5.3	0	0	1000	((metabat1.59__contig889_121) & (metabat1.59__contig889_806))
rxn03085	F420-dependent methylene-H4MPT reductase	1.5.98.2	0	-1000	1000	metabat1.59__contig889_425
rxn03091	diphthine synthase	2.1.1.98	0	0	1000	metabat1.59__contig889_308
rxn03106	NAD+-dependent glyceraldehyde-3-phosphate dehydrogenase	1.2.1.3/1.1.1.70	0	-1000	1000	metabat1.59__contig889_1186
rxn03114	geranylgeranylglycerol-phosphate geranylgeranyltransferase	2.5.1.42	0	0	1000	metabat1.59__contig889_1063
rxn03127	methyl-coenzyme M reductase	2.8.4.1	0	0	1000	((metabat1.59__contig889_1029 | metabat1.59__contig889_993) & (metabat1.59__contig889_1031 | metabat1.59__contig889_996) & (metabat1.59__contig889_1032 | metabat1.59__contig889_997))
rxn03135	imidazole-glycerol-phosphate synthase	4.3.2.10	0	-1000	1000	((metabat1.59__contig889_656) & (metabat1.59__contig889_835))
rxn03136	adenylosuccinate lyase	4.3.2.2	0	-1000	1000	metabat1.59__contig889_642
rxn03147	SAICARSYN-RXN	6.3.2.6	0	0	1000	metabat1.59__contig889_119
rxn03167	alkaline phosphatase	3.1.3.1	0	0	1000	metabat1.59__contig889_580
rxn03175	1-(5-phosphoribosyl)-5-[(5-phosphoribosylamino)methylideneamino]imidazole-4-carboxamide isomerase	5.3.1.16	0	-1000	1000	metabat1.59__contig889_1312
rxn03194	2-aceto-2-hydroxy-butyrate synthase	2.2.1.6/4.1.3.18	0	-1000	1000	((metabat1.59__contig889_1686 | metabat1.59__contig889_567 | metabat1.59__contig889_740) & (metabat1.59__contig889_741))
rxn03243	2-methylacetoacetyl-CoA thiolase	2.3.1.16	0	-1000	1000	metabat1.59__contig889_1359
rxn03248	2-methylacetoacetyl-CoA thiolase	2.3.1.16	0	-1000	1000	metabat1.59__contig889_1359
rxn03264	S-adenosylmethionine synthase	2.5.1.6/2.4.2.13	0	0	1000	metabat1.59__contig889_804
rxn03269	dTDP-4-dehydrorhamnose reductase	1.1.1.133	0	-1000	1000	metabat1.59__contig889_388
rxn03282	isobutanol dehydrogenase	1.1.1.1	9	-1000	1000
rxn03288	2-methylacetoacetyl-CoA thiolase	2.3.1.16	0	-1000	0	metabat1.59__contig889_1359
rxn03333	isobutanol dehydrogenase	1.1.1.1	9	-1000	1000
rxn03335	NAD+-dependent glyceraldehyde-3-phosphate dehydrogenase	1.2.1.3/1.1.1.70	0	-1000	1000	metabat1.59__contig889_1186
rxn03343	NAD+-dependent glyceraldehyde-3-phosphate dehydrogenase	1.2.1.3/1.1.1.70	0	-1000	1000	metabat1.59__contig889_1186
rxn03354	NAD+-dependent glyceraldehyde-3-phosphate dehydrogenase	1.2.1.3/1.1.1.70	0	-1000	1000	metabat1.59__contig889_1186
rxn03378	S-adenosylhomocysteine hydrolase	3.3.1.1	0	-1000	1000	metabat1.59__contig889_532
rxn03423	NAD+-dependent glyceraldehyde-3-phosphate dehydrogenase	1.2.1.3/1.1.1.70	0	-1000	1000	metabat1.59__contig889_1186
rxn03424	1-pyrroline-5-carboxylate dehydrogenase	1.2.1.88/1.5.1.12	0	-1000	1000	metabat1.59__contig889_1186
rxn03435	(2R)-2,3-dihydroxy-3-methylbutanoate:NADP+ oxidoreductase (isomerizing)	1.1.1.86/1.1.1.89	0	-1000	1000	metabat1.59__contig889_742
rxn03436	(2R)-2,3-dihydroxy-3-methylbutanoate:NADP+ oxidoreductase (isomerizing)	1.1.1.86/1.1.1.89	0	-1000	1000	metabat1.59__contig889_742
rxn03437	2,3-Dihydroxy-3-methylvalerate dehydratase	4.2.1.9	0	0	1000	metabat1.59__contig889_735
rxn03446	threonine synthase	4.2.3.1	0	-1000	1000	metabat1.59__contig889_32
rxn03491	precorrin-6B (C15) methyltransferase	2.1.1.132	0	-1000	1000	((metabat1.59__contig889_665))
rxn03492	precorrin-6A reductase	1.3.1.54	0	-1000	1000	metabat1.59__contig889_1165
rxn03512	precorrin-8x methylmutase	5.4.99.61/5.4.1.2	0	-1000	1000	metabat1.59__contig889_58
rxn03513	precorrin-3B (C17)-methyltransferase	2.1.1.131	0	-1000	1000	metabat1.59__contig889_778
rxn03514	precorrin-4 (C11)-methyltransferase	2.1.1.133	0	-1000	1000	metabat1.59__contig889_1562
rxn03532	precorrin-3B synthase	1.14.13.83	0	0	1000
rxn03534	precorrin-5 (C1)-methyltransferase	2.1.1.152	0	-1000	0
rxn03540	adenosyl-cobyric acid synthase	6.3.5.10	0	0	1000	metabat1.59__contig889_1364
rxn03542	cobaltochelatase	6.6.1.2	0	-1000	1000	((metabat1.59__contig889_1704 | metabat1.59__contig889_48 | metabat1.59__contig889_814))
rxn03598	NAD+-dependent glyceraldehyde-3-phosphate dehydrogenase	1.2.1.3/1.1.1.70	0	-1000	1000	metabat1.59__contig889_1186
rxn03638	glucosamine-1-phosphate N-acetyltransferase	2.3.1.157	0	0	1000	metabat1.59__contig889_582
rxn03643	3-hexulose-6-phosphate formaldehyde lyase	4.1.2.43	0	-1000	1000	metabat1.59__contig889_714
rxn03796	2-methylacetoacetyl-CoA thiolase	2.3.1.16	0	-1000	1000	metabat1.59__contig889_1359
rxn03955	isobutanol dehydrogenase	1.1.1.1	9	-1000	1000
rxn04026	sulfopyruvate decarboxylase	4.1.1.79	0	0	1000	((metabat1.59__contig889_953) & (metabat1.59__contig889_954))
rxn04036	2-phospho-3-sulfolactate phosphohydrolase	3.1.3.71	0	0	1000	metabat1.59__contig889_979
rxn04045	sirohydrochlorin cobaltochelatase	4.99.1.3	0	0	1000	metabat1.59__contig889_784
rxn04047	precorrin-3B (C17)-methyltransferase	2.1.1.131	0	-1000	1000	metabat1.59__contig889_778
rxn04048	precorrin-4 (C11)-methyltransferase	2.1.1.133	0	0	1000	metabat1.59__contig889_1562
rxn04050	precorrin-6A reductase	1.3.1.54	0	-1000	1000	metabat1.59__contig889_1165
rxn04051	precorrin-6B (C15) methyltransferase	2.1.1.132	0	-1000	1000	((metabat1.59__contig889_665))
rxn04052	precorrin-8x methylmutase	5.4.99.61/5.4.1.2	0	0	1000	metabat1.59__contig889_58
rxn04234	NAD+-dependent glyceraldehyde-3-phosphate dehydrogenase	1.2.1.3/1.1.1.70	0	-1000	1000	metabat1.59__contig889_1186
rxn04385	threonine-phosphate decarboxylase	4.1.1.81	0	0	1000	metabat1.59__contig889_584
rxn04726	isobutanol dehydrogenase	1.1.1.1	9	-1000	1000
rxn04736	isobutanol dehydrogenase	1.1.1.1	9	-1000	1000
rxn04784	5-formaminoimidazole-4-carboxamide-1-beta-D-ribofuranosyl 5'-monophosphate synthetase	6.3.4.23	0	0	1000	metabat1.59__contig889_959
rxn04908	isobutanol dehydrogenase	1.1.1.1	9	0	1000
rxn04934	(2R)-3-sulfolactate dehydrogenase (NAD+)	1.1.1.337	0	-1000	1000	metabat1.59__contig889_955
rxn05005	uroporphyrin-III (C2)-methyltransferase	2.1.1.107	0	-1000	1000	metabat1.59__contig889_122
rxn05006	uroporphyrin-III (C2)-methyltransferase	2.1.1.107	0	-1000	1000	metabat1.59__contig889_122
rxn05039	RIBOPHOSPHAT-RXN	3.1.3.104	0	0	1000
rxn05040	3,4-dihydroxy-2-butanone 4-phosphate synthase	4.1.99.12	0	0	1000	metabat1.59__contig889_682
rxn05050	RXN-14025	3.1.3.5	0	0	1000	metabat1.59__contig889_750
rxn05058	GTP cyclohydrolase	3.5.4.29	0	0	1000	metabat1.59__contig889_1150
rxn05059	dCTP deaminase	3.5.4.30	0	0	1000	metabat1.59__contig889_335
rxn05072	inositol-1-phosphate synthase	5.5.1.4	0	-1000	1000	metabat1.59__contig889_1058
rxn05109	(R)-citramalate synthase	2.3.1.182	0	0	1000	metabat1.59__contig889_1430 | metabat1.59__contig889_708
rxn05114	5-(carboxyamino)imidazole ribonucleotide synthase	6.3.4.18	0	0	1000
rxn05115	N5-carboxyaminoimidazole ribonucleotide mutase	5.4.99.18	0	-1000	1000	metabat1.59__contig889_788
rxn05145	transport-3.A.1.7.5-phosphate	NA	0	0	1000	metabat1.59__contig889_446
rxn05149	transport-3.A.3.2.28-manganese	NA	0	0	1000	metabat1.59__contig889_1238
rxn05150	transport-3.A.3.6.1-zinc	NA	0	0	1000	metabat1.59__contig889_1400 | metabat1.59__contig889_1750
rxn05166	transport-3.A.3.6.1-cobalt	NA	0	0	1000	metabat1.59__contig889_157 | metabat1.59__contig889_160 | metabat1.59__contig889_1706 | metabat1.59__contig889_1750
rxn05171	transport-3.D.11.1.1-nitrate	NA	0	0	1000	metabat1.59__contig889_3
rxn05174	transport-3.A.3.6.1-nickel	NA	0	0	1000	metabat1.59__contig889_1166 | metabat1.59__contig889_160 | metabat1.59__contig889_1750
rxn05177	transport-3.A.1.26.5-thiamine	NA	0	0	1000	metabat1.59__contig889_1706
rxn05195	transport-3.D.7.2.4-iron	NA	0	0	1000	metabat1.59__contig889_1027 | metabat1.59__contig889_1400 | metabat1.59__contig889_1758 | metabat1.59__contig889_670 | metabat1.59__contig889_799
rxn05211	transport-2.A.66.1.2-citrate	NA	0	-1000	1000	metabat1.59__contig889_1831
rxn05229	5-(carboxyamino)imidazole ribonucleotide synthase	6.3.4.18	0	0	1000
rxn05247	long-chain-fatty-acid-CoA ligase	6.2.1.3	0	0	1000	metabat1.59__contig889_1503
rxn05248	long-chain-fatty-acid-CoA ligase	6.2.1.3	0	0	1000	metabat1.59__contig889_1503
rxn05249	long-chain-fatty-acid-CoA ligase	6.2.1.3	0	0	1000	metabat1.59__contig889_1503
rxn05250	long-chain-fatty-acid-CoA ligase	6.2.1.3	0	0	1000	metabat1.59__contig889_1503
rxn05251	long-chain-fatty-acid-CoA ligase	6.2.1.3	0	0	1000	metabat1.59__contig889_1503
rxn05252	long-chain-fatty-acid-CoA ligase	6.2.1.3	0	0	1000	metabat1.59__contig889_1503
rxn05466	transport-1.A.11.1.5-ammonia	NA	0	-1000	1000	metabat1.59__contig889_1498
rxn05507	transport-2.A.59.1.5-arsenite	NA	0	-1000	1000
rxn05513	transport-3.A.3.2.21-calcium	NA	0	0	1000	metabat1.59__contig889_1750
rxn05516	transport-3.A.3.5.1-cadmium	NA	0	0	1000	metabat1.59__contig889_1166 | metabat1.59__contig889_1400 | metabat1.59__contig889_1750
rxn05528	transport-3.A.3.5.1-copper	NA	0	0	1000	metabat1.59__contig889_1400 | metabat1.59__contig889_1750 | metabat1.59__contig889_646
rxn05555	transport-3.D.7.2.4-iron	NA	0	0	1000	metabat1.59__contig889_1027 | metabat1.59__contig889_1400 | metabat1.59__contig889_1758 | metabat1.59__contig889_799
rxn05559	transport-1.A.16.2.1-formate	NA	0	-1000	1000	metabat1.59__contig889_4
rxn05581	transport-1.A.8.13.2-glycerol	NA	0	-1000	1000
rxn05595	transport-2.A.38.1.4-potassium	NA	0	-1000	1000
rxn05618	transport-2.A.107.1.2-manganese	NA	0	-1000	1000
rxn05619	transport-3.A.1.8.2-molybdate	NA	0	0	1000	metabat1.59__contig889_1238
rxn05622	transport-3.A.2.3.2-sodium	NA	0	0	1000	metabat1.59__contig889_1005 | metabat1.59__contig889_1056 | metabat1.59__contig889_1166 | metabat1.59__contig889_1209 | metabat1.59__contig889_1680
rxn05736	long-chain-fatty-acid-CoA ligase	6.2.1.3	0	0	1000	metabat1.59__contig889_1503
rxn05763	dUTP diphosphatase	3.6.1.23/3.6.1.9/3.6.1.19	0	0	1000	metabat1.59__contig889_563
rxn05831	2-methylacetoacetyl-CoA thiolase	2.3.1.16	0	-1000	1000	metabat1.59__contig889_1359
rxn05887	hydrogen dehydrogenase	1.12.1.2	0	0	1000	((metabat1.59__contig889_1026) & (metabat1.59__contig889_1027) & (metabat1.59__contig889_568) & (metabat1.59__contig889_872))
rxn05918	dolichyl phosphate mannosyltransferase	2.4.1.83	0	-1000	1000	metabat1.59__contig889_1781
rxn05938	PYRUFLAVREDUCT-RXN	1.2.7.1/1.2.7.2	0	-1000	1000	((metabat1.59__contig889_436) & (metabat1.59__contig889_438) & (metabat1.59__contig889_439))
rxn05940	2-oxobutanoate:ferredoxin oxidoreductase	1.2.7.7	0	0	1000	((metabat1.59__contig889_1448) & (metabat1.59__contig889_1449) & (metabat1.59__contig889_436) & (metabat1.59__contig889_438) & (metabat1.59__contig889_439))
rxn06108	NADH:ubiquinone oxidoreductase	1.6.5.9	0	-1000	0	metabat1.59__contig889_1763
rxn06149	methyltetrahydrofolate:corrinoid/iron-sulfur protein methyltransferase	2.1.1.258	0	-1000	1000	metabat1.59__contig889_435
rxn06280	tyrosine-tRNA ligase	6.1.1.1	0	-1000	1000	metabat1.59__contig889_412
rxn06294	formylmethanofuran dehydrogenase	1.2.7.12	0	-1000	0	((metabat1.59__contig889_1239 | metabat1.59__contig889_617) & (metabat1.59__contig889_1240))
rxn06299	factor F420-reducing hydrogenase	1.12.98.1	0	0	1000	((metabat1.59__contig889_870) & (metabat1.59__contig889_872) & (metabat1.59__contig889_873))
rxn06300	alanine-tRNA ligase	6.1.1.7	0	-1000	1000	metabat1.59__contig889_494
rxn06378	phospholipase C	3.1.4.11	0	0	1000	metabat1.59__contig889_182
rxn06425	diphthine-ammonia ligase	6.3.1.14/6.3.2.22	0	0	1000	metabat1.59__contig889_1727
rxn06432	arginine-tRNA ligase	6.1.1.19	0	-1000	1000	metabat1.59__contig889_737
rxn06433	Aspartate--tRNA ligase	6.1.1.23	0	0	1000	metabat1.59__contig889_59
rxn06434	asparaginyl-tRNA synthetase	6.1.1.22	0	-1000	1000	metabat1.59__contig889_59
rxn06435	cysteine-tRNA ligase	6.1.1.16	0	-1000	1000
rxn06437	glutaminyl-tRNA synthetase	6.1.1.18	0	-1000	1000	metabat1.59__contig889_217
rxn06438	glycine-tRNA ligase	6.1.1.14	0	0	1000	metabat1.59__contig889_336
rxn06439	histidine-tRNA ligase	6.1.1.21	0	-1000	1000	metabat1.59__contig889_41
rxn06440	isoleucine-tRNA ligase	6.1.1.5	0	0	1000	metabat1.59__contig889_1385 | metabat1.59__contig889_805
rxn06441	leucine-tRNA ligase	6.1.1.4	0	-1000	1000	metabat1.59__contig889_673
rxn06443	methionine-tRNA ligase	6.1.1.10	0	-1000	1000	metabat1.59__contig889_1580
rxn06444	phenylalanine-tRNA ligase	6.1.1.20	0	-1000	1000	((metabat1.59__contig889_1382) & (metabat1.59__contig889_1411))
rxn06445	proline-tRNA ligase	6.1.1.15	0	-1000	1000	metabat1.59__contig889_1553
rxn06446	seryl-tRNAsec synthetase	6.1.1.11	0	-1000	1000	metabat1.59__contig889_1040
rxn06447	threonine-tRNA ligase	6.1.1.3	0	-1000	1000	metabat1.59__contig889_730
rxn06448	tryptophan-tRNA ligase	6.1.1.2	9	0	1000
rxn06449	valine-tRNA ligase	6.1.1.9	0	-1000	1000	metabat1.59__contig889_1385 | metabat1.59__contig889_805
rxn06510	2-methylacetoacetyl-CoA thiolase	2.3.1.16	0	-1000	1000	metabat1.59__contig889_1359
rxn06591	glutamyl-tRNA reductase	1.2.1.70	0	0	1000	metabat1.59__contig889_1155
rxn06630	dCMP kinase	2.7.4.25/2.7.4.14/2.7.4.13	0	-1000	1000	metabat1.59__contig889_237
rxn06696	H2-forming methylene-H4MPT dehydrogenase	1.12.98.2	0	0	1000	metabat1.59__contig889_1019
rxn06874	nitrogenase	1.18.6.1	0	0	1000	((metabat1.59__contig889_1515 | metabat1.59__contig889_616) & (metabat1.59__contig889_608 | metabat1.59__contig889_613))
rxn06875	nitrogenase	1.19.6.1	0	0	1000	((metabat1.59__contig889_1515 | metabat1.59__contig889_311 | metabat1.59__contig889_616) & (metabat1.59__contig889_608 | metabat1.59__contig889_613) & (metabat1.59__contig889_658))
rxn06887	hydrogenobyrinate a,c-diamide synthase	6.3.5.9	0	0	1000	metabat1.59__contig889_725
rxn06926	nitrogenase	1.18.6.1	0	0	1000	((metabat1.59__contig889_1515 | metabat1.59__contig889_616) & (metabat1.59__contig889_608 | metabat1.59__contig889_613))
rxn06936	Aspartate--tRNA ligase	6.1.1.23	0	-1000	1000	metabat1.59__contig889_59
rxn06937	glutamate-tRNA ligase	6.1.1.17	0	0	1000	metabat1.59__contig889_217
rxn06979	cobyrinate A,C-diamide synthase	6.3.5.11	0	0	1000	metabat1.59__contig889_725
rxn07189	carbon monoxide dehydrogenase (ferredoxin)	1.2.7.4	0	-1000	1000	((metabat1.59__contig889_466))
rxn07243	myo-inositol-3-phosphate monophosphatase	3.1.3.25	0	0	1000	metabat1.59__contig889_1285
rxn07307	(2R)-phospho-3-sulfolactate synthase	4.4.1.19	0	-1000	0	metabat1.59__contig889_503
rxn07441	L,L-diaminopimelate aminotransferase	2.6.1.83	0	0	1000	metabat1.59__contig889_216
rxn07456	carbamoyl-phosphate synthetase	6.3.5.5/2.7.2.9	0	0	1000	((metabat1.59__contig889_1169) & (metabat1.59__contig889_1170))
rxn07587	cobalt-precorrin-5B (C1)-methyltransferase	2.1.1.195	0	-1000	1000	metabat1.59__contig889_1344
rxn07588	precorrin-6B (C15) methyltransferase	2.1.1.132	0	0	1000	((metabat1.59__contig889_665))
rxn07589	cobalt-precorrin-6B methylase	2.1.1.196	0	0	1000	metabat1.59__contig889_143
rxn07681	2-methylacetoacetyl-CoA thiolase	2.3.1.16	0	-1000	1000	metabat1.59__contig889_1359
rxn07685	2-methylacetoacetyl-CoA thiolase	2.3.1.16	0	-1000	1000	metabat1.59__contig889_1359
rxn07689	2-methylacetoacetyl-CoA thiolase	2.3.1.16	0	-1000	1000	metabat1.59__contig889_1359
rxn07727	2-methylacetoacetyl-CoA thiolase	2.3.1.16	0	-1000	1000	metabat1.59__contig889_1359
rxn07743	2-methylacetoacetyl-CoA thiolase	2.3.1.16	0	-1000	1000	metabat1.59__contig889_1359
rxn07880	2-methylacetoacetyl-CoA thiolase	2.3.1.16	0	-1000	1000	metabat1.59__contig889_1359
rxn07884	2-methylacetoacetyl-CoA thiolase	2.3.1.16	0	-1000	1000	metabat1.59__contig889_1359
rxn08043	2-aceto-2-hydroxy-butyrate synthase	2.2.1.6/4.1.3.18	0	0	1000	((metabat1.59__contig889_1686 | metabat1.59__contig889_567 | metabat1.59__contig889_740) & (metabat1.59__contig889_741))
rxn08131	phosphomethylpyrimidine synthase	4.1.99.17	0	0	1000	metabat1.59__contig889_594 | metabat1.59__contig889_635
rxn08233	transport-2.A.66.1.2-chloride	NA	0	-1000	1000
rxn08239	transport-3.A.3.6.1-cobalt	NA	0	0	1000	metabat1.59__contig889_157 | metabat1.59__contig889_160 | metabat1.59__contig889_1706 | metabat1.59__contig889_1750
rxn08333	1,4-dihydroxy-2-naphthoate heptaprenyltransferase	2.5.1.74	0	0	1000	metabat1.59__contig889_372
rxn08448	long-chain-fatty-acid-CoA ligase	6.2.1.3	0	0	1000	metabat1.59__contig889_1503
rxn08449	long-chain-fatty-acid-CoA ligase	6.2.1.3	0	0	1000	metabat1.59__contig889_1503
rxn08450	long-chain-fatty-acid-CoA ligase	6.2.1.3	0	0	1000	metabat1.59__contig889_1503
rxn08451	long-chain-fatty-acid-CoA ligase	6.2.1.3	0	0	1000	metabat1.59__contig889_1503
rxn08452	long-chain-fatty-acid-CoA ligase	6.2.1.3	0	0	1000	metabat1.59__contig889_1503
rxn08453	long-chain-fatty-acid-CoA ligase	6.2.1.3	0	0	1000	metabat1.59__contig889_1503
rxn08454	long-chain-fatty-acid-CoA ligase	6.2.1.3	0	0	1000	metabat1.59__contig889_1503
rxn08455	long-chain-fatty-acid-CoA ligase	6.2.1.3	0	0	1000	metabat1.59__contig889_1503
rxn08456	long-chain-fatty-acid-CoA ligase	6.2.1.3	0	0	1000	metabat1.59__contig889_1503
rxn08457	long-chain-fatty-acid-CoA ligase	6.2.1.3	0	0	1000	metabat1.59__contig889_1503
rxn08527	fumarate reductase	1.3.5.4	9	0	1000	((metabat1.59__contig889_332))
rxn08528	fumarate reductase	1.3.5.4	9	0	1000	((metabat1.59__contig889_332))
rxn08715	transport-3.A.3.6.1-mercury	NA	0	0	1000	metabat1.59__contig889_1750
rxn08762	transport-3.A.3.2.4-potassium	NA	0	0	1000	metabat1.59__contig889_1166
rxn08764	(2R)-2,3-dihydroxy-3-methylbutanoate:NADP+ oxidoreductase (isomerizing)	1.1.1.86/1.1.1.89	0	-1000	1000	metabat1.59__contig889_742
rxn08767	2-methylacetoacetyl-CoA thiolase	2.3.1.16	0	0	1000	metabat1.59__contig889_1359
rxn08857	lysine-tRNA ligase	6.1.1.6	0	-1000	1000	metabat1.59__contig889_637
rxn08924	transport-3.A.3.2.4-magnesium	NA	0	0	1000	metabat1.59__contig889_1166
rxn08989	transport-3.A.3.6.1-nickel	NA	0	0	1000	metabat1.59__contig889_1166 | metabat1.59__contig889_160 | metabat1.59__contig889_1750
rxn09010	RXN-14025	3.1.3.5	0	0	1000	metabat1.59__contig889_750
rxn09011	CTP phosphatase	3.6.1.15	0	0	1000	metabat1.59__contig889_1104
rxn09012	CTP phosphatase	3.6.1.15	0	0	1000	metabat1.59__contig889_1104
rxn09037	all-trans-octaprenyl-diphosphate synthase	2.5.1.90	0	0	1000	metabat1.59__contig889_218
rxn09167	pyruvate oxidase	1.2.5.1/1.2.2.2	0	0	1000	metabat1.59__contig889_1686 | metabat1.59__contig889_567 | metabat1.59__contig889_740
rxn09177	phosphopantothenoylcysteine synthetase	6.3.2.5	0	0	1000	metabat1.59__contig889_945
rxn09388	transport-3.A.3.6.1-zinc	NA	0	0	1000	metabat1.59__contig889_1400 | metabat1.59__contig889_1750
rxn09444	long-chain-fatty-acid-CoA ligase	6.2.1.3	0	0	1000	metabat1.59__contig889_1503
rxn09447	long-chain-fatty-acid-CoA ligase	6.2.1.3	0	0	1000	metabat1.59__contig889_1503
rxn09449	long-chain-fatty-acid-CoA ligase	6.2.1.3	0	0	1000	metabat1.59__contig889_1503
rxn09452	long-chain-fatty-acid-CoA ligase	6.2.1.3	0	0	1000	metabat1.59__contig889_1503
rxn09453	long-chain-fatty-acid-CoA ligase	6.2.1.3	0	0	1000	metabat1.59__contig889_1503
rxn09516	CTP phosphatase	3.6.1.15	0	0	1000	metabat1.59__contig889_1104
rxn09517	UDP phosphatase	3.6.1.6	0	0	1000
rxn09889	2,3-Dihydroxy-3-methylvalerate dehydratase	4.2.1.9	0	0	1000	metabat1.59__contig889_735
rxn09975	NAD+-dependent glyceraldehyde-3-phosphate dehydrogenase	1.2.1.3/1.1.1.70	0	-1000	1000	metabat1.59__contig889_1186
rxn10019	long-chain-fatty-acid-CoA ligase	6.2.1.3	0	-1000	1000	metabat1.59__contig889_1503
rxn10020	long-chain-fatty-acid-CoA ligase	6.2.1.3	0	-1000	1000	metabat1.59__contig889_1503
rxn10021	long-chain-fatty-acid-CoA ligase	6.2.1.3	0	-1000	1000	metabat1.59__contig889_1503
rxn10053	5-(carboxyamino)imidazole ribonucleotide synthase	6.3.4.18	0	0	1000
rxn10056	NAD kinase	2.7.1.23	0	0	1000	metabat1.59__contig889_1284
rxn10057	NAD kinase	2.7.1.23	0	0	1000	metabat1.59__contig889_1284
rxn10058	NAD kinase	2.7.1.23	0	0	1000	metabat1.59__contig889_1284
rxn10059	NAD kinase	2.7.1.23	0	0	1000	metabat1.59__contig889_1284
rxn10060	NAD kinase	2.7.1.23	0	0	1000	metabat1.59__contig889_1284
rxn10344	transport-3.A.3.5.1-lead	NA	0	0	1000	metabat1.59__contig889_1400 | metabat1.59__contig889_1750
rxn10404	long-chain-fatty-acid-CoA ligase	6.2.1.3	0	0	1000	metabat1.59__contig889_1503
rxn10405	long-chain-fatty-acid-CoA ligase	6.2.1.3	0	0	1000	metabat1.59__contig889_1503
rxn10406	long-chain-fatty-acid-CoA ligase	6.2.1.3	0	0	1000	metabat1.59__contig889_1503
rxn10407	long-chain-fatty-acid-CoA ligase	6.2.1.3	0	0	1000	metabat1.59__contig889_1503
rxn10409	long-chain-fatty-acid-CoA ligase	6.2.1.3	0	0	1000	metabat1.59__contig889_1503
rxn10442	2,3-bis-O-(geranylgeranyl)-sn-glycerol 1-phosphate reductase	1.3.7.11	0	-1000	1000	metabat1.59__contig889_456 | metabat1.59__contig889_8
rxn10447	transport-3.A.3.2.21-calcium	NA	0	0	1000	metabat1.59__contig889_1750
rxn10453	transport-3.A.3.5.1-cadmium	NA	0	0	1000	metabat1.59__contig889_1166 | metabat1.59__contig889_1400 | metabat1.59__contig889_1750
rxn10456	CDP-archaeol synthase	2.7.7.67	0	0	1000	metabat1.59__contig889_1322
rxn10468	dihomocitrate dehydratase	4.2.1.114	0	-1000	1000	((metabat1.59__contig889_1325) & (metabat1.59__contig889_538 | metabat1.59__contig889_795))
rxn10469	dihomocitrate dehydratase	4.2.1.114	0	-1000	1000	((metabat1.59__contig889_1325) & (metabat1.59__contig889_538 | metabat1.59__contig889_795))
rxn10481	transport-3.A.3.5.1-copper	NA	0	0	1000	metabat1.59__contig889_1400 | metabat1.59__contig889_1750 | metabat1.59__contig889_646
rxn10486	geranylgeranylglycerol-phosphate geranylgeranyltransferase	2.5.1.42	0	0	1000	metabat1.59__contig889_1063
rxn10504	pyrimidine nucleotide reductase	1.1.1.302	0	-1000	1000	metabat1.59__contig889_50
rxn10505	pyrimidine nucleotide reductase	1.1.1.302	0	-1000	1000	metabat1.59__contig889_50
rxn10506	2,5-diamino-6-(5-phosphoribitylamino)pyrimidin-4(3H)-one deaminase	3.5.4.26	0	0	1000	metabat1.59__contig889_1172
rxn10532	phosphoglycerol geranylgeranyltransferase	2.5.1.41	0	0	1000	metabat1.59__contig889_1613
rxn10558	transport-3.A.3.2.4-potassium	NA	0	0	1000	metabat1.59__contig889_1166
rxn10578	transport-3.A.3.2.4-potassium	NA	0	0	1000	metabat1.59__contig889_1166
rxn10583	CTP phosphatase	3.6.1.15	0	0	1000	metabat1.59__contig889_1104
rxn10584	CTP phosphatase	3.6.1.15	0	0	1000	metabat1.59__contig889_1104
rxn10595	dihomocitrate dehydratase	4.2.1.114	0	-1000	1000	((metabat1.59__contig889_1325) & (metabat1.59__contig889_538 | metabat1.59__contig889_795))
rxn10596	dihomocitrate dehydratase	4.2.1.114	0	-1000	1000	((metabat1.59__contig889_1325) & (metabat1.59__contig889_538 | metabat1.59__contig889_795))
rxn10619	fumarate reductase	1.3.5.4	9	0	1000
rxn10820	transport-2.A.38.1.4-potassium	NA	0	-1000	1000
rxn10832	transport-4.C.1.1.4-CoA	NA	0	-1000	1000	metabat1.59__contig889_1503
rxn10860	transport-1.A.16.2.1-formate	NA	0	0	1000	metabat1.59__contig889_4
rxn10951	PYRUFLAVREDUCT-RXN	1.2.7.1/1.2.7.2	0	0	1000	((metabat1.59__contig889_436) & (metabat1.59__contig889_438) & (metabat1.59__contig889_439))
rxn11007	dTMP synthase	2.1.1.45	0	-1000	1000
rxn11158	transport-1.A.11.1.5-ammonia	NA	0	0	1000	metabat1.59__contig889_1498
rxn11245	D-malate/3-isopropylmalate dehydrogenase (decarboxylating)	1.1.1.85	0	0	1000	metabat1.59__contig889_793
rxn11755	dihydropyrimidinase	3.5.2.2	0	-1000	1000	metabat1.59__contig889_1034
rxn11759	orotate phosphoribosyltransferase	2.4.2.10	0	0	1000	metabat1.59__contig889_322
rxn11765	hypoxanthine phosphoribosyltransferase	2.4.2.8	9	-1000	1000
rxn11766	hypoxanthine phosphoribosyltransferase	2.4.2.8	9	0	1000
rxn11768	IMP dehydrogenase	1.1.1.205/1.2.1.14	0	-1000	1000	metabat1.59__contig889_147
rxn11771	dUTP diphosphatase	3.6.1.23/3.6.1.9/3.6.1.19	0	0	1000	metabat1.59__contig889_563
rxn11772	xanthosine-5'-phosphate:L-glutamine amido-ligase (AMP-forming)	6.3.5.2/6.3.4.1	0	0	1000	((metabat1.59__contig889_1442) & (metabat1.59__contig889_1443))
rxn11773	hypoxanthine phosphoribosyltransferase	2.4.2.8	9	-1000	1000
rxn11809	isobutanol dehydrogenase	1.1.1.1	9	-1000	1000
rxn11834	isobutanol dehydrogenase	1.1.1.1	9	-1000	1000
rxn11838	isobutanol dehydrogenase	1.1.1.1	9	-1000	1000
rxn11998	phosphoglycerol geranylgeranyltransferase	2.5.1.41	0	0	1000	metabat1.59__contig889_1613
rxn12080	CO-methylating acetyl-CoA synthase	2.3.1.169	0	-1000	1000	metabat1.59__contig889_464
rxn12193	3-isopropylmalate dehydratase	4.2.1.33	0	-1000	1000	((metabat1.59__contig889_538 | metabat1.59__contig889_795) & (metabat1.59__contig889_794))
rxn12204	phosphoglucomutase	5.4.2.2/2.7.5.1	0	-1000	1000	metabat1.59__contig889_581 | metabat1.59__contig889_587
rxn12282	long-chain-fatty-acid-CoA ligase	6.2.1.3	0	0	1000	metabat1.59__contig889_1503
rxn12371	transport-2.A.66.1.2-citrate	NA	0	-1000	1000	metabat1.59__contig889_1831
rxn12512	phosphopantothenoylcysteine synthetase	6.3.2.5	0	0	1000	metabat1.59__contig889_945
rxn13449	1,4-dihydroxy-2-naphthoate heptaprenyltransferase	2.5.1.74	0	0	1000	metabat1.59__contig889_372
rxn13706	fumarate reductase	1.3.5.4	9	-1000	1000	((metabat1.59__contig889_332))
rxn13707	fumarate reductase	1.3.5.4	9	0	1000	((metabat1.59__contig889_332))
rxn13753	transport-2.A.66.1.2-sodium	NA	0	0	1000
rxn13759	transport-2.A.59.1.3-arsenate	NA	0	-1000	1000	metabat1.59__contig889_1830
rxn13772	anhydromevalonate phosphate decarboxylase		0	0	1000
rxn13773	isopentenyl-diphosphate delta-isomerase	5.3.3.2	0	-1000	1000	metabat1.59__contig889_220
rxn14039	CTP-dependent riboflavin kinase	2.7.1.161	9	0	1000
rxn14054	isobutanol dehydrogenase	1.1.1.1	9	-1000	1000
rxn14089	isobutanol dehydrogenase	1.1.1.1	9	-1000	1000
rxn14309	O-phosphoseryl-tRNA ligase	6.1.1.27	0	0	1000	metabat1.59__contig889_680
rxn14345	CDP-archaeol synthase	2.7.7.67	0	-1000	1000	metabat1.59__contig889_1322
rxn14388	Sep-tRNA:Cys-tRNA synthase	2.5.1.73	0	0	1000	metabat1.59__contig889_1105
rxn15021	2-aceto-2-hydroxy-butyrate synthase	2.2.1.6/4.1.3.18	0	-1000	0	((metabat1.59__contig889_1686 | metabat1.59__contig889_567 | metabat1.59__contig889_740) & (metabat1.59__contig889_741))
rxn15022	isocitrate dehydrogenase	1.1.1.42	0	0	1000	metabat1.59__contig889_793
rxn15023	isocitrate dehydrogenase	1.1.1.42	0	0	1000	metabat1.59__contig889_793
rxn15056	threo-isohomocitrate dehydrogenase	1.1.1.87/1.1.1.286	0	0	1000	metabat1.59__contig889_793 | metabat1.59__contig889_99
rxn15057	threo-isohomocitrate dehydrogenase	1.1.1.87/1.1.1.286	0	0	1000	metabat1.59__contig889_793 | metabat1.59__contig889_99
rxn15064	glutamine-fructose-6-phosphate transaminase	2.6.1.16/5.3.1.19	0	-1000	1000	metabat1.59__contig889_118
rxn15081	ATP:D-fructose 6-phosphotransferase	2.7.1.4	0	0	1000	metabat1.59__contig889_340
rxn15108	ribose-phosphate diphosphokinase	2.7.6.1	0	0	1000	metabat1.59__contig889_1369
rxn15115	phosphoglucomutase	5.4.2.2/2.7.5.1	0	-1000	1000	metabat1.59__contig889_581 | metabat1.59__contig889_587
rxn15116	fructose-bisphosphate aldolase	4.1.2.13/4.1.2.7	0	-1000	1000	metabat1.59__contig889_491
rxn15171	cis-aconitate hydratase	4.2.1.3/4.2.1.4	0	-1000	1000	((metabat1.59__contig889_762))
rxn15172	cis-aconitate hydratase	4.2.1.3/4.2.1.4	0	-1000	1000	((metabat1.59__contig889_762))
rxn15278	isocitrate dehydrogenase	1.1.1.42	0	-1000	1000	metabat1.59__contig889_793
rxn15279	isocitrate dehydrogenase	1.1.1.42	0	-1000	1000	metabat1.59__contig889_793
rxn15280	cis-aconitate hydratase	4.2.1.3/4.2.1.4	0	-1000	1000	((metabat1.59__contig889_762))
rxn15281	cis-aconitate hydratase	4.2.1.3/4.2.1.4	0	-1000	1000	((metabat1.59__contig889_762))
rxn15364	glucose-6-phosphate isomerase	5.3.1.9	0	-1000	1000
rxn15435	ATP:D-fructose 6-phosphotransferase	2.7.1.4	0	0	1000	metabat1.59__contig889_340
rxn15466	(2R)-2,3-dihydroxy-3-methylbutanoate:NADP+ oxidoreductase (isomerizing)	1.1.1.86/1.1.1.89	0	-1000	1000	metabat1.59__contig889_742
rxn15467	2,3-Dihydroxy-3-methylvalerate dehydratase	4.2.1.9	0	0	1000	metabat1.59__contig889_735
rxn15491	2-aceto-2-hydroxy-butyrate synthase	2.2.1.6/4.1.3.18	0	-1000	1000	((metabat1.59__contig889_1686 | metabat1.59__contig889_567 | metabat1.59__contig889_740) & (metabat1.59__contig889_741))
rxn15494	fructose 1,6-bisphosphatase	3.1.3.11	0	0	1000	metabat1.59__contig889_491
rxn15507	aspartate aminotransferase	2.6.1.1	0	-1000	1000	metabat1.59__contig889_293
rxn15511	(2R)-2,3-dihydroxy-3-methylbutanoate:NADP+ oxidoreductase (isomerizing)	1.1.1.86/1.1.1.89	0	-1000	1000	metabat1.59__contig889_742
rxn15545	glycerol-1-phosphate dehydrogenase	1.1.1.261	0	-1000	1000	metabat1.59__contig889_1554
rxn15546	glycerol-1-phosphate dehydrogenase	1.1.1.261	0	-1000	1000	metabat1.59__contig889_1554
rxn15668	inositol-1-phosphate synthase	5.5.1.4	0	-1000	1000	metabat1.59__contig889_1058
rxn15669	inositol-1-phosphate synthase	5.5.1.4	0	-1000	1000	metabat1.59__contig889_1058
rxn15748	2-amino-3,7-dideoxy-D-threo-hept-6-ulosonate synthase	2.2.1.10	0	-1000	1000	metabat1.59__contig889_1592
rxn15962	carbon monoxide dehydrogenase (ferredoxin)	1.2.7.4	0	0	1000	((metabat1.59__contig889_466)) | metabat1.59__contig889_464
rxn15964	serine hydroxymethyltransferase	2.1.2.1	0	0	1000	metabat1.59__contig889_800
rxn15972	acetylornithine deacetylase	3.5.1.16	9	-1000	1000
rxn16108	heptaprenyl diphosphate synthase	2.5.1.30	0	0	1000	metabat1.59__contig889_218
rxn16139	4-hydroxybutyryl-CoA synthetase	6.2.1.40	0	0	1000	metabat1.59__contig889_1451 | metabat1.59__contig889_68
rxn16146	3-hydroxypropionate:CoA ligase	6.2.1.36	0	-1000	0	metabat1.59__contig889_1451 | metabat1.59__contig889_68
rxn16206	cobalamin-independent methionine synthase	2.1.1.14	0	-1000	1000	metabat1.59__contig889_1377
rxn16215	2-amino-5-formylamino-6-ribosylaminopyrimidin-4(3H)-one 5'-monophosphate deformylase	3.5.1.102	0	0	1000	metabat1.59__contig889_1507
rxn16218	4-phosphopantoate-beta-alanine ligase	6.3.2.36	0	0	1000	metabat1.59__contig889_1724
rxn16233	5-amino-6-(D-ribitylamino)uracil--L-tyrosine 4-methylphenol transferase	2.5.1.147/2.5.1.77/4.3.1.32	0	0	1000	((metabat1.59__contig889_1333) & (metabat1.59__contig889_962))
rxn16234	phosphoenolpyruvate guanylyltransferase	2.7.7.68	0	-1000	1000	metabat1.59__contig889_1551
rxn16235	phosphoenolpyruvate transferase transferase	2.7.8.28	0	0	1000	metabat1.59__contig889_1149
rxn16236	coenzyme F420-0:L-glutamate ligase	6.3.2.31	0	0	1000	metabat1.59__contig889_1148
rxn16237	coenzyme F420-1:gamma-L-glutamate ligase	6.3.2.34	0	0	1000	metabat1.59__contig889_1148
rxn16238	coenzyme gamma-F420-2:alpha-L-glutamate ligase	6.3.2.32	0	0	1000
rxn19124	NAD+-dependent glyceraldehyde-3-phosphate dehydrogenase	1.2.1.3/1.1.1.70	0	-1000	1000	metabat1.59__contig889_1186
rxn20643	phosphomethylpyrimidine synthase	4.1.99.17	0	0	1000	metabat1.59__contig889_594 | metabat1.59__contig889_635
rxn20818	dehydroquinate synthase	1.4.1.24	0	0	1000	metabat1.59__contig889_1591
rxn20839	isopentenyl phosphate kinase	2.7.4.26	0	-1000	1000	metabat1.59__contig889_221
rxn21253	myo-inositol-3-phosphate monophosphatase	3.1.3.25	0	0	1000	metabat1.59__contig889_1285
rxn21254	myo-inositol-3-phosphate monophosphatase	3.1.3.25	0	0	1000	metabat1.59__contig889_1285
rxn23042	thiamine-phosphate diphosphorylase	2.5.1.3	0	0	1000	metabat1.59__contig889_1293
rxn25123	alkaline phosphatase	3.1.3.1	0	0	1000	metabat1.59__contig889_580
rxn25837	L-cysteine desulfurase	2.8.1.7	0	0	1000	metabat1.59__contig889_792
rxn25838	L-cysteine desulfurase	2.8.1.7	0	0	1000	metabat1.59__contig889_792
rxn29736	transport-2.A.1.59.4-GTP	NA	0	-1000	0	metabat1.59__contig889_1393
rxn31278	glutamine synthetase	6.3.1.2	0	0	1000	metabat1.59__contig889_599
rxn31279	glutamine synthetase	6.3.1.2	0	0	1000	metabat1.59__contig889_599
rxn31312	2-OXOGLUTARATE-SYNTHASE-RXN	1.2.7.3/1.2.7.9	0	-1000	1000	((metabat1.59__contig889_1132) & (metabat1.59__contig889_1133) & (metabat1.59__contig889_1134))
rxn31363	NAD+-dependent glyceraldehyde-3-phosphate dehydrogenase	1.2.1.3/1.1.1.70	0	0	1000	metabat1.59__contig889_1186
rxn32816	heptaprenyl diphosphate synthase	2.5.1.30	0	0	1000	metabat1.59__contig889_218
rxn33160	NAD+-dependent glyceraldehyde-3-phosphate dehydrogenase	1.2.1.3/1.1.1.70	0	-1000	1000	metabat1.59__contig889_1186
rxn33589	fructose 1,6-bisphosphatase	3.1.3.11	0	0	1000	metabat1.59__contig889_491
rxn33927	inositol-1-phosphate synthase	5.5.1.4	0	0	1000	metabat1.59__contig889_1058 | metabat1.59__contig889_1285
rxn37813	NADH:ubiquinone oxidoreductase	1.6.5.9	0	0	1000	metabat1.59__contig889_1763
rxn38189	CTP phosphatase	3.6.1.15	0	0	1000	metabat1.59__contig889_1104
rxn39250	S-methyl-5'-thioadenosine phosphorylase	2.4.2.28	0	0	1000	metabat1.59__contig889_575
rxn39251	5-methylthioribose-1-phosphate isomerase	5.3.1.23	0	-1000	1000	metabat1.59__contig889_310
rxn42137	4-(beta-D-ribofuranosyl)hydroxybenzene 5'-phosphate synthase	2.4.2.54	0	0	1000	metabat1.59__contig889_1324
rxn42355	5-amino-6-(D-ribitylamino)uracil--L-tyrosine 4-methylphenol transferase	2.5.1.147/2.5.1.77/4.3.1.32	0	0	1000	((metabat1.59__contig889_1333) & (metabat1.59__contig889_962))
rxn42401	H2:CoB-CoM heterodisulfide,ferredoxin reductase	1.8.98.5	0	-1000	0	((metabat1.59__contig889_303) & (metabat1.59__contig889_304) & (metabat1.59__contig889_799))
rxn43076	coenzyme F420:CoB-CoM heterosulfide,ferredoxin reductase	1.8.98.4	0	-1000	0	((metabat1.59__contig889_303) & (metabat1.59__contig889_799))
rxn43368	5-amino-6-(D-ribitylamino)uracil--L-tyrosine 4-methylphenol transferase	2.5.1.147/2.5.1.77/4.3.1.32	0	0	1000	((metabat1.59__contig889_1333) & (metabat1.59__contig889_962))
rxn43778	ferredoxin:CoB-CoM heterodisulfide reductase	1.8.7.3	0	-1000	0	((metabat1.59__contig889_303) & (metabat1.59__contig889_799))
rxn44776	sirohydrochlorin nickelchelatase	4.99.1.11	0	-1000	0	metabat1.59__contig889_784
rxn45543	6-hydroxymethyl-7,8-dihydropterin pyrophosphokinase	2.7.6.3	0	0	1000	metabat1.59__contig889_569
rxn46441	Ni-sirohydrochlorin a,c-diamide reductive cyclase	6.3.3.7	0	0	1000	((metabat1.59__contig889_1515 | metabat1.59__contig889_616) & (metabat1.59__contig889_658))
rxn47799	formate:CoB-CoM heterodisulfide,ferredoxin reductase	1.8.98.6	0	-1000	0	((metabat1.59__contig889_303) & (metabat1.59__contig889_799))
rxn48136	Ni-sirohydrochlorin a,c-diamide synthase	6.3.5.12	0	0	1000	metabat1.59__contig889_725
rxn90013	UTP reductase	1.1.98.6	0	0	1000	metabat1.59__contig889_640
rxn90014	UTP reductase	1.1.98.6	0	0	1000	metabat1.59__contig889_640
rxn90015	UTP reductase	1.1.98.6	0	0	1000	metabat1.59__contig889_640
rxn90016	UTP reductase	1.1.98.6	0	0	1000	metabat1.59__contig889_640
rxn90052	methyl-H4MPT:coenzyme M methyltransferase	2.1.1.86	0	0	1000	((metabat1.59__contig889_1000) & (metabat1.59__contig889_1002) & (metabat1.59__contig889_1005) & (metabat1.59__contig889_998) & (metabat1.59__contig889_999))
rxn90070	formate dehydrogenase (ferredoxin)	1.17.99.7	0	-1000	0	((metabat1.59__contig889_1239 | metabat1.59__contig889_617) & (metabat1.59__contig889_3 | metabat1.59__contig889_624))
rxn90072	formate dehydrogenase (ferredoxin)	1.17.99.7	0	0	1000	((metabat1.59__contig889_1239 | metabat1.59__contig889_617) & (metabat1.59__contig889_3 | metabat1.59__contig889_624))
rxn90109	phosphomevalonate dehydratase		0	0	1000
rxn90115	aspartyl-tRNAAsn amidotransferase [multifunctional]	6.3.5.6	0	0	1000	((metabat1.59__contig889_686) & (metabat1.59__contig889_890))
rxn05319	NA	NA	8	-1000	1000
rxn05467	NA	NA	8	-1000	1000
rxn05468	NA	NA	8	-1000	1000
rxn05481	NA	NA	8	-1000	1000
rxn05488	NA	NA	8	-1000	1000
rxn05634	NA	NA	8	-1000	1000
rxn05667	NA	NA	8	-1000	1000
rxn07919	NA	NA	8	-1000	1000
rxn07921	NA	NA	8	-1000	1000
rxn08032	NA	NA	8	-1000	1000
rxn08276	NA	NA	8	-1000	1000
rxn08358	NA	NA	8	-1000	1000
rxn08359	NA	NA	8	-1000	1000
rxn08428	NA	NA	8	-1000	1000
rxn08461	NA	NA	8	-1000	1000
rxn08635	NA	NA	8	-1000	1000
rxn08685	NA	NA	8	-1000	1000
rxn08689	NA	NA	8	-1000	1000
rxn08691	NA	NA	8	-1000	1000
rxn08751	NA	NA	8	-1000	1000
rxn08956	NA	NA	8	-1000	1000
rxn08966	NA	NA	8	-1000	1000
rxn09008	NA	NA	8	-1000	1000
rxn09169	NA	NA	8	-1000	1000
rxn09317	NA	NA	8	-1000	1000
rxn10470	NA	NA	8	-1000	1000
rxn10471	NA	NA	8	-1000	1000
rxn10480	NA	NA	8	-1000	1000
rxn10570	NA	NA	8	-1000	1000
rxn10577	NA	NA	8	-1000	1000
rxn31154	NA	NA	8	-1000	1000
rxn39175	NA	NA	8	-1000	1000
rxn90022	NA	NA	8	-1000	1000
rxn90023	NA	NA	8	-1000	1000
EX_cpd00009_e0	NA	NA	7	-10	1000
EX_cpd00030_e0	NA	NA	7	-10	1000
EX_cpd00034_e0	NA	NA	7	-10	1000
EX_cpd00149_e0	NA	NA	7	-10	1000
EX_cpd00209_e0	NA	NA	7	0	1000
EX_cpd00244_e0	NA	NA	7	-1	1000
EX_cpd00305_e0	NA	NA	7	0	1000
EX_cpd10516_e0	NA	NA	7	-0.1	1000
EX_cpd00067_e0	NA	NA	7	-20	1000
EX_cpd00137_e0	NA	NA	7	0	1000
EX_cpd00013_e0	NA	NA	7	0	1000
EX_cpd04098_e0	NA	NA	7	0	1000
EX_cpd00063_e0	NA	NA	7	-10	1000
EX_cpd01012_e0	NA	NA	7	0	1000
EX_cpd00058_e0	NA	NA	7	-10	1000
EX_cpd10515_e0	NA	NA	7	-10	1000
EX_cpd00047_e0	NA	NA	7	-20	1000
EX_cpd00100_e0	NA	NA	7	0	1000
EX_cpd00205_e0	NA	NA	7	-10	1000
EX_cpd11574_e0	NA	NA	7	0	1000
EX_cpd00971_e0	NA	NA	7	-10	1000
EX_cpd00099_e0	NA	NA	7	-10	1000
EX_cpd01107_e0	NA	NA	7	0	1000
EX_cpd01741_e0	NA	NA	7	0	1000
EX_cpd03847_e0	NA	NA	7	0	1000
EX_cpd15298_e0	NA	NA	7	0	1000
EX_cpd00214_e0	NA	NA	7	0	1000
EX_cpd15237_e0	NA	NA	7	0	1000
EX_cpd01080_e0	NA	NA	7	0	1000
EX_cpd15269_e0	NA	NA	7	0	1000
EX_cpd01113_e0	NA	NA	7	0	1000
EX_cpd03846_e0	NA	NA	7	0	1000
EX_cpd00531_e0	NA	NA	7	0	1000
EX_cpd00254_e0	NA	NA	7	-10	1000
EX_cpd04097_e0	NA	NA	7	0	1000
EX_cpd00010_e0	NA	NA	7	0	1000
EX_cpd11451_e0	NA	NA	7	0	1000
EX_cpd11606_e0	NA	NA	7	0	1000
EX_cpd17026_e0	NA	NA	7	0	1000
EX_cpd17027_e0	NA	NA	7	0	1000
EX_cpd01048_e0	NA	NA	7	0	1000
EX_cpd00038_e0	NA	NA	7	0	1000
EX_cpd00001_e0	NA	NA	7	-100	1000
EX_cpd00011_e0	NA	NA	7	-25	1000
EX_cpd00007_e0	NA	NA	7	0	1000
EX_cpd01981_e0	NA	NA	7	0	1000
EX_cpd00029_e0	NA	NA	7	0	1000
EX_cpd00141_e0	NA	NA	7	0	1000
EX_cpd00073_e0	NA	NA	7	0	1000
EX_cpd01861_e0	NA	NA	7	0	1000
EX_cpd00453_e0	NA	NA	7	0	1000
EX_cpd00071_e0	NA	NA	7	0	1000
EX_cpd00150_e0	NA	NA	7	0	1000
EX_cpd08021_e0	NA	NA	7	0	1000
EX_cpd00450_e0	NA	NA	7	0	1000
EX_cpd00363_e0	NA	NA	7	0	1000
EX_cpd00055_e0	NA	NA	7	0	1000
EX_cpd00448_e0	NA	NA	7	0	1000
EX_cpd00025_e0	NA	NA	7	0	1000
EX_cpd00239_e0	NA	NA	7	-1	1000
EX_cpd11640_e0	NA	NA	7	-100	1000
EX_cpd00359_e0	NA	NA	7	0	1000
EX_cpd00659_e0	NA	NA	7	0	1000
EX_cpd00418_e0	NA	NA	7	0	1000
EX_cpd00371_e0	NA	NA	7	0	1000
EX_cpd00811_e0	NA	NA	7	0	1000
EX_cpd00324_e0	NA	NA	7	0	1000
EX_cpd01024_e0	NA	NA	7	0	1000
EX_cpd00204_e0	NA	NA	7	0	1000
EX_cpd00116_e0	NA	NA	7	0	1000
EX_cpd00528_e0	NA	NA	7	-25	1000
EX_cpd11632_e0	NA	NA	7	0	1000
EX_cpd03662_e0	NA	NA	7	0	1000
EX_cpd00178_e0	NA	NA	7	0	1000
EX_cpd01618_e0	NA	NA	7	0	1000
bio1	NA	NA	6	0	1000
DM_cpd01042_c0	NA	NA	7	0	1000
rxn08160	NA	NA	Manual draft curation	0	1000	metabat1.59__contig889_1685 or metabat1.59__contig889_157
rxn10883	NA	NA	Manual draft curation	0	1000	metabat1.59__contig889_157
rxn05154	NA	NA	Manual draft curation	0	1000	metabat1.59__contig889_1685 or metabat1.59__contig889_157
rxn10862	NA	NA	Manual draft curation	0	1000	metabat1.59__contig889_1238
rxn05152	NA	NA	Manual draft curation	0	1000	metabat1.59__contig889_1685
rxn05297	NA	NA	Manual draft curation	-1000	1000	metabat1.59__contig889_1363
rxn05146	NA	NA	Manual draft curation	0	1000	metabat1.59__contig889_1685 or metabat1.59__contig889_157
rxn05169	NA	NA	Manual draft curation	0	1000	metabat1.59__contig889_157
rxn08097	NA	NA	Manual draft curation	0	1000	metabat1.59__contig889_157
rxn05165	NA	NA	Manual draft curation	0	1000	metabat1.59__contig889_157
rxn05151	NA	NA	Manual draft curation	0	1000	metabat1.59__contig889_1685 or metabat1.59__contig889_157
rxn05168	NA	NA	Manual draft curation	0	1000	metabat1.59__contig889_157
rxn05179	NA	NA	Manual draft curation	0	1000	metabat1.59__contig889_1068
rxn05161	NA	NA	Manual draft curation	0	1000	metabat1.59__contig889_1068
rxn18584	NA	NA	Manual draft curation	0	1000	metabat1.59__contig889_1068
EX_cpd00132_e0	NA	NA	Manual draft curation	0	1000
EX_cpd00054_e0	NA	NA	Manual draft curation	-0.1	1000
EX_cpd00051_e0	NA	NA	Manual draft curation	0	1000
EX_cpd00033_e0	NA	NA	Manual draft curation	0	1000
EX_cpd00041_e0	NA	NA	Manual draft curation	0	1000
EX_cpd00023_e0	NA	NA	Manual draft curation	0	1000
EX_cpd00161_e0	NA	NA	Manual draft curation	-0.1	1000
EX_cpd00035_e0	NA	NA	Manual draft curation	0	1000
EX_cpd00129_e0	NA	NA	Manual draft curation	-0.1	1000
EX_cpd00039_e0	NA	NA	Manual draft curation	0	1000
EX_cpd00156_e0	NA	NA	Manual draft curation	0	1000
EX_cpd00322_e0	NA	NA	Manual draft curation	0	1000
EX_cpd00107_e0	NA	NA	Manual draft curation	0	1000
EX_cpd00066_e0	NA	NA	Manual draft curation	0	1000
EX_cpd00048_e0	NA	NA	7	-10	1000
EX_cpd00084_e0	NA	NA	7	-0.1	1000
EX_cpd11416_c0	NA	NA	NA	0	1000
rxn00015	NA	NA	1	-1000	1000
rxn00104	NA	NA	1	-1000	1000
rxn00114	carbamate kinase	2.7.2.2	1	-1000	1000
rxn00138	NA	NA	1	0	1000
rxn00239	GMP kinase	2.7.4.8	1	-1000	1000
rxn00299	GTP cyclohydrolase	3.5.4.16	1	0	1000
rxn00324	glycolate dehydrogenase	1.1.1.26	1	-1000	1000
rxn00373	NA	NA	1	0	1000
rxn00379	NA	NA	1	-1000	1000
rxn00421	NA	NA	1	0	1000
rxn00422	NA	NA	1	-1000	1000
rxn00470	NA	NA	1	0	1000
rxn00499	NA	NA	1	-1000	1000
rxn00611	NA	NA	1	-1000	0
rxn00684	NA	NA	1	-1000	1000
rxn00737	NA	NA	1	0	1000
rxn00781	glyceraldehyde 3-phosphate dehydrogenase	1.2.1.12	1	-1000	1000
rxn00905	NA	NA	1	-1000	0
rxn00908	lipoamide dehydrogenase	1.8.1.4/1.6.4.3	1	0	1000
rxn00953	cystathionine beta-synthase	4.2.1.22/4.2.1.21	1	-1000	1000
rxn01011	glycolate dehydrogenase	1.1.1.26	1	-1000	1000
rxn01200	NA	NA	1	-1000	1000
rxn01265	NA	NA	1	-1000	0
rxn01304	NA	NA	1	0	1000
rxn01332	NA	NA	1	0	1000
rxn01333	NA	NA	1	-1000	1000
rxn01603	dihydrofolate synthase	6.3.2.12	1	0	1000
rxn01790	NA	NA	1	-1000	1000
rxn01816	NA	NA	1	-1000	1000
rxn02155	NA	NA	1	-1000	1000
rxn02200	NA	NA	1	0	1000
rxn02212	NA	NA	1	0	1000
rxn02322	phosphomevalonate kinase	2.7.4.2	1	-1000	1000
rxn02402	NA	NA	1	-1000	0
rxn02504	dihydroneopterin aldolase	4.1.2.25	1	0	1000
rxn02774	precorrin-2 dehydrogenase	1.3.1.76	1	0	1000
rxn02914	NA	NA	1	-1000	1000
rxn03535	cob(II)yrinate a,c-diamide reductase	2.5.1.17	1	-1000	1000
rxn03537	cobinamide phosphate guanylyltransferase	2.7.7.62	1	-1000	1000
rxn03644	6-phospho-3-hexuloisomerase	5.3.1.27	1	-1000	1000
rxn03841	aminodeoxychorismate lyase	4.1.3.38	1	0	1000
rxn04046	cobalt-sirohydrochlorin (C20)-methyltransferase	2.1.1.151	1	0	1000
rxn04384	adenosylcobinamide-phosphate synthase	6.3.1.10	1	0	1000
rxn04783	NA	NA	1	0	1000
rxn05210	transport-2.A.20.3.1-phosphate	NA	1	-1000	1000
rxn05300	transport-2.A.79.1.2-L-threonine	NA	1	-1000	1000
rxn05651	transport-2.A.47.1.19-sulfate	NA	1	-1000	1000
rxn05740	NA	NA	1	-1000	0
rxn07586	cobalt-precorrin 5A hydrolase	3.7.1.12	1	-1000	1000
rxn08240	transport-2.A.4.7.9-cobalt	NA	1	-1000	1000
rxn08647	NA	NA	1	0	1000
rxn08990	transport-2.A.66.1.3-nickel	NA	1	-1000	1000
rxn09212	NA	NA	1	-1000	1000
rxn09272	succinate dehydrogenase	1.3.5.1	1	0	1000
rxn09690	transport-2.A.1.3.3-cysteine	NA	1	-1000	1000
rxn10424	NA	NA	1	-1000	1000
rxn10425	NA	NA	1	0	1000
rxn10430	NA	NA	1	0	1000
rxn10431	NA	NA	1	0	1000
rxn10432	NA	NA	1	-1000	1000
rxn10435	NA	NA	1	0	1000
rxn10437	NA	NA	1	0	1000
rxn10440	NA	NA	1	0	1000
rxn10441	NA	NA	1	-1000	1000
rxn10444	NA	NA	1	-1000	1000
rxn10454	NA	NA	1	0	1000
rxn10455	NA	NA	1	0	1000
rxn10457	NA	NA	1	0	1000
rxn10458	NA	NA	1	0	1000
rxn10459	NA	NA	1	0	1000
rxn10460	NA	NA	1	0	1000
rxn10461	NA	NA	1	0	1000
rxn10466	NA	NA	1	0	1000
rxn10467	NA	NA	1	0	1000
rxn10475	NA	NA	1	0	1000
rxn10479	NA	NA	1	0	1000
rxn10484	NA	NA	1	-1000	1000
rxn10485	NA	NA	1	0	1000
rxn10487	NA	NA	1	0	1000
rxn10488	NA	NA	1	0	1000
rxn10498	NA	NA	1	0	1000
rxn10503	NA	NA	1	0	1000
rxn10523	NA	NA	1	0	1000
rxn10538	NA	NA	1	0	1000
rxn10543	NA	NA	1	0	1000
rxn10553	NA	NA	1	0	1000
rxn10554	NA	NA	1	-1000	1000
rxn10555	NA	NA	1	-1000	1000
rxn10556	NA	NA	1	-1000	1000
rxn10582	NA	NA	1	0	1000
rxn10598	NA	NA	1	-1000	1000
rxn10603	NA	NA	1	0	1000
rxn10610	NA	NA	1	0	1000
rxn10611	NA	NA	1	0	1000
rxn11650	NA	NA	1	-1000	1000
rxn11858	NA	NA	1	0	1000
rxn11934	adenylylsulfate reductase	1.8.99.2	1	-1000	0
rxn13812	NA	NA	1	0	1000
rxn13895	NA	NA	1	0	1000
rxn15114	NA	NA	1	-1000	1000
rxn15271	NA	NA	1	-1000	1000
rxn16217	pantoate kinase	2.7.1.169	1	0	1000
rxn39252	NA	NA	1	-1000	1000
rxn41668	NA	NA	1	0	1000
rxn42782	NA	NA	1	0	1000
rxn44185	NA	NA	1	0	1000
rxn44206	NA	NA	1	0	1000
rxn45700	NA	NA	1	0	1000
rxn46006	adenosyl-cobalamin-5'-phosphate synthase	2.7.8.26	1	0	1000
rxn46469	NA	NA	1	0	1000
rxn46822	NA	NA	1	0	1000
rxn47116	coenzyme F430 synthetase	6.4.1.9	1	0	1000
rxn48494	adenosylcobalamine-5'-phosphate phosphatase	3.1.3.73	1	0	1000
rxn90047	NA	NA	1	0	1000
rxn90048	NA	NA	1	0	1000
rxn90049	NA	NA	1	0	1000
rxn90050	NA	NA	1	0	1000
rxn90051	NA	NA	1	0	1000
rxn90055	Na(+)-translocating ATPase	7.2.2.1/3.6.3.15	1	0	1000
rxn90071	NA	NA	1	-1000	1000
EX_cpd00082_e0	NA	NA	7	0	1000
EX_cpd00121_e0	NA	NA	7	0	1000
EX_cpd00106_e0	NA	NA	7	0	1000
EX_cpd00053_e0	NA	NA	7	0	1000
EX_cpd00249_e0	NA	NA	7	0	1000
EX_cpd00024_e0	NA	NA	7	0	1000
EX_cpd00118_e0	NA	NA	7	0	1000
EX_cpd00130_e0	NA	NA	7	0	1000
EX_cpd00182_e0	NA	NA	7	0	1000
EX_cpd00220_e0	NA	NA	7	0	1000
EX_cpd00277_e0	NA	NA	7	0	1000
EX_cpd00311_e0	NA	NA	7	0	1000
EX_cpd00367_e0	NA	NA	7	0	1000
EX_cpd00412_e0	NA	NA	7	0	1000
rxn05654	transport-2.A.96.1.1-succinate	NA	3	-1000	1000
rxn00554	6-phosphofructokinase	2.7.1.11	3	0	1000
rxn08535	transport-3.A.1.2.21-D-fructose	NA	3	0	1000
rxn05602	transport-2.A.47.1.8-lactate	NA	3	-1000	1000
rxn05216	transport-2.A.7.3.58-glutamine	NA	3	-1000	1000
rxn05217	transport-2.A.7.3.58-aspartate	NA	3	-1000	1000
rxn13361	transport-3.D.1.8.2-NAD	NA	3	-1000	1000
rxn05493	transport-2.A.47.1.13-2-oxoglutarate	NA	3	-1000	1000
rxn05316	transport-3.A.1.2.19-inosine	NA	3	-1000	1000
rxn05318	transport-3.A.1.2.19-adenosine	NA	3	-1000	1000
rxn05680	transport-3.A.1.2.19-xanthosine	NA	3	-1000	1000
rxn00394	arginase	3.5.3.1	4	0	1000
rxn00102	RXN0-5224	4.2.1.1	4	-1000	1000
rxn05303	transport-2.A.1.3.74-L-arginine	NA	4	-1000	1000
rxn08854	transport-2.A.1.3.74-L-lysine	NA	4	-1000	1000
rxn08752	transport-3.A.1.1.34-inositol	NA	4	-1000	1000
rxn05561	transport-2.A.47.1.13-fumarate	NA	4	-1000	1000
rxn10895	transport-2.A.1.3.3-uridine	NA	4	-1000	1000
rxn13392	transport-2.A.1.3.74-putrescine	NA	4	-1000	0
rxn05207	transport-2.A.47.1.13-malate	NA	4	-1000	1000
rxn05224	transport-2.A.1.3.72-riboflavin	NA	4	-1000	1000
rxn08323	transport-3.A.1.2.19-deoxyguanosine	NA	4	-1000	1000
rxn05204	transport-3.A.1.2.19-guanosine	NA	4	-1000	1000
rxn10857	transport-3.A.1.2.17-cytidine	NA	4	-1000	1000
rxn08376	transport-2.A.1.3.3-deoxyuridine	NA	4	-1000	1000

## Sheet: Limnochordia sp. 5 reactions
SEED Id	Name	EC	Tracing Id	Lower bound	Upper bound	GPR
rxn00011	pyruvate dehydrogenase	1.2.4.1	0	-1000	0	((metabat1.31__18014_18) & (metabat1.31__18014_19))
rxn00016	glcNAc-1,6-anhMurNAcaminidase	3.2.1.52/3.2.1.29/3.2.1.30	0	0	1000	metabat1.31__contig34_305
rxn00020	beta2-tomatinase	3.2.1.21	0	0	1000	metabat1.31__901_50 | metabat1.31__contig38_1062 | metabat1.31__contig81_199
rxn00022	maltotriose glucosidase	3.2.1.20	0	0	1000	metabat1.31__contig44_156
rxn00062	glucosyl-oleandomycin-exporting ATPase	7.6.2.2/3.6.3.44	0	0	1000	((metabat1.31__18014_4) & (metabat1.31__4942_10 | metabat1.31__4942_9 | metabat1.31__contig34_190 | metabat1.31__contig34_2 | metabat1.31__contig34_224 | metabat1.31__contig34_225 | metabat1.31__contig34_271 | metabat1.31__contig34_274 | metabat1.31__contig34_303 | metabat1.31__contig34_336 | metabat1.31__contig34_337 | metabat1.31__contig34_54 | metabat1.31__contig38_1033 | metabat1.31__contig38…
rxn00070	glutathione reductase	1.8.1.7/1.6.4.2	0	-1000	1000	metabat1.31__18014_16 | metabat1.31__contig44_260
rxn00076	dUTP diphosphatase	3.6.1.23/3.6.1.9/3.6.1.19	0	0	1000	metabat1.31__contig81_67
rxn00077	NAD kinase	2.7.1.23	0	0	1000	metabat1.31__contig38_635
rxn00086	glutathione reductase	1.8.1.7/1.6.4.2	0	-1000	1000	metabat1.31__18014_16 | metabat1.31__contig44_260
rxn00088	purple acid phosphatase	3.1.3.2	0	0	1000	metabat1.31__contig38_677
rxn00097	AMP kinase	2.7.4.3	0	-1000	1000	metabat1.31__contig81_345
rxn00103	NADP-dependent formate dehydrogenase	1.17.1.10	0	-1000	1000	((metabat1.31__contig81_167))
rxn00105	nicotinamide mononucleotide adenylyltransferase	2.7.7.18	0	-1000	1000	metabat1.31__contig38_838
rxn00119	UMP kinase	2.7.4.22/2.7.4.14/2.7.4.5	0	-1000	1000	metabat1.31__contig38_341
rxn00121	dUTP diphosphatase	3.6.1.23/3.6.1.9/3.6.1.19	0	0	1000	metabat1.31__contig81_67
rxn00126	S-adenosylmethionine synthase	2.5.1.6/2.4.2.13	0	0	1000	metabat1.31__contig38_935
rxn00127	S-adenosylmethionine decarboxylase	4.1.1.50	0	0	1000	metabat1.31__contig44_55
rxn00132	NMN 5'-nucleotidase	3.1.3.5	0	0	1000	metabat1.31__contig38_419 | metabat1.31__contig81_80
rxn00138	glutamine-dependent NAD(+) synthetase	6.3.5.1	0	0	1000	metabat1.31__contig81_224
rxn00139	ADENPRIBOSYLTRAN-RXN	2.4.2.7	0	-1000	0	metabat1.31__contig38_786 | metabat1.31__contig38_873
rxn00148	pyruvate kinase	2.7.1.40	0	-1000	0	metabat1.31__contig38_17 | metabat1.31__contig38_172
rxn00154	pyruvate dehydrogenase	1.2.4.1	0	-1000	1000	((metabat1.31__18014_18) & (metabat1.31__18014_19)) | metabat1.31__18014_16 | metabat1.31__18014_17 | metabat1.31__contig44_260
rxn00157	pyruvate formate-lyase	2.3.1.54	0	-1000	0	( metabat1.31__contig44_476 and metabat1.31__contig44_477 )
rxn00159	malate dehydrogenase, NAD-requiring	1.1.1.38	0	0	1000	metabat1.31__contig81_204
rxn00161	malate dehydrogenase	1.1.1.40	0	0	1000	metabat1.31__contig81_204
rxn00162	malate dehydrogenase	1.1.1.40	0	0	1000	((metabat1.31__contig81_204))
rxn00171	acetaldehyde dehydrogenase (acetylating)	1.2.1.10	9	-1000	1000
rxn00173	phosphate acetyltransferase	2.3.1.8	0	-1000	1000	metabat1.31__contig38_365
rxn00175	acetyl-coA synthetase	6.2.1.1	0	0	1000
rxn00176	acetyl-coA synthetase	6.2.1.1	0	0	1000
rxn00178	acetyl-CoA acetyltransferase	2.3.1.16/2.3.1.9	0	-1000	1000	metabat1.31__contig38_581
rxn00182	glutamate dehydrogenase	1.4.1.2	0	-1000	1000	metabat1.31__contig38_738
rxn00183	1-pyrroline-5-carboxylate dehydrogenase	1.2.1.88/1.5.1.12	0	0	1000	metabat1.31__contig44_404
rxn00184	glutamate dehydrogenase 2 (NADP-dependent)	1.4.1.4	0	-1000	1000	metabat1.31__contig38_738
rxn00190	glutamine-dependent NAD(+) synthetase	6.3.5.1	0	0	1000	metabat1.31__contig81_224
rxn00193	glutamate racemase	5.1.1.3	0	-1000	1000	metabat1.31__contig34_147 | metabat1.31__contig44_377
rxn00195	glutamate mutase	5.4.99.1	0	-1000	1000	((metabat1.31__contig38_629) & (metabat1.31__contig38_631))
rxn00196	1-octanal dehydrogenase (NAD+)	1.2.1.3/1.1.1.70	0	-1000	1000	metabat1.31__contig34_322
rxn00204	oxalate oxidase	1.2.3.4	0	0	1000	((metabat1.31__contig38_815) & (metabat1.31__contig38_977))
rxn00212	dUTP diphosphatase	3.6.1.23/3.6.1.9/3.6.1.19	0	0	1000	metabat1.31__contig81_67
rxn00213	UTP:glucose-1-phosphate uridylyltransferase	2.7.7.64/2.7.7.9	0	-1000	1000	metabat1.31__contig44_334
rxn00214	UDP-glucose 4-epimerase	5.1.3.2	0	-1000	1000	metabat1.31__contig44_151
rxn00216	glucokinase	2.7.1.1/2.7.1.2	0	0	1000	metabat1.31__contig44_206
rxn00222	beta2-tomatinase	3.2.1.21	0	0	1000	metabat1.31__901_50 | metabat1.31__contig38_1062 | metabat1.31__contig81_199
rxn00223	xylose isomerase	5.3.1.5	0	-1000	1000	metabat1.31__contig34_219
rxn00225	ACETATEKIN-RXN	2.7.2.1	0	-1000	1000	metabat1.31__contig44_230
rxn00226	acetyl-coA synthetase	6.2.1.1	0	0	1000
rxn00239	GMP kinase	2.7.4.8	0	-1000	1000	metabat1.31__contig38_246
rxn00242	guanosine-3',5'-bis(diphosphate) 3'-diphosphatase	3.1.7.2	0	0	1000	metabat1.31__contig38_785
rxn00247	phosphoenolpyruvate carboxykinase (ATP)	4.1.1.49	0	-1000	1000	metabat1.31__contig38_714
rxn00260	aspartate aminotransferase	2.6.1.1	0	-1000	1000	metabat1.31__contig44_103
rxn00272	alanine-glyoxylate transaminase	2.6.1.44	0	0	1000	metabat1.31__901_27
rxn00273	2-amino-3-ketobutyrate CoA ligase	2.3.1.29	0	-1000	1000	metabat1.31__contig34_40
rxn00274	2-amino-3-ketobutyrate CoA ligase	2.3.1.29	0	-1000	1000	metabat1.31__contig34_40
rxn00283	alanine racemase	5.1.1.1	0	-1000	1000	metabat1.31__901_33
rxn00292	UDP-N-acetyl glucosamine 2-epimerase	5.1.3.14	0	0	1000	metabat1.31__contig38_980
rxn00293	N-acetylglucosamine-1-phosphate uridyltransferase	2.7.7.23	0	-1000	1000	metabat1.31__contig81_60
rxn00295	UDP-glucose 4-epimerase	5.1.3.2	0	-1000	1000	metabat1.31__contig44_151
rxn00297	UDP-N-acetyl glucosamine 2-epimerase	5.1.3.14	0	-1000	1000	metabat1.31__contig38_980
rxn00298	UDP-N-acetyl-alpha-D-glucosamine 6-dehydrogenase	1.1.1.136	0	-1000	1000	metabat1.31__contig34_91
rxn00301	dUTP diphosphatase	3.6.1.23/3.6.1.9/3.6.1.19	0	0	1000	metabat1.31__contig81_67
rxn00303	GTP pyrophosphokinase	2.7.6.5	0	0	1000	metabat1.31__contig38_785
rxn00304	pyruvate kinase	2.7.1.40	0	-1000	0	metabat1.31__contig38_17 | metabat1.31__contig38_172
rxn00313	DIAMINOPIMDECARB-RXN	4.1.1.20	0	0	1000
rxn00321	lysine 2,3-aminomutase	5.4.3.2	0	-1000	1000	metabat1.31__contig38_582 | metabat1.31__contig44_164
rxn00337	aspartokinase	2.7.2.4	0	-1000	1000	metabat1.31__contig38_452 | metabat1.31__contig38_604
rxn00359	dUTP diphosphatase	3.6.1.23/3.6.1.9/3.6.1.19	0	0	1000	metabat1.31__contig81_67
rxn00363	NMN 5'-nucleotidase	3.1.3.5	0	0	1000	metabat1.31__contig38_419 | metabat1.31__contig81_80
rxn00364	CMP kinase	2.7.4.14/2.7.4.25	0	0	1000	metabat1.31__contig38_341 | metabat1.31__contig38_455
rxn00365	uridine kinase	2.7.1.48	0	0	1000	metabat1.31__contig44_108
rxn00368	uridine kinase	2.7.1.48	0	0	1000	metabat1.31__contig44_108
rxn00369	uridine kinase	2.7.1.48	0	0	1000	metabat1.31__contig44_108
rxn00391	purple acid phosphatase	3.1.3.2	0	0	1000	metabat1.31__contig38_677
rxn00401	arginine 2-monooxygenase	1.13.12.1	0	0	1000	metabat1.31__contig44_292
rxn00405	arginine decarboxylase	4.1.1.19	0	0	1000	metabat1.31__contig44_292
rxn00410	CTP synthetase	6.3.4.2	0	0	1000	metabat1.31__contig44_256
rxn00411	pyruvate kinase	2.7.1.40	0	-1000	0	metabat1.31__contig38_17 | metabat1.31__contig38_172
rxn00412	CTP synthetase	6.3.4.2	0	0	1000	metabat1.31__contig44_256
rxn00453	O-acetylhomoserine sulfhydrylase	2.5.1.49	0	0	1000	metabat1.31__contig34_147 | metabat1.31__contig44_377
rxn00456	methionine gamma-lyase	4.4.1.11	0	0	1000	metabat1.31__contig34_147 | metabat1.31__contig44_377
rxn00459	enolase	4.2.1.11	0	-1000	1000	metabat1.31__901_49
rxn00460	pyruvate kinase	2.7.1.40	0	-1000	0	metabat1.31__contig38_17 | metabat1.31__contig38_172
rxn00461	UDP-N-acetylglucosamine 1-carboxyvinyltransferase	2.5.1.7	0	0	1000	metabat1.31__contig38_167 | metabat1.31__contig38_22 | metabat1.31__contig38_522
rxn00463	dUTP diphosphatase	3.6.1.23/3.6.1.9/3.6.1.19	0	0	1000	metabat1.31__contig81_67
rxn00467	Ornithine--oxo-glutarate aminotransferase	2.6.1.13	0	-1000	1000	metabat1.31__contig38_688 | metabat1.31__contig44_158
rxn00468	Ornithine--oxo-glutarate aminotransferase	2.6.1.13	0	0	1000	metabat1.31__contig38_688 | metabat1.31__contig44_158
rxn00473	tryptophanase	4.1.99.1	0	0	1000	metabat1.31__contig44_187 | metabat1.31__contig44_445
rxn00483	L-phenylalanine:2-oxoglutarate aminotransferase	2.6.1.1/2.6.1.57/2.6.1.27	0	-1000	1000	metabat1.31__contig44_103
rxn00493	L-phenylalanine:2-oxoglutarate aminotransferase	2.6.1.1/2.6.1.57/2.6.1.27	0	-1000	1000	metabat1.31__contig44_103
rxn00495	tyrosine ammonia-lyase	4.3.1.23/4.3.1.25	0	0	1000	metabat1.31__contig38_730
rxn00503	1-pyrroline-5-carboxylate dehydrogenase	1.2.1.88/1.5.1.12	0	0	1000	metabat1.31__contig44_404
rxn00504	1-pyrroline-5-carboxylate dehydrogenase	1.2.1.88/1.5.1.12	0	0	1000	metabat1.31__contig44_404
rxn00506	1-octanal dehydrogenase (NAD+)	1.2.1.3/1.1.1.70	0	0	1000	metabat1.31__contig34_322
rxn00512	hydroxypyruvate reductase	1.1.1.29	0	0	1000	metabat1.31__contig38_159 | metabat1.31__contig38_30
rxn00514	dUTP diphosphatase	3.6.1.23/3.6.1.9/3.6.1.19	0	0	1000	metabat1.31__contig81_67
rxn00517	pyruvate kinase	2.7.1.40	0	-1000	0	metabat1.31__contig38_17 | metabat1.31__contig38_172
rxn00527	aspartate aminotransferase	2.6.1.1	0	-1000	1000	metabat1.31__contig44_103
rxn00530	tyrosine ammonia-lyase	4.3.1.23/4.3.1.25	0	0	1000	metabat1.31__contig38_730
rxn00541	L-threonine aldolase	4.1.2.48/4.1.2.5	0	0	1000	metabat1.31__contig81_170
rxn00543	alcohol dehydrogenase	1.1.1.1	0	-1000	1000	metabat1.31__contig34_322
rxn00545	6-phosphofructokinase	2.7.1.11	0	0	1000	metabat1.31__contig38_171 | metabat1.31__contig38_18
rxn00551	diphosphate-fructose-6-phosphate 1-phosphotransferase	2.7.1.90	0	0	1000	metabat1.31__contig38_171 | metabat1.31__contig38_18
rxn00552	glucosamine-6-phosphate deaminase	3.5.99.6/5.3.1.10	0	0	1000	metabat1.31__901_40
rxn00554	6-phosphofructokinase	2.7.1.11	0	0	1000	metabat1.31__contig38_171 | metabat1.31__contig38_18
rxn00555	glutamine-fructose-6-phosphate transaminase	2.6.1.16/5.3.1.19	9	-1000	1000
rxn00556	6-phosphofructokinase	2.7.1.11	0	0	1000	metabat1.31__contig38_171 | metabat1.31__contig38_18
rxn00557	6-phosphofructokinase	2.7.1.11	0	0	1000	metabat1.31__contig38_171 | metabat1.31__contig38_18
rxn00558	glucose-6-phosphate isomerase	5.3.1.9	0	-1000	1000	metabat1.31__contig38_697
rxn00559	mannose-6-phosphate isomerase	5.3.1.8	0	-1000	1000	metabat1.31__contig38_696
rxn00566	cystathionine beta-lyase	4.4.1.13/4.4.1.6/4.4.1.8	0	0	1000	((metabat1.31__contig34_147 | metabat1.31__contig44_377 | metabat1.31__contig81_203))
rxn00572	nitrate reductase	1.7.1.3/1.6.6.3	0	-1000	0	metabat1.31__contig81_167
rxn00575	maltotriose glucosidase	3.2.1.20	0	0	1000	metabat1.31__contig44_156
rxn00587	catechol 2,3-dioxygenase	1.13.11.2	0	0	1000	metabat1.31__contig38_1040
rxn00598	3-oxopantanoyl-CoA thiolase	2.3.1.9/2.3.1.16	0	-1000	0	metabat1.31__contig38_581
rxn00606	trehalose-6-phosphate hydrolase	3.2.1.93	0	0	1000	metabat1.31__14988_13 | metabat1.31__contig44_156
rxn00608	monoacetylchitobiose-6-phosphate hydrolase	3.2.1.86	0	0	1000	metabat1.31__901_50
rxn00615	glycerol kinase	2.7.1.30	0	0	1000	metabat1.31__901_20
rxn00634	D-sorbitol 2-dehydrogenase	1.1.1.14	0	-1000	1000	metabat1.31__contig34_161
rxn00641	GDP-D-mannose pyrophosphorylase	2.7.7.13	0	0	1000	metabat1.31__contig44_334
rxn00647	aspartate aminotransferase	2.6.1.1	0	-1000	1000	metabat1.31__901_27 | metabat1.31__contig44_103
rxn00653	1-octanal dehydrogenase (NAD+)	1.2.1.3/1.1.1.70	0	-1000	1000	metabat1.31__contig34_322
rxn00670	phosphate propanoyltransferase	2.3.1.222	0	-1000	1000	metabat1.31__contig38_436
rxn00676	3-oxopantanoyl-CoA thiolase	2.3.1.9/2.3.1.16	0	-1000	1000	metabat1.31__contig38_581
rxn00689	folylpoly-alpha-glutamate synthetase	6.3.2.17	0	0	1000	metabat1.31__contig38_861
rxn00690	formyltetrahydrofolate synthetase	6.3.4.3	0	-1000	1000	metabat1.31__contig44_259
rxn00692	5,10-methylenetetrahydrofolate:glycine hydroxymethyltransferase	2.1.2.1	0	-1000	1000	metabat1.31__14988_7
rxn00701	UDP-glucose:alpha-D-galactose-1-phosphate uridylyltransferase	2.7.7.12	0	-1000	1000	metabat1.31__contig81_43
rxn00704	phosphoglucomutase	5.4.2.2/2.7.5.1	0	-1000	1000	metabat1.31__contig38_105 | metabat1.31__contig38_84
rxn00707	uridine kinase	2.7.1.48	0	0	1000	metabat1.31__contig44_108
rxn00708	NMN 5'-nucleotidase	3.1.3.5	0	0	1000	metabat1.31__contig38_419 | metabat1.31__contig81_80
rxn00709	uridine kinase	2.7.1.48	0	0	1000	metabat1.31__contig44_108
rxn00711	uracil phosphoribosyltransferase	2.4.2.9	0	-1000	0	metabat1.31__contig38_983
rxn00712	uridine kinase	2.7.1.48	0	0	1000	metabat1.31__contig44_108
rxn00713	uridine kinase	2.7.1.48	0	0	1000	metabat1.31__contig44_108
rxn00715	uridine kinase	2.7.1.48	0	0	1000	metabat1.31__contig44_108
rxn00742	cystathionine gamma-lyase	4.4.1.1/4.2.1.15	0	0	1000	metabat1.31__contig34_147 | metabat1.31__contig44_377
rxn00743	purple acid phosphatase	3.1.3.2	0	0	1000	metabat1.31__contig38_677
rxn00747	triosephosphate isomerase	5.3.1.1	0	-1000	1000	metabat1.31__901_47
rxn00763	alcohol dehydrogenase	1.1.1.1	0	-1000	1000	metabat1.31__contig34_322
rxn00768	glycerol dehydratase	4.2.1.30	0	0	1000	((metabat1.31__contig44_477))
rxn00769	glycerol dehydratase	4.2.1.30	0	0	1000	((metabat1.31__contig44_477))
rxn00770	ribose-phosphate diphosphokinase	2.7.6.1	0	0	1000	metabat1.31__contig81_61
rxn00772	ribokinase	2.7.1.15	0	0	1000	metabat1.31__901_12
rxn00776	pseudouridine-5'-phosphate glycosidase	4.2.1.70	0	-1000	1000	metabat1.31__contig38_704
rxn00777	RIB5PISOM-RXN	5.3.1.6	9	-1000	1000
rxn00778	phosphodeoxyribomutase	5.4.2.7/2.7.5.6	0	-1000	1000	metabat1.31__contig38_105 | metabat1.31__contig38_382 | metabat1.31__contig38_84
rxn00781	glyceraldehyde-3-phosphate dehydrogenase	1.2.1.12	0	-1000	1000	metabat1.31__901_45
rxn00782	glyceraldehyde-3-phosphate dehydrogenase	1.2.1.13	0	-1000	0	metabat1.31__901_45
rxn00784	deoxyribose-phosphate aldolase	4.1.2.4	0	-1000	1000	metabat1.31__901_21
rxn00785	sedoheptulose-7-phosphate:D-glyceraldehyde-3-phosphate glycoaldehyde transferase	2.2.1.1	0	-1000	1000	metabat1.31__contig38_435
rxn00786	fructose-bisphosphate aldolase	4.1.2.13/4.1.2.7	0	-1000	1000	metabat1.31__contig44_253
rxn00787	tagatose-1,6-bisphosphate aldolase	4.1.2.40	0	-1000	1000	((metabat1.31__contig44_253))
rxn00790	phosphoribosylpyrophosphate amidotransferase	2.4.2.14	0	-1000	0	metabat1.31__contig34_109
rxn00797	uridine nucleosidase	3.2.2.3	0	-1000	1000	metabat1.31__contig44_503
rxn00800	5'-phosphoribosyl-4-(N-succinocarboxamide)-5-aminoimidazole lyase	4.3.2.2	0	-1000	1000	metabat1.31__contig34_106
rxn00806	valine transaminase	2.6.1.42	0	-1000	1000	metabat1.31__contig44_181
rxn00808	galactokinase	2.7.1.6	0	0	1000	metabat1.31__contig81_42
rxn00816	3-ketolactose hydrolase	3.2.1.23	0	0	1000	((metabat1.31__contig81_187))
rxn00817	alpha-galactosidase	3.2.1.22	0	0	1000	metabat1.31__contig34_171
rxn00818	alpha-galactosidase	3.2.1.22	0	0	1000	metabat1.31__contig34_171
rxn00819	alpha-galactosidase	3.2.1.22	0	0	1000	metabat1.31__contig34_171
rxn00830	isopentenyl-diphosphate delta-isomerase	5.3.3.2	9	-1000	1000
rxn00831	NMN 5'-nucleotidase	3.1.3.5	0	0	1000	metabat1.31__contig38_419 | metabat1.31__contig81_80
rxn00832	IMP cyclohydrolase	3.5.4.10	0	-1000	1000	metabat1.31__contig34_112
rxn00834	IMP dehydrogenase	1.1.1.205/1.2.1.14	0	-1000	1000	metabat1.31__contig44_228
rxn00836	guanine phosphoribosyltransferase	2.4.2.8	0	-1000	0	metabat1.31__contig38_873
rxn00838	adenylosuccinate synthetase	6.3.4.4	0	0	1000	metabat1.31__contig44_280
rxn00840	pyruvate kinase	2.7.1.40	0	-1000	0	metabat1.31__contig38_17 | metabat1.31__contig38_172
rxn00851	D-alanine:D-alanine ligase	6.3.2.4	0	0	1000	metabat1.31__contig81_46
rxn00856	putrescine aminotransferase	2.6.1.82	0	0	1000	metabat1.31__contig38_688 | metabat1.31__contig44_158
rxn00867	histidase	4.3.1.3	0	0	1000	metabat1.31__contig38_730
rxn00869	acetaldehyde dehydrogenase (acetylating)	1.2.1.10	9	-1000	1000
rxn00871	phosphotransbutyrylase	2.3.1.19	0	-1000	1000	metabat1.31__contig38_365
rxn00874	3-oxopantanoyl-CoA thiolase	2.3.1.9/2.3.1.16	0	-1000	1000	metabat1.31__contig38_581
rxn00875	R11-RXN	2.8.3.1/2.8.3.8	0	-1000	1000	((metabat1.31__contig38_583) & (metabat1.31__contig38_584))
rxn00881	myo-inositol-3-phosphate monophosphatase	3.1.3.25	0	0	1000	metabat1.31__contig44_26
rxn00882	myo-inositol-3-phosphate monophosphatase	3.1.3.25	0	0	1000	metabat1.31__contig44_26
rxn00883	myo-inositol-3-phosphate monophosphatase	3.1.3.25	0	0	1000	metabat1.31__contig44_26
rxn00890	alpha-galactosidase	3.2.1.22	0	0	1000	metabat1.31__contig34_171
rxn00897	N-acetyl-D-mannosamine 2-epimerase	5.1.3.8	0	-1000	1000	metabat1.31__contig44_491
rxn00899	(S)-3-methyl-2-oxopentanoate dehydrogenase (acylating)	1.2.1.25	0	0	1000	((metabat1.31__18014_18))
rxn00903	valine transaminase	2.6.1.42	0	-1000	1000	metabat1.31__contig44_181
rxn00907	methylenetetrahydrofolate dehydrogenase	1.5.1.5	0	-1000	1000	metabat1.31__contig44_269
rxn00908	glycine dehydrogenase	1.4.4.2	0	0	1000	( (metabat1.31__contig81_27 and metabat1.31__contig81_28) or (metabat1.31__contig81_25 and metabat1.31__contig81_26 and metabat1.31__18014_16) or (metabat1.31__contig81_25 and metabat1.31__contig81_26 and metabat1.31__contig44_260) )
rxn00913	NMN 5'-nucleotidase	3.1.3.5	0	0	1000	metabat1.31__contig38_419 | metabat1.31__contig81_80
rxn00915	ADENPRIBOSYLTRAN-RXN	2.4.2.7	0	-1000	0	metabat1.31__contig38_786 | metabat1.31__contig38_873
rxn00916	xanthosine-5'-phosphate:L-glutamine amido-ligase (AMP-forming)	6.3.5.2/6.3.4.1	0	0	1000	metabat1.31__contig38_872
rxn00917	xanthosine-5'-phosphate:L-glutamine amido-ligase (AMP-forming)	6.3.5.2/6.3.4.1	0	0	1000	metabat1.31__contig38_872
rxn00927	guanosine hydrolase	3.2.2.1	0	0	1000	metabat1.31__contig44_503
rxn00942	guanosine hydrolase	3.2.2.1	0	0	1000	metabat1.31__contig44_503
rxn00950	cystathionine beta-lyase	4.4.1.13/4.4.1.6/4.4.1.8	0	0	1000	((metabat1.31__contig34_147 | metabat1.31__contig44_377 | metabat1.31__contig81_203))
rxn00952	O-acetylhomoserine sulfhydrylase	2.5.1.49	0	0	1000	metabat1.31__contig34_147 | metabat1.31__contig44_377
rxn00977	alpha-galactosidase	3.2.1.22	0	0	1000	metabat1.31__contig34_171
rxn00989	acetoacetyl-CoA transferase	3.1.2.11	0	0	1000	((metabat1.31__contig38_583) & (metabat1.31__contig38_584))
rxn00990	R11-RXN	2.8.3.1/2.8.3.8	0	-1000	1000	((metabat1.31__contig38_583) & (metabat1.31__contig38_584))
rxn00994	acetoacetyl-CoA transferase	2.8.3.9	0	-1000	1000	((metabat1.31__contig38_583) & (metabat1.31__contig38_584))
rxn01003	phenylpyruvate carboxy-lyase	4.1.1.43	0	0	1000	((metabat1.31__18014_19))
rxn01008	UDP-D-glucuronic acid 4-epimerase	5.1.3.6	0	-1000	1000	metabat1.31__contig34_90
rxn01011	hydroxypyruvate reductase Me	1.1.1.81	0	-1000	1000	metabat1.31__contig38_159 | metabat1.31__contig38_30
rxn01013	hydroxypyruvate reductase Me	1.1.1.81	0	-1000	1000	metabat1.31__contig38_159 | metabat1.31__contig38_30
rxn01021	5'-methylthioadenosine nucleosidase	3.2.2.9/3.2.2.16	0	-1000	1000	metabat1.31__contig44_3
rxn01044	xylose isomerase	5.3.1.5	0	-1000	1000	metabat1.31__contig34_219
rxn01100	phosphoglycerate kinase	2.7.2.3	0	-1000	1000	metabat1.31__901_46
rxn01102	D-glycerate 3-kinase	2.7.1.31	0	0	1000	metabat1.31__contig44_102
rxn01104	2,3-bisphosphoglycerate-dependent phosphoglycerate mutase	5.4.2.11/3.1.3.13	9	0	1000
rxn01106	3PGAREARR-RXN	5.4.2.12	0	-1000	1000	metabat1.31__901_48
rxn01114	ribulokinase	2.7.1.16	0	0	1000	metabat1.31__contig34_289
rxn01115	6-phosphogluconate dehydrogenase	1.1.1.44	0	0	1000	metabat1.31__contig44_468
rxn01116	pentose-5-phosphate 3-epimerase	5.1.3.1	0	-1000	1000	metabat1.31__contig38_263
rxn01119	undecaprenyl-phosphate galactose phosphotransferase	2.7.8.6	0	-1000	1000
rxn01124	KDUD-RXN	1.1.1.125	0	-1000	1000	metabat1.31__contig44_176
rxn01127	AMP kinase	2.7.4.3	0	-1000	1000	metabat1.31__contig81_345
rxn01128	uridine kinase	2.7.1.48	0	0	1000	metabat1.31__contig44_108
rxn01129	uridine kinase	2.7.1.48	0	0	1000	metabat1.31__contig44_108
rxn01132	maltose phosphorylase	2.4.1.8	0	0	1000	metabat1.31__contig38_669 | metabat1.31__contig44_165 | metabat1.31__contig44_336
rxn01134	trehalose synthase	5.4.99.16	0	-1000	1000	metabat1.31__14988_13 | metabat1.31__contig44_156
rxn01143	2''-deoxyuridine kinase	2.7.1.145/2.7.1.21/2.7.1.75	0	0	1000	metabat1.31__contig38_990
rxn01145	NMN 5'-nucleotidase	3.1.3.5	0	0	1000	metabat1.31__contig38_419 | metabat1.31__contig81_80
rxn01146	thymidine phosphorylase	2.4.2.2/2.4.2.4	0	-1000	1000	metabat1.31__contig38_383
rxn01169	glucokinase	2.7.1.1/2.7.1.2	0	0	1000	metabat1.31__contig44_206
rxn01171	aldose-1-epimerase	5.1.3.3	0	-1000	1000	metabat1.31__contig44_115
rxn01176	5-dehydro-2-deoxyphosphogluconate aldolase	4.1.2.29	0	-1000	1000	metabat1.31__contig44_253
rxn01199	D-xyulokinase	2.7.1.17	0	0	1000	metabat1.31__contig34_218
rxn01200	sedoheptulose-7-phosphate:D-glyceraldehyde-3-phosphate glycoaldehyde transferase	2.2.1.1	0	-1000	1000	metabat1.31__contig38_435
rxn01207	(S)-3-methyl-2-oxopentanoate dehydrogenase (acylating)	1.2.1.25	0	0	1000	((metabat1.31__18014_18))
rxn01210	dihydrofolate synthetase	6.3.2.12	0	0	1000	metabat1.31__contig38_861
rxn01211	methenyltetrahydrofolate cyclohydrolase	3.5.4.9	0	-1000	1000	metabat1.31__contig44_269
rxn01213	geranylpyrophosphate synthase	2.5.1.1	0	-1000	1000	metabat1.31__contig38_639
rxn01217	deoxycytidylate deaminase	3.5.4.12	0	0	1000	metabat1.31__contig38_982
rxn01218	NMN 5'-nucleotidase	3.1.3.5	0	0	1000	metabat1.31__contig38_419 | metabat1.31__contig81_80
rxn01219	CMP kinase	2.7.4.14/2.7.4.25	0	-1000	1000	metabat1.31__contig38_341 | metabat1.31__contig38_455
rxn01226	guanosine hydrolase	3.2.2.1	0	0	1000	metabat1.31__contig44_503
rxn01228	3-ketolactose hydrolase	3.2.1.23	0	0	1000	((metabat1.31__contig81_187))
rxn01236	butyrate kinase	2.7.2.14/2.7.2.7	0	-1000	1000	metabat1.31__contig38_366
rxn01241	lipoamide dehydrogenase	1.8.1.4/1.6.4.3	0	-1000	1000	metabat1.31__18014_16 | metabat1.31__contig44_260
rxn01242	pyruvate dehydrogenase	1.2.4.1	0	0	1000	((metabat1.31__18014_18) & (metabat1.31__18014_19))
rxn01244	3-methyl-2-oxobutanoate dehydrogenase	1.2.4.4/1.2.4.3	0	0	1000	((metabat1.31__18014_18) & (metabat1.31__18014_19))
rxn01255	chorismate synthase	4.2.3.5/4.6.1.4	0	0	1000	metabat1.31__contig44_183
rxn01275	D-gluconate kinase	2.7.1.12	0	0	1000	metabat1.31__contig34_218
rxn01280	tartronate semialdehyde reductase	1.1.1.60	0	-1000	0	metabat1.31__4942_7
rxn01281	tartronate semialdehyde reductase	1.1.1.60	0	-1000	0	metabat1.31__4942_7
rxn01286	1-octanal dehydrogenase (NAD+)	1.2.1.3/1.1.1.70	0	0	1000	metabat1.31__contig34_322
rxn01292	L-arabinose isomerase	5.3.1.4	0	-1000	1000	metabat1.31__contig34_287
rxn01299	guanosine hydrolase	3.2.2.1	0	0	1000	metabat1.31__contig44_503
rxn01305	glycolaldehyde reductase	1.1.1.77	0	-1000	1000	metabat1.31__contig34_47
rxn01329	phosphomannomutase	5.4.2.8/2.7.5.7	0	-1000	1000	metabat1.31__contig38_105 | metabat1.31__contig38_84
rxn01331	D-erythrose-4-phosphate dehydrogenase	1.2.1.72	0	-1000	1000	metabat1.31__901_45
rxn01334	fructose-bisphosphate aldolase	4.1.2.13/4.1.2.7	0	-1000	1000	metabat1.31__contig44_253
rxn01343	6-phosphofructokinase	2.7.1.11	0	0	1000	metabat1.31__contig38_171 | metabat1.31__contig38_18
rxn01346	6-phosphofructokinase	2.7.1.11	0	0	1000	metabat1.31__contig38_171 | metabat1.31__contig38_18
rxn01347	6-phosphofructokinase	2.7.1.11	0	0	1000	metabat1.31__contig38_171 | metabat1.31__contig38_18
rxn01348	6-phosphofructokinase	2.7.1.11	0	0	1000	metabat1.31__contig38_171 | metabat1.31__contig38_18
rxn01351	dUTP diphosphatase	3.6.1.23/3.6.1.9/3.6.1.19	0	0	1000	metabat1.31__contig81_67
rxn01354	pyruvate kinase	2.7.1.40	0	-1000	0	metabat1.31__contig38_17 | metabat1.31__contig38_172
rxn01366	uridine phosphorylase	2.4.2.2/2.4.2.3	0	-1000	1000	metabat1.31__contig38_383
rxn01368	cytidine deaminase	3.5.4.5/3.5.4.14	9	0	1000
rxn01370	uridine kinase	2.7.1.48	0	0	1000	metabat1.31__contig44_108
rxn01385	xylitol dehydrogenase	1.1.1.9	0	-1000	1000	metabat1.31__contig34_161
rxn01389	L-xylulose kinase	2.7.1.53	0	0	1000	metabat1.31__contig34_218
rxn01406	spermidine synthase	2.5.1.16	0	-1000	1000	metabat1.31__contig44_54
rxn01418	lipoamide dehydrogenase	1.8.1.4/1.6.4.3	0	0	1000	metabat1.31__18014_16 | metabat1.31__18014_17 | metabat1.31__contig44_260
rxn01423	L-2-aminoadipate aminotransferase	2.6.1.39	0	-1000	1000	metabat1.31__contig44_103
rxn01445	NMN 5'-nucleotidase	3.1.3.5	0	0	1000	metabat1.31__contig38_419 | metabat1.31__contig81_80
rxn01446	thymidine phosphorylase	2.4.2.2/2.4.2.4	0	-1000	1000	metabat1.31__contig38_383
rxn01450	phenylpyruvate carboxy-lyase	4.1.1.43	0	0	1000	((metabat1.31__18014_19))
rxn01451	(S)-3-hydroxybutyryl-CoA dehydrogenase	1.1.1.35	0	-1000	1000	((metabat1.31__contig38_580 | metabat1.31__contig44_229))
rxn01452	3-hydroxybutyryl-CoA dehydrogenase	1.1.1.157	0	-1000	0	metabat1.31__contig38_580
rxn01459	1-octanal dehydrogenase (NAD+)	1.2.1.3/1.1.1.70	0	0	1000	metabat1.31__contig34_322
rxn01466	omega,E,E-farnesyl diphosphate synthase	2.5.1.10	0	0	1000	metabat1.31__contig38_639
rxn01474	2-keto-6-phosphogluconate reductase	1.1.1.43	0	-1000	0	metabat1.31__contig38_159 | metabat1.31__contig38_30
rxn01475	2-keto-6-phosphogluconate reductase	1.1.1.43	0	-1000	0	metabat1.31__contig38_159 | metabat1.31__contig38_30
rxn01484	N-acetylglucosamine-6-phosphate deacetylase	3.5.1.25/3.5.1.80	0	0	1000	metabat1.31__901_39
rxn01485	phosphoglucosamine mutase	5.4.2.10	0	-1000	1000	metabat1.31__901_30
rxn01486	geranylgeranyl pyrophosphate synthase	2.5.1.29	0	0	1000	metabat1.31__contig38_639
rxn01501	hydroxymethylglutaryl-CoA reductase	1.1.1.34	0	-1000	0	metabat1.31__contig38_581
rxn01505	PHOSACETYLGLUCOSAMINEMUT-RXN	5.4.2.3/2.7.5.2	0	-1000	1000	metabat1.31__contig81_210
rxn01507	NMN 5'-nucleotidase	3.1.3.5	0	0	1000	metabat1.31__contig38_419 | metabat1.31__contig81_80
rxn01509	GMP kinase	2.7.4.8	0	-1000	1000	metabat1.31__contig38_246
rxn01510	uridine kinase	2.7.1.48	0	0	1000	metabat1.31__contig44_108
rxn01513	dTMP kinase	2.7.4.12/2.7.4.13/2.7.4.9	0	-1000	1000	metabat1.31__contig44_291
rxn01515	uridine kinase	2.7.1.48	0	0	1000	metabat1.31__contig44_108
rxn01516	uridine kinase	2.7.1.48	0	0	1000	metabat1.31__contig44_108
rxn01517	dTMP kinase	2.7.4.12/2.7.4.13/2.7.4.9	0	-1000	1000	metabat1.31__contig44_291
rxn01518	2''-deoxyuridine kinase	2.7.1.145/2.7.1.21/2.7.1.75	0	0	1000	metabat1.31__contig38_990
rxn01519	dUTP diphosphatase	3.6.1.23/3.6.1.9/3.6.1.19	0	0	1000	metabat1.31__contig81_67
rxn01521	NMN 5'-nucleotidase	3.1.3.5	0	0	1000	metabat1.31__contig38_419 | metabat1.31__contig81_80
rxn01530	alcohol dehydrogenase	1.1.1.1	0	-1000	1000	metabat1.31__contig34_322
rxn01539	purple acid phosphatase	3.1.3.2	0	-1000	0	metabat1.31__contig38_677
rxn01544	guanine phosphoribosyltransferase	2.4.2.8	0	-1000	0	metabat1.31__contig38_873
rxn01545	guanosine hydrolase	3.2.2.1	0	-1000	1000	metabat1.31__contig44_503
rxn01575	valine transaminase	2.6.1.42	0	-1000	1000	metabat1.31__contig44_181
rxn01603	dihydrofolate synthetase	6.3.2.12	0	0	1000	metabat1.31__contig38_861
rxn01615	glycolaldehyde reductase	1.1.1.77	0	-1000	1000	metabat1.31__contig34_47
rxn01642	imidazolone-5-propionate hydrolase	3.5.2.7	0	0	1000	metabat1.31__contig38_727
rxn01643	aspartate-semialdehyde dehydrogenase	1.2.1.11	0	-1000	1000	metabat1.31__contig38_605
rxn01644	4-hydroxy-tetrahydrodipicolinate synthase	4.3.3.7/4.2.1.52	0	0	1000	metabat1.31__contig38_603
rxn01648	2'-deoxyuridine phosphorylase	2.4.2.3/2.4.2.2	0	-1000	1000	metabat1.31__contig38_383
rxn01650	2'-deoxyuridine phosphorylase	2.4.2.3/2.4.2.2	0	0	1000	metabat1.31__contig38_383
rxn01652	aminomethyltransferase	2.1.2.10	0	-1000	1000	metabat1.31__contig81_25
rxn01653	5-formyltetrahydrofolate cyclo-ligase	6.3.3.2	0	0	1000	metabat1.31__contig38_728
rxn01654	formimidoyltetrahydrofolate cyclodeaminase	4.3.1.4	0	0	1000	metabat1.31__contig38_728
rxn01667	pyruvate kinase	2.7.1.40	0	-1000	0	metabat1.31__contig38_17 | metabat1.31__contig38_172
rxn01669	NMN amidohydrolase	3.5.1.42	0	0	1000	metabat1.31__contig38_486
rxn01670	NMN 5'-nucleotidase	3.1.3.5	0	0	1000	metabat1.31__contig38_419 | metabat1.31__contig81_80
rxn01674	uridine kinase	2.7.1.48	0	0	1000	metabat1.31__contig44_108
rxn01679	uridine kinase	2.7.1.48	0	0	1000	metabat1.31__contig44_108
rxn01683	guanosine hydrolase	3.2.2.1	0	-1000	1000	metabat1.31__contig44_503
rxn01705	uridine kinase	2.7.1.48	0	0	1000	metabat1.31__contig44_108
rxn01706	uridine kinase	2.7.1.48	0	0	1000	metabat1.31__contig44_108
rxn01710	alcohol dehydrogenase	1.1.1.1	0	-1000	1000	metabat1.31__contig34_322 | metabat1.31__contig34_47
rxn01735	cystathionine beta-lyase	4.4.1.13/4.4.1.6/4.4.1.8	0	-1000	1000	((metabat1.31__contig34_147 | metabat1.31__contig44_377 | metabat1.31__contig81_203))
rxn01757	aspartate aminotransferase	2.6.1.1	0	-1000	1000	metabat1.31__contig44_103
rxn01763	ribulokinase	2.7.1.16	0	0	1000	metabat1.31__contig34_289
rxn01799	thymidine phosphorylase	2.4.2.2/2.4.2.4	0	-1000	1000	metabat1.31__contig38_383
rxn01800	cytidine deaminase	3.5.4.5/3.5.4.14	9	0	1000
rxn01816	O-succinylhomoserine(thiol)-lyase	2.5.1.48	0	-1000	1000	metabat1.31__contig34_147 | metabat1.31__contig44_377
rxn01851	1-octanal dehydrogenase (NAD+)	1.2.1.3/1.1.1.70	0	0	1000	metabat1.31__contig34_322
rxn01870	fructose-bisphosphate aldolase	4.1.2.13/4.1.2.7	0	-1000	1000	metabat1.31__contig44_253
rxn01871	dihydrolipoyllysine-residue acetyltransferase	2.3.1.12	0	-1000	1000	metabat1.31__18014_17
rxn01872	dihydrolipoyltranssuccinylase	2.3.1.61	0	-1000	1000	metabat1.31__18014_17
rxn01873	dihydrolipoyltranssuccinylase	2.3.1.61	0	-1000	1000	metabat1.31__18014_17
rxn01902	alcohol dehydrogenase	1.1.1.1	0	-1000	1000	metabat1.31__contig34_322
rxn01906	aspartate aminotransferase	2.6.1.1	0	-1000	1000	metabat1.31__contig44_103
rxn01911	2,3-diketo-L-gulonate reductase	1.1.1.130	0	-1000	1000	metabat1.31__contig44_484
rxn01912	2,3-diketo-L-gulonate reductase	1.1.1.130	0	-1000	1000	metabat1.31__contig44_484
rxn01925	dihydrolipoyllysine-residue (2-methylpropanoyl)transferase	2.3.1.168	0	-1000	1000	metabat1.31__18014_17
rxn01937	1-octanal dehydrogenase (NAD+)	1.2.1.3/1.1.1.70	0	-1000	1000	metabat1.31__contig34_322
rxn01947	L-phenylalanine:2-oxoglutarate aminotransferase	2.6.1.1/2.6.1.57/2.6.1.27	0	-1000	1000	metabat1.31__contig44_103
rxn01953	UDP-N-acetyl glucosamine 2-epimerase	5.1.3.14	0	-1000	0	metabat1.31__contig38_980
rxn01961	NMN 5'-nucleotidase	3.1.3.5	0	0	1000	metabat1.31__contig38_419 | metabat1.31__contig81_80
rxn01962	dUTP diphosphatase	3.6.1.23/3.6.1.9/3.6.1.19	0	0	1000	metabat1.31__contig81_67
rxn01966	trehalose phosphorylase	2.4.1.64	0	0	1000	metabat1.31__contig38_669 | metabat1.31__contig44_165 | metabat1.31__contig44_336
rxn01967	beta-phosphoglucomutase	5.4.2.6	9	-1000	1000
rxn01972	N-acetyl-diaminopimelate deacetylase	3.5.1.47/3.1.1.62	0	0	1000	metabat1.31__contig44_500
rxn01974	diaminopimelate epimerase	5.1.1.7	0	-1000	1000	metabat1.31__contig38_686
rxn01977	glucose-6-phosphate isomerase	5.3.1.9	0	-1000	1000	metabat1.31__contig38_697
rxn01985	thymidine phosphorylase	2.4.2.2/2.4.2.4	0	-1000	1000	metabat1.31__contig38_383
rxn01986	phosphodeoxyribomutase	5.4.2.7/2.7.5.6	0	-1000	1000	metabat1.31__contig38_382
rxn01987	ribokinase	2.7.1.15	0	-1000	0	metabat1.31__901_12
rxn01991	meso-diaminopimelate dehydrogenase	1.4.1.16	0	-1000	1000	metabat1.31__contig44_126
rxn02008	UDP-N-acetylmuramoylalanine--D-glutamate ligase	6.3.2.9	9	0	1000
rxn02009	UDP-N-acetylmuramoyl-L-alanyl-D-glutamate--lysine ligase	6.3.2.7	0	0	1000	metabat1.31__contig38_526
rxn02011	UDP-N-acetylmuramoyl-L-alanyl-D-glutamate--2,6-diaminopimelate ligase	6.3.2.13	0	0	1000	metabat1.31__contig38_526
rxn02021	mercury(II) reductase	1.16.1.1	0	-1000	0	metabat1.31__18014_16
rxn02061	spermidine synthase	2.5.1.16	0	-1000	1000
rxn02085	urocanase	4.2.1.49	0	-1000	0	metabat1.31__contig38_729
rxn02092	D-sorbitol dehydrogenase	1.1.99.21	0	0	1000	((metabat1.31__contig44_173))
rxn02093	alpha-galactosidase	3.2.1.22	0	0	1000	metabat1.31__contig34_171
rxn02106	1-octanal dehydrogenase (NAD+)	1.2.1.3/1.1.1.70	0	-1000	1000	metabat1.31__contig34_322
rxn02112	(R,R)-butanediol dehydrogenase	1.1.1.4/1.1.1.74	0	-1000	1000	metabat1.31__contig34_322
rxn02122	1-octanal dehydrogenase (NAD+)	1.2.1.3/1.1.1.70	0	0	1000	metabat1.31__contig34_322
rxn02138	UDP-glucose 4-epimerase	5.1.3.2	0	-1000	1000	metabat1.31__contig44_151
rxn02154	dUTP diphosphatase	3.6.1.23/3.6.1.9/3.6.1.19	0	0	1000	metabat1.31__contig81_67
rxn02155	nicotinamide mononucleotide adenylyltransferase	2.7.7.18	0	-1000	1000	metabat1.31__contig38_838
rxn02166	purple acid phosphatase	3.1.3.2	0	0	1000	metabat1.31__contig38_677
rxn02167	crotonyl-CoA hydratase	4.2.1.55	0	-1000	1000
rxn02168	crotonyl-CoA hydratase	4.2.1.55	0	-1000	1000
rxn02170	3-aminobutyryl-CoA deaminase	4.3.1.14	9	-1000	1000
rxn02176	dUTP diphosphatase	3.6.1.23/3.6.1.9/3.6.1.19	0	0	1000	metabat1.31__contig81_67
rxn02209	glycolaldehyde reductase	1.1.1.77	0	-1000	1000	metabat1.31__contig34_47
rxn02212	3-dehydroquinate synthase	4.2.3.4/4.6.1.3	0	0	1000	metabat1.31__contig44_121
rxn02235	1,3-propanediol dehydrogenase	1.1.1.202	0	-1000	1000	metabat1.31__contig34_47
rxn02269	(S)-3-methyl-2-oxopentanoate dehydrogenase (acylating)	1.2.1.25	0	0	1000	((metabat1.31__18014_18))
rxn02271	dihydrolipoyllysine-residue (2-methylpropanoyl)transferase	2.3.1.168	0	-1000	1000	metabat1.31__18014_17
rxn02281	N-methylhydantoin amidohydrolase	3.5.2.14	0	0	1000	((metabat1.31__contig44_129 | metabat1.31__contig81_148))
rxn02284	UDP-N-acetylenolpyruvoylglucosamine reductase	1.3.1.98/1.1.1.158	0	-1000	0	metabat1.31__contig81_268
rxn02285	UDP-N-acetylenolpyruvoylglucosamine reductase	1.3.1.98/1.1.1.158	0	-1000	0	metabat1.31__contig81_268
rxn02286	UDP-N-acetylmuramoyl--L-alanine ligase	6.3.2.8	0	0	1000	metabat1.31__contig38_509
rxn02297	8-amino-7-oxononanoate synthase	2.3.1.47	0	0	1000	metabat1.31__contig34_40
rxn02302	O-succinylhomoserine(thiol)-lyase	2.5.1.48	0	-1000	1000	metabat1.31__contig34_147 | metabat1.31__contig44_377
rxn02314	6-phosphofructokinase	2.7.1.11	0	0	1000	metabat1.31__contig38_171 | metabat1.31__contig38_18
rxn02315	6-phosphofructokinase	2.7.1.11	0	0	1000	metabat1.31__contig38_171 | metabat1.31__contig38_18
rxn02316	6-phosphofructokinase	2.7.1.11	0	0	1000	metabat1.31__contig38_171 | metabat1.31__contig38_18
rxn02317	6-phosphofructokinase	2.7.1.11	0	0	1000	metabat1.31__contig38_171 | metabat1.31__contig38_18
rxn02319	D-ribulokinase	2.7.1.51	0	0	1000	metabat1.31__contig34_218
rxn02332	6-phospho-lactosidase	3.2.1.85	0	0	1000	metabat1.31__901_50
rxn02342	pyruvate dehydrogenase	1.2.4.1	0	-1000	1000	((metabat1.31__18014_18) & (metabat1.31__18014_19))
rxn02344	L-beta-lysine-5,6-aminomutase	5.4.3.3	0	-1000	1000	((metabat1.31__contig38_587) & (metabat1.31__contig38_588))
rxn02350	1-octanal dehydrogenase (NAD+)	1.2.1.3/1.1.1.70	0	-1000	1000	metabat1.31__contig34_322
rxn02364	1-octanal dehydrogenase (NAD+)	1.2.1.3/1.1.1.70	0	-1000	1000	metabat1.31__contig34_322
rxn02379	phosphoglucomutase	5.4.2.2/2.7.5.1	0	-1000	1000	metabat1.31__contig38_105 | metabat1.31__contig38_84
rxn02380	glucose-6-phosphate isomerase	5.3.1.9	0	-1000	1000	metabat1.31__contig38_697
rxn02400	NMN 5'-nucleotidase	3.1.3.5	0	0	1000	metabat1.31__contig38_419 | metabat1.31__contig81_80
rxn02403	3,5-diaminohexanoate dehydrogenase	1.4.1.11	0	-1000	1000	metabat1.31__contig38_591
rxn02409	3-ketolactose hydrolase	3.2.1.23	0	0	1000	((metabat1.31__contig81_187))
rxn02449	exopolyphosphatase	3.6.1.11	0	0	1000	metabat1.31__contig38_419
rxn02476	5-enolpyruvoylshikimate-3-phosphate synthase	2.5.1.19	0	-1000	1000	metabat1.31__contig44_184
rxn02495	glcNAc-1,6-anhMurNAcaminidase	3.2.1.52/3.2.1.29/3.2.1.30	0	0	1000	metabat1.31__contig34_305
rxn02518	dUTP diphosphatase	3.6.1.23/3.6.1.9/3.6.1.19	0	0	1000	metabat1.31__contig81_67
rxn02569	selenide, water dikinase	2.7.9.3	0	-1000	1000	metabat1.31__contig34_238
rxn02596	alpha-galactosidase	3.2.1.22	0	0	1000	metabat1.31__contig34_171
rxn02625	3-methylaspartase	4.3.1.2	0	-1000	1000	metabat1.31__contig38_626
rxn02639	3,24-dioxocholest-4-en-27-oyl-CoA:coenzyme A propanoyl-transferase	2.3.1.176/2.3.1.154	0	-1000	1000	metabat1.31__contig44_439
rxn02680	3-oxopantanoyl-CoA thiolase	2.3.1.9/2.3.1.16	0	-1000	1000	metabat1.31__contig38_581
rxn02729	1-octanal dehydrogenase (NAD+)	1.2.1.3/1.1.1.70	0	-1000	1000	metabat1.31__contig34_322
rxn02804	3-oxopantanoyl-CoA thiolase	2.3.1.9/2.3.1.16	0	-1000	1000	metabat1.31__contig38_581
rxn02808	2-aminobenzoyl-CoA monooxygenase/reductase	1.14.13.40	0	0	1000	metabat1.31__contig81_259
rxn02809	2-aminobenzoyl-CoA monooxygenase/reductase	1.14.13.40	0	0	1000	metabat1.31__contig81_259
rxn02812	propionate kinase	2.7.2.7/2.7.2.1/2.7.2.15/2.7.2.14	0	-1000	1000	metabat1.31__contig38_366 | metabat1.31__contig44_230
rxn02822	alpha-galactosidase	3.2.1.22	0	-1000	1000	metabat1.31__contig34_171
rxn02842	KDUD-RXN	1.1.1.125	0	-1000	1000	metabat1.31__contig44_176
rxn02853	1-octanal dehydrogenase (NAD+)	1.2.1.3/1.1.1.70	0	-1000	1000	metabat1.31__contig34_322
rxn02861	catechol 2,3-dioxygenase	1.13.11.2	0	0	1000	metabat1.31__contig38_1040
rxn02867	dihydrolipoyllysine-residue (2-methylpropanoyl)transferase	2.3.1.168	0	-1000	1000	metabat1.31__18014_17
rxn02875	1,6-anhydro-N-acetylmuramoyl-L-alanine amidase	3.5.1.28/3.4.19.10	9	-1000	1000
rxn02895	phosphoribosylamine-glycine ligase	6.3.4.13/6.3.1.3	0	0	1000	metabat1.31__contig34_113
rxn02914	phosphohydroxythreonine aminotransferase	2.6.1.52	0	-1000	1000	metabat1.31__contig44_160
rxn02922	glcNAc-1,6-anhMurNAcaminidase	3.2.1.52/3.2.1.29/3.2.1.30	0	-1000	0	metabat1.31__contig34_305
rxn02928	4-hydroxy-tetrahydrodipicolinate reductase	1.17.1.8/1.3.1.26	0	-1000	0	metabat1.31__contig38_608
rxn02929	4-hydroxy-tetrahydrodipicolinate reductase	1.17.1.8/1.3.1.26	0	-1000	0	metabat1.31__contig38_608
rxn02936	enolase	4.2.1.11	0	-1000	1000	metabat1.31__901_49
rxn02937	phosphoribosylformylglycinamide cyclo-ligase	6.3.3.1	0	0	1000	metabat1.31__contig34_110
rxn02944	succinylornithine transaminase	2.6.1.81	0	-1000	1000	metabat1.31__contig44_158
rxn02996	alcohol dehydrogenase	1.1.1.1	0	-1000	1000	metabat1.31__contig34_322
rxn03004	phosphoribosylglycinamide formyltransferase 1	2.1.2.2	0	-1000	1000	metabat1.31__contig34_111
rxn03039	ADENPRIBOSYLTRAN-RXN	2.4.2.7	0	-1000	0	metabat1.31__contig38_786
rxn03071	1-pyrroline-5-carboxylate dehydrogenase	1.2.1.88/1.5.1.12	0	-1000	1000	metabat1.31__contig44_404
rxn03072	1-pyrroline-5-carboxylate dehydrogenase	1.2.1.88/1.5.1.12	0	-1000	1000	metabat1.31__contig44_404
rxn03087	N-succinyldiaminopimelate-aminotransferase	2.6.1.17	0	-1000	1000	metabat1.31__contig44_158
rxn03106	1-octanal dehydrogenase (NAD+)	1.2.1.3/1.1.1.70	0	-1000	1000	metabat1.31__contig34_322
rxn03136	5'-phosphoribosyl-4-(N-succinocarboxamide)-5-aminoimidazole lyase	4.3.2.2	0	-1000	1000	metabat1.31__contig34_106
rxn03137	AICAR transformylase	2.1.2.3	0	-1000	1000	metabat1.31__contig34_112
rxn03140	UDP-N-acetylmuramoyl-tripeptide--D-alanyl-D-alanine ligase	6.3.2.10	0	0	1000	metabat1.31__contig38_525
rxn03147	phosphoribosylaminoimidazole-succinocarboxamide synthase	6.3.2.6	0	0	1000	metabat1.31__contig34_107
rxn03159	lipid A disaccharide synthase	2.4.1.182	0	-1000	1000	metabat1.31__contig38_954
rxn03164	UDP-N-acetylmuramoyl-tripeptide--D-alanyl-D-alanine ligase	6.3.2.10	0	0	1000	metabat1.31__contig38_525
rxn03167	RXN-5822	3.1.3.2/3.1.3.1	0	0	1000	metabat1.31__contig38_677
rxn03239	(S)-3-hydroxybutyryl-CoA dehydrogenase	1.1.1.35	0	-1000	1000	((metabat1.31__contig38_580 | metabat1.31__contig44_229))
rxn03242	(S)-3-hydroxybutyryl-CoA dehydrogenase	1.1.1.35	0	-1000	1000	((metabat1.31__contig38_580 | metabat1.31__contig44_229))
rxn03243	3-oxopantanoyl-CoA thiolase	2.3.1.9/2.3.1.16	0	-1000	1000	metabat1.31__contig38_581
rxn03244	(S)-3-hydroxybutyryl-CoA dehydrogenase	1.1.1.35	0	-1000	1000	((metabat1.31__contig38_580 | metabat1.31__contig44_229))
rxn03246	(S)-3-hydroxybutyryl-CoA dehydrogenase	1.1.1.35	0	-1000	1000	((metabat1.31__contig38_580 | metabat1.31__contig44_229))
rxn03248	3-oxopantanoyl-CoA thiolase	2.3.1.9/2.3.1.16	0	-1000	1000	metabat1.31__contig38_581
rxn03249	(S)-3-hydroxybutyryl-CoA dehydrogenase	1.1.1.35	0	-1000	1000	((metabat1.31__contig38_580 | metabat1.31__contig44_229))
rxn03263	methionine gamma-lyase	4.4.1.11	0	-1000	1000	metabat1.31__contig34_147 | metabat1.31__contig44_377
rxn03264	S-adenosylmethionine synthase	2.5.1.6/2.4.2.13	0	0	1000	metabat1.31__contig38_935
rxn03273	3-ketolactose hydrolase	3.2.1.23	0	0	1000	((metabat1.31__contig81_187))
rxn03282	alcohol dehydrogenase	1.1.1.1	0	-1000	1000	metabat1.31__contig34_322
rxn03287	(S)-3-hydroxybutyryl-CoA dehydrogenase	1.1.1.35	0	-1000	1000	((metabat1.31__contig38_580 | metabat1.31__contig44_229))
rxn03288	3-oxopantanoyl-CoA thiolase	2.3.1.9/2.3.1.16	0	-1000	0	metabat1.31__contig38_581
rxn03289	(S)-3-hydroxybutyryl-CoA dehydrogenase	1.1.1.35	0	-1000	1000	((metabat1.31__contig38_580 | metabat1.31__contig44_229))
rxn03333	alcohol dehydrogenase	1.1.1.1	0	-1000	1000	metabat1.31__contig34_322
rxn03335	1-octanal dehydrogenase (NAD+)	1.2.1.3/1.1.1.70	0	-1000	1000	metabat1.31__contig34_322
rxn03343	1-octanal dehydrogenase (NAD+)	1.2.1.3/1.1.1.70	0	-1000	1000	metabat1.31__contig34_322
rxn03354	1-octanal dehydrogenase (NAD+)	1.2.1.3/1.1.1.70	0	-1000	1000	metabat1.31__contig34_322
rxn03374	cystathionine gamma-lyase	4.4.1.1/4.2.1.15	0	-1000	1000	metabat1.31__contig34_147 | metabat1.31__contig44_377
rxn03379	cystathionine beta-lyase	4.4.1.13/4.4.1.6/4.4.1.8	0	0	1000	((metabat1.31__contig34_147 | metabat1.31__contig44_377 | metabat1.31__contig81_203))
rxn03382	O-succinylhomoserine(thiol)-lyase	2.5.1.48	0	-1000	1000	metabat1.31__contig34_147 | metabat1.31__contig44_377
rxn03383	O-succinylhomoserine(thiol)-lyase	2.5.1.48	0	-1000	1000	metabat1.31__contig34_147 | metabat1.31__contig44_377
rxn03402	beta2-tomatinase	3.2.1.21	0	0	1000	metabat1.31__901_50 | metabat1.31__contig38_1062 | metabat1.31__contig81_199
rxn03408	UDP-N-acetyl-D-glucosamine:N-acetylmuramoyl-L-alanyl-D-glutamyl-meso-2,6-diaminopimelyl-D-alanyl-D-alanine-diphosphoundecaprenol 4-beta-N-acetylglucosaminlytransferase	2.4.1.227	0	-1000	1000	metabat1.31__contig38_551
rxn03423	1-octanal dehydrogenase (NAD+)	1.2.1.3/1.1.1.70	0	-1000	1000	metabat1.31__contig34_322
rxn03424	1-pyrroline-5-carboxylate dehydrogenase	1.2.1.88/1.5.1.12	0	-1000	1000	metabat1.31__contig44_404
rxn03445	phosphohydroxythreonine aminotransferase	2.6.1.52	0	-1000	1000	metabat1.31__contig44_160
rxn03462	3-ketolactose hydrolase	3.2.1.23	0	0	1000	((metabat1.31__contig81_187))
rxn03481	monoacetylchitobiose-6-phosphate hydrolase	3.2.1.86	0	0	1000	metabat1.31__901_50
rxn03482	monoacetylchitobiose-6-phosphate hydrolase	3.2.1.86	0	0	1000	metabat1.31__901_50
rxn03504	N-acetylglucosamine-6-phosphate deacetylase	3.5.1.25/3.5.1.80	0	-1000	1000	metabat1.31__901_39
rxn03598	1-octanal dehydrogenase (NAD+)	1.2.1.3/1.1.1.70	0	-1000	1000	metabat1.31__contig34_322
rxn03607	catechol 2,3-dioxygenase	1.13.11.2	0	0	1000	metabat1.31__contig38_1040
rxn03636	3,24-dioxocholest-4-en-27-oyl-CoA:coenzyme A propanoyl-transferase	2.3.1.176/2.3.1.154	0	-1000	1000	metabat1.31__contig44_439
rxn03638	glucosamine-1-phosphate acetyltransferase	2.3.1.157	0	0	1000	metabat1.31__contig81_60
rxn03704	catechol 2,3-dioxygenase	1.13.11.2	0	0	1000	metabat1.31__contig38_1040
rxn03706	catechol 2,3-dioxygenase	1.13.11.2	0	0	1000	metabat1.31__contig38_1040
rxn03796	3-oxopantanoyl-CoA thiolase	2.3.1.9/2.3.1.16	0	-1000	1000	metabat1.31__contig38_581
rxn03838	alpha-galactosidase	3.2.1.22	0	0	1000	metabat1.31__contig34_171
rxn03860	(S)-3-hydroxybutyryl-CoA dehydrogenase	1.1.1.35	0	-1000	1000	((metabat1.31__contig38_580 | metabat1.31__contig44_229))
rxn03861	3-hydroxybutyryl-CoA dehydrogenase	1.1.1.157	0	-1000	0	metabat1.31__contig38_580
rxn03874	crotonyl-CoA hydratase	4.2.1.55	0	-1000	1000
rxn03901	undecaprenyl pyrophosphate phosphatase	3.6.1.27	0	0	1000	metabat1.31__contig38_597
rxn03903	UDP-N-acetylmuramoyl-L-alanyl-D-glutamyl-meso-2,6-diaminopimelyl-D-alanyl-D-alanine:undecaprenyl-phosphate transferase	2.7.8.13	0	-1000	1000	metabat1.31__contig38_524
rxn03904	UDP-N-acetylmuramoyl-L-alanyl-D-glutamyl-meso-2,6-diaminopimelyl-D-alanyl-D-alanine:undecaprenyl-phosphate transferase	2.7.8.13	0	-1000	1000	metabat1.31__contig38_524
rxn03907	2-C-methyl-D-erythritol 4-phosphate cytidylyltransferase	2.7.7.60	0	-1000	1000	metabat1.31__contig81_302
rxn03908	4-(cytidine 5'-diphospho)-2-C-methyl-D-erythritol kinase	2.7.1.148	0	0	1000	metabat1.31__contig81_58
rxn03909	1-deoxy-D-xylulose-5-phosphate synthase	2.2.1.7/4.1.3.37	0	0	1000	metabat1.31__contig38_637
rxn03910	2-C-methyl-D-erythritol 2,4-cyclodiphosphate synthase	4.6.1.12	0	0	1000	metabat1.31__contig81_302
rxn03933	UDP-N-acetyl-D-glucosamine:N-acetylmuramoyl-L-alanyl-D-glutamyl-meso-2,6-diaminopimelyl-D-alanyl-D-alanine-diphosphoundecaprenol 4-beta-N-acetylglucosaminlytransferase	2.4.1.227	0	-1000	1000	metabat1.31__contig38_551
rxn03955	alcohol dehydrogenase	1.1.1.1	0	-1000	1000	metabat1.31__contig34_322
rxn03958	1-deoxy-D-xylulose 5-phosphate reductoisomerase	1.1.1.267	0	-1000	1000	metabat1.31__contig38_347
rxn04020	trehalose-6-phosphate phosphorylase	2.4.1.216	0	0	1000	metabat1.31__contig38_669 | metabat1.31__contig44_165 | metabat1.31__contig44_336
rxn04082	L-ribulose-5-phosphate 4-epimerase	5.1.3.4	0	-1000	1000	metabat1.31__contig34_288
rxn04113	dimethylallyl-diphosphate:NAD(P)+ oxidoreductase	1.17.7.4/1.17.1.2	0	0	1000	metabat1.31__contig38_460
rxn04142	L-threonine aldolase	4.1.2.48/4.1.2.5	0	-1000	1000	metabat1.31__contig81_170
rxn04234	1-octanal dehydrogenase (NAD+)	1.2.1.3/1.1.1.70	0	-1000	1000	metabat1.31__contig34_322
rxn04308	ditrans,polycis-undecaprenyl-diphosphate synthase [(2E,6E)-farnesyl-diphosphate specific]	2.5.1.31	0	0	1000	metabat1.31__contig38_344
rxn04443	sedoheptulose-7-phosphate:D-glyceraldehyde-3-phosphate glycoaldehyde transferase	2.2.1.1	0	-1000	1000	metabat1.31__contig38_435
rxn04676	sedoheptulose-7-phosphate:D-glyceraldehyde-3-phosphate glycoaldehyde transferase	2.2.1.1	0	-1000	1000	metabat1.31__contig38_435
rxn04678	sedoheptulose-7-phosphate:D-glyceraldehyde-3-phosphate glycoaldehyde transferase	2.2.1.1	0	-1000	1000	metabat1.31__contig38_435
rxn04726	alcohol dehydrogenase	1.1.1.1	0	-1000	1000	metabat1.31__contig34_322
rxn04736	alcohol dehydrogenase	1.1.1.1	0	-1000	1000	metabat1.31__contig34_322
rxn04750	(S)-3-hydroxybutyryl-CoA dehydrogenase	1.1.1.35	0	-1000	0	((metabat1.31__contig38_580 | metabat1.31__contig44_229))
rxn04792	S-hydroxymethyl-glutathione dehydrogenase	1.1.1.284	0	0	1000	metabat1.31__contig34_322
rxn04794	pyruvate formate-lyase	2.3.1.54	0	0	1000	metabat1.31__contig44_477
rxn04908	alcohol dehydrogenase	1.1.1.1	0	0	1000	metabat1.31__contig34_322
rxn04930	L-xylulose kinase	2.7.1.53	0	0	1000	metabat1.31__contig34_218
rxn04938	S-hydroxymethyl-glutathione dehydrogenase	1.1.1.284	0	0	1000	metabat1.31__contig34_322
rxn04943	D-sorbitol 2-dehydrogenase	1.1.1.14	0	-1000	1000	metabat1.31__contig34_161
rxn04996	dimethylallyl-diphosphate:NAD(P)+ oxidoreductase	1.17.7.4/1.17.1.2	0	-1000	0	metabat1.31__contig38_460
rxn05025	kojibiose phosphorylase	2.4.1.230	0	0	1000	metabat1.31__contig38_669 | metabat1.31__contig44_165 | metabat1.31__contig44_336
rxn05036	prephenate aminotransferase	2.6.1.79	0	-1000	1000	metabat1.31__contig44_103
rxn05050	NMN 5'-nucleotidase	3.1.3.5	0	0	1000	metabat1.31__contig38_419 | metabat1.31__contig81_80
rxn05115	N5-carboxyaminoimidazole ribonucleotide mutase	5.4.99.18	0	-1000	1000	metabat1.31__contig34_105
rxn05118	putrescine aminotransferase	2.6.1.82	0	-1000	1000	metabat1.31__contig38_688 | metabat1.31__contig44_158
rxn05145	ABC-type phosphate transporter	7.3.2.1/3.6.3.27	0	0	1000	((metabat1.31__4942_10 | metabat1.31__4942_9 | metabat1.31__contig34_190 | metabat1.31__contig34_2 | metabat1.31__contig34_224 | metabat1.31__contig34_225 | metabat1.31__contig34_274 | metabat1.31__contig34_336 | metabat1.31__contig34_337 | metabat1.31__contig38_1033 | metabat1.31__contig38_1103 | metabat1.31__contig38_200 | metabat1.31__contig38_201 | metabat1.31__contig38_236 | metabat1.31__con…
rxn05146	transport-3.A.1.3.2-glutamate	NA	0	0	1000	metabat1.31__contig34_274
rxn05147	transport-3.A.1.2.3-glucose	NA	0	0	1000	metabat1.31__contig38_888 | metabat1.31__contig44_15 | metabat1.31__contig44_451 | metabat1.31__contig44_522 | metabat1.31__contig81_134
rxn05148	transport-3.A.1.210.15-Heme	NA	0	0	1000	metabat1.31__contig38_1103 | metabat1.31__contig81_232
rxn05149	transport-3.A.3.2.3-manganese	NA	0	0	1000	((metabat1.31__18014_4 | metabat1.31__6864_3 | metabat1.31__contig34_190 | metabat1.31__contig34_271 | metabat1.31__contig34_303 | metabat1.31__contig34_54 | metabat1.31__contig38_1101 | metabat1.31__contig38_1106 | metabat1.31__contig38_684 | metabat1.31__contig38_888 | metabat1.31__contig44_15 | metabat1.31__contig44_312 | metabat1.31__contig44_494 | metabat1.31__contig44_506 | metabat1.31__con…
rxn05150	transport-3.A.29.1.5-zinc	NA	0	0	1000	metabat1.31__contig44_273 | metabat1.31__contig81_227 | metabat1.31__contig81_286
rxn05151	transport-3.A.1.3.2-lysine	NA	0	0	1000	metabat1.31__contig34_274
rxn05152	transport-3.A.1.3.1-aspartate	NA	0	0	1000	metabat1.31__contig34_274
rxn05153	transport-3.A.1.6.3-sulfate	NA	0	0	1000	metabat1.31__18014_4 | metabat1.31__6864_3
rxn05154	transport-3.A.1.3.2-arginine	NA	0	0	1000	metabat1.31__contig34_274
rxn05155	transport-3.A.1.3.2-glutamine	NA	0	0	1000	metabat1.31__contig34_274
rxn05156	transport-3.A.1.3.1-ornithine	NA	0	0	1000	metabat1.31__contig34_274
rxn05159	transport-3.A.1.1.5-choline	NA	0	0	1000
rxn05160	transport-3.A.1.2.2-ribose	NA	0	0	1000	metabat1.31__contig38_1106 | metabat1.31__contig44_522 | metabat1.31__contig81_134
rxn05161	transport-3.A.1.4.1-leucine	NA	0	0	1000	metabat1.31__contig34_189 | metabat1.31__contig44_310 | metabat1.31__contig44_313
rxn05162	transport-3.A.1.2.3-galactose	NA	0	0	1000	metabat1.31__contig38_888 | metabat1.31__contig44_15 | metabat1.31__contig44_522
rxn05163	transport-3.A.1.11.7-putrescine	NA	0	0	1000	metabat1.31__6864_3 | metabat1.31__contig81_214
rxn05164	transport-3.A.1.24.5-L-histidine	NA	0	0	1000	metabat1.31__contig34_189 | metabat1.31__contig34_274 | metabat1.31__contig38_928
rxn05165	transport-3.A.1.3.2-L-proline	NA	0	0	1000	metabat1.31__contig34_189 | metabat1.31__contig34_274
rxn05166	transport-3.A.3.6.1-cobalt	NA	0	0	1000	metabat1.31__contig38_1103 | metabat1.31__contig44_273 | metabat1.31__contig81_227 | metabat1.31__contig81_353
rxn05167	transport-3.A.1.2.3-xylose	NA	0	0	1000	metabat1.31__6864_3 | metabat1.31__contig38_1106 | metabat1.31__contig38_888 | metabat1.31__contig44_522 | metabat1.31__contig81_134
rxn05168	transport-3.A.1.4.1-valine	NA	0	0	1000	metabat1.31__contig34_274 | metabat1.31__contig44_310 | metabat1.31__contig44_313
rxn05169	transport-3.A.1.4.1-L-threonine	NA	0	0	1000	metabat1.31__contig34_274 | metabat1.31__contig44_310
rxn05170	transport-3.A.1.1.2-maltose	NA	0	0	1000	((metabat1.31__18014_4 | metabat1.31__6864_3 | metabat1.31__contig38_888 | metabat1.31__contig44_15 | metabat1.31__contig44_494 | metabat1.31__contig81_214)) | metabat1.31__contig34_174 | metabat1.31__contig44_451
rxn05173	transport-3.A.1.2.3-arabinose	NA	0	0	1000	metabat1.31__6864_3 | metabat1.31__contig38_1106 | metabat1.31__contig38_888 | metabat1.31__contig44_522 | metabat1.31__contig81_134
rxn05174	transport-3.A.3.6.1-nickel	NA	0	0	1000	metabat1.31__4942_13 | metabat1.31__contig38_1103 | metabat1.31__contig38_242 | metabat1.31__contig44_273 | metabat1.31__contig44_3 | metabat1.31__contig81_227 | metabat1.31__contig81_234
rxn05175	transport-3.A.1.11.8-spermidine	NA	0	0	1000	metabat1.31__contig81_214
rxn05179	transport-3.A.1.4.1-isoleucine	NA	0	0	1000	metabat1.31__contig44_310 | metabat1.31__contig44_313
rxn05195	transport-3.A.3.5.1-iron	NA	0	0	1000	((metabat1.31__18014_4) & (metabat1.31__6864_3 | metabat1.31__contig81_214) & (metabat1.31__contig34_271 | metabat1.31__contig34_274 | metabat1.31__contig34_303 | metabat1.31__contig34_54 | metabat1.31__contig38_1101 | metabat1.31__contig38_1106 | metabat1.31__contig38_888 | metabat1.31__contig38_955 | metabat1.31__contig44_15 | metabat1.31__contig44_506 | metabat1.31__contig44_516 | metabat1.31_…
rxn05197	transport-2.A.40.1.4-uracil	NA	0	-1000	1000	metabat1.31__contig38_572
rxn05198	transport-3.A.1.2.17-cytidine	NA	0	-1000	1000	metabat1.31__contig38_1106
rxn05204	transport-3.A.1.2.17-guanosine	NA	0	-1000	1000	metabat1.31__contig38_1106
rxn05210	transport-2.A.58.2.2-phosphate	NA	0	-1000	1000
rxn05211	transport-2.A.66.1.3-citrate	NA	0	-1000	1000	metabat1.31__contig38_70 | metabat1.31__contig81_147 | metabat1.31__contig81_223
rxn05219	transport-3.A.1.24.1-methionine	NA	0	0	1000	metabat1.31__contig38_928 | metabat1.31__contig44_310 | metabat1.31__contig44_313
rxn05223	transport-3.A.1.25.4-biotin	NA	0	0	1000
rxn05231	UDPREDUCT-RXN	1.17.4.1	0	0	1000	((metabat1.31__contig38_192))
rxn05233	UDPREDUCT-RXN	1.17.4.1	0	0	1000	((metabat1.31__contig38_192))
rxn05237	transport-3.A.1.122.1-L-cysteine	NA	0	0	1000	metabat1.31__contig34_274 | metabat1.31__contig44_44
rxn05289	thioredoxin reductase	1.8.1.9/1.6.4.5	0	0	1000	metabat1.31__contig38_141 | metabat1.31__contig38_48
rxn05293	1-hydroxy-2-methyl-2-(E)-butenyl 4-diphosphate synthase	1.17.7.3	0	0	1000	metabat1.31__contig38_349
rxn05308	transport-3.A.1.26.11-pantothenate	NA	0	-1000	1000	metabat1.31__contig81_353
rxn05312	transport-2.A.58.2.2-phosphate	NA	0	-1000	1000
rxn05316	transport-3.A.1.2.17-inosine	NA	0	-1000	1000	metabat1.31__contig38_1106
rxn05318	transport-3.A.1.2.17-adenosine	NA	0	-1000	1000	metabat1.31__contig38_1106
rxn05322	3-oxoacyl-[acp] reductase (type I fatty acid synthase)	2.3.1.85/2.3.1.86	0	-1000	0	((metabat1.31__contig44_368))
rxn05323	3-oxoacyl-[acp] reductase (type I fatty acid synthase)	2.3.1.85/2.3.1.86	0	-1000	0	((metabat1.31__contig44_368))
rxn05324	3-oxoacyl-[acp] reductase (type I fatty acid synthase)	2.3.1.85/2.3.1.86	0	-1000	0	((metabat1.31__contig44_368))
rxn05325	3-oxoacyl-[acp] reductase (type I fatty acid synthase)	2.3.1.85/2.3.1.86	0	-1000	0	((metabat1.31__contig44_368))
rxn05326	3-oxoacyl-[acp] reductase (type I fatty acid synthase)	2.3.1.85/2.3.1.86	0	-1000	0	((metabat1.31__contig44_368))
rxn05327	3-oxoacyl-[acp] reductase (type I fatty acid synthase)	2.3.1.85/2.3.1.86	0	-1000	0	((metabat1.31__contig44_368))
rxn05328	3-oxoacyl-[acp] reductase (type I fatty acid synthase)	2.3.1.85/2.3.1.86	0	-1000	0	((metabat1.31__contig44_368))
rxn05330	3-oxoacyl-[acp] reductase (type I fatty acid synthase)	2.3.1.85/2.3.1.86	0	-1000	1000	((metabat1.31__contig44_368))
rxn05332	3-oxoacyl-[acp] reductase (type I fatty acid synthase)	2.3.1.85/2.3.1.86	0	-1000	1000	((metabat1.31__contig44_368))
rxn05333	3-oxoacyl-[acp] reductase (type I fatty acid synthase)	2.3.1.85/2.3.1.86	0	-1000	1000	((metabat1.31__contig44_368))
rxn05334	3-oxoacyl-[acp] reductase (type I fatty acid synthase)	2.3.1.85/2.3.1.86	0	0	1000	((metabat1.31__contig44_368))
rxn05335	3-oxoacyl-[acp] reductase (type I fatty acid synthase)	2.3.1.85/2.3.1.86	0	-1000	1000	((metabat1.31__contig44_368))
rxn05336	3-oxoacyl-[acp] reductase (type I fatty acid synthase)	2.3.1.85/2.3.1.86	0	-1000	1000	((metabat1.31__contig44_368))
rxn05337	3-oxoacyl-[acp] reductase (type I fatty acid synthase)	2.3.1.85/2.3.1.86	0	-1000	1000	((metabat1.31__contig44_368))
rxn05338	3-oxoacyl-[acp] reductase (type I fatty acid synthase)	2.3.1.85/2.3.1.86	0	-1000	0	((metabat1.31__contig44_368))
rxn05339	3-oxoacyl-[acp] reductase (type I fatty acid synthase)	2.3.1.85/2.3.1.86	0	-1000	1000	((metabat1.31__contig44_368))
rxn05340	3-oxoacyl-[acp] reductase (type I fatty acid synthase)	2.3.1.85/2.3.1.86	0	-1000	1000	((metabat1.31__contig44_368))
rxn05341	3-oxoacyl-[acp] reductase (type I fatty acid synthase)	2.3.1.85/2.3.1.86	0	-1000	1000	((metabat1.31__contig44_368))
rxn05342	3-oxoacyl-[acp] reductase (type I fatty acid synthase)	2.3.1.85/2.3.1.86	0	-1000	1000	((metabat1.31__contig44_368))
rxn05343	3-oxoacyl-[acp] reductase (type I fatty acid synthase)	2.3.1.85/2.3.1.86	0	0	1000	((metabat1.31__contig44_368))
rxn05344	3-oxoacyl-[acp] reductase (type I fatty acid synthase)	2.3.1.85/2.3.1.86	0	0	1000	((metabat1.31__contig44_368))
rxn05345	3-oxoacyl-[acp] reductase (type I fatty acid synthase)	2.3.1.85/2.3.1.86	0	0	1000	((metabat1.31__contig44_368))
rxn05346	3-oxoacyl-[acp] reductase (type I fatty acid synthase)	2.3.1.85/2.3.1.86	0	0	1000	((metabat1.31__contig44_368))
rxn05347	3-oxoacyl-[acp] reductase (type I fatty acid synthase)	2.3.1.85/2.3.1.86	0	0	1000	((metabat1.31__contig44_368))
rxn05348	3-oxoacyl-[acp] reductase (type I fatty acid synthase)	2.3.1.85/2.3.1.86	0	0	1000	((metabat1.31__contig44_368))
rxn05349	3-oxoacyl-[acp] reductase (type I fatty acid synthase)	2.3.1.85/2.3.1.86	0	-1000	1000	((metabat1.31__contig44_368))
rxn05350	3-oxoacyl-[acp] reductase (type I fatty acid synthase)	2.3.1.85/2.3.1.86	0	0	1000	((metabat1.31__contig44_368))
rxn05351	trans-2,3-dehydroacyl-[acp] reductase (type I fatty acid synthase)	2.3.1.86/2.3.1.85	0	-1000	0	((metabat1.31__contig44_368))
rxn05352	trans-2,3-dehydroacyl-[acp] reductase (type I fatty acid synthase)	2.3.1.86/2.3.1.85	0	-1000	0	((metabat1.31__contig44_368))
rxn05354	trans-2,3-dehydroacyl-[acp] reductase (type I fatty acid synthase)	2.3.1.86/2.3.1.85	0	-1000	0	((metabat1.31__contig44_368))
rxn05355	trans-2,3-dehydroacyl-[acp] reductase (type I fatty acid synthase)	2.3.1.86/2.3.1.85	0	-1000	0	((metabat1.31__contig44_368))
rxn05356	trans-2,3-dehydroacyl-[acp] reductase (type I fatty acid synthase)	2.3.1.86/2.3.1.85	0	-1000	0	((metabat1.31__contig44_368))
rxn05357	trans-2,3-dehydroacyl-[acp] reductase (type I fatty acid synthase)	2.3.1.86/2.3.1.85	0	-1000	0	((metabat1.31__contig44_368))
rxn05465	3-oxoacyl-[acp] reductase (type I fatty acid synthase)	2.3.1.85/2.3.1.86	0	0	1000	((metabat1.31__contig44_368))
rxn05488	transport-3.A.1.120.5-acetate	NA	0	-1000	1000	metabat1.31__contig81_47
rxn05513	transport-3.A.3.2.21-calcium	NA	0	0	1000	metabat1.31__contig38_332 | metabat1.31__contig81_227
rxn05516	transport-3.A.3.5.1-cadmium	NA	0	0	1000	metabat1.31__contig38_242 | metabat1.31__contig44_273 | metabat1.31__contig81_142 | metabat1.31__contig81_227
rxn05528	transport-3.A.3.5.1-copper	NA	0	0	1000	metabat1.31__contig44_273 | metabat1.31__contig81_227
rxn05555	transport-3.A.3.5.1-iron	NA	0	0	1000	metabat1.31__18014_4 | metabat1.31__6864_3 | metabat1.31__6864_4 | metabat1.31__contig38_1103 | metabat1.31__contig38_55 | metabat1.31__contig44_188 | metabat1.31__contig44_189 | metabat1.31__contig44_265 | metabat1.31__contig44_273 | metabat1.31__contig81_165
rxn05566	transport-2.A.2.2.3-D-galactose	NA	0	-1000	1000	metabat1.31__contig44_155
rxn05571	transport-2.A.8.1.2-gluconate	NA	0	-1000	1000
rxn05593	transport-3.A.1.2.22-inositol	NA	0	-1000	1000	metabat1.31__contig44_522
rxn05595	transport-2.A.38.1.1-potassium	NA	0	-1000	1000	metabat1.31__contig38_1122
rxn05598	transport-3.A.1.1.4-lactose	NA	0	0	1000	metabat1.31__contig34_245 | metabat1.31__contig38_888
rxn05608	ABC-type maltose transporter	7.5.2.1/3.6.3.19	0	0	1000	((metabat1.31__18014_4 | metabat1.31__6864_3 | metabat1.31__contig38_888 | metabat1.31__contig44_15 | metabat1.31__contig44_494 | metabat1.31__contig81_214)) | metabat1.31__contig34_245
rxn05612	transport-2.A.2.1.1-melibiose	NA	0	-1000	1000	metabat1.31__contig44_155
rxn05619	transport-3.A.1.6.5-molybdate	NA	0	0	1000	((metabat1.31__18014_4 | metabat1.31__6864_3 | metabat1.31__contig34_190 | metabat1.31__contig34_271 | metabat1.31__contig34_303 | metabat1.31__contig34_54 | metabat1.31__contig38_1101 | metabat1.31__contig38_1106 | metabat1.31__contig38_684 | metabat1.31__contig38_888 | metabat1.31__contig44_15 | metabat1.31__contig44_312 | metabat1.31__contig44_494 | metabat1.31__contig44_506 | metabat1.31__con…
rxn05622	transport-3.A.10.1.4-sodium	NA	0	0	1000	metabat1.31__contig38_1030 | metabat1.31__contig38_242 | metabat1.31__contig38_977 | metabat1.31__contig38_979 | metabat1.31__contig44_371
rxn05635	transport-3.A.10.1.7-pyrophosphate	NA	0	0	1000	metabat1.31__contig38_1030 | metabat1.31__contig44_371
rxn05641	glucosyl-oleandomycin-exporting ATPase	7.6.2.2/3.6.3.44	0	0	1000	((metabat1.31__contig38_1103 | metabat1.31__contig38_237 | metabat1.31__contig38_717 | metabat1.31__contig44_188) & (metabat1.31__contig38_236 | metabat1.31__contig38_718 | metabat1.31__contig44_189) & (metabat1.31__contig38_896))
rxn05644	transport-3.A.1.2.2-ribose	NA	0	0	1000	metabat1.31__contig38_1106 | metabat1.31__contig44_522 | metabat1.31__contig81_134
rxn05646	transport-3.A.1.5.12-rhamnose	NA	0	-1000	1000	metabat1.31__contig34_336
rxn05651	transport-2.A.6.3.14-sulfate	NA	0	-1000	1000	metabat1.31__18014_30
rxn05680	transport-3.A.1.2.17-xanthosine	NA	0	-1000	1000	metabat1.31__contig38_1106
rxn05691	transport-3.A.1.2.5-fucose	NA	0	-1000	1000	metabat1.31__contig44_522
rxn05733	O-acetylhomoserine sulfhydrylase	2.5.1.49	0	0	1000	metabat1.31__contig34_147 | metabat1.31__contig44_377
rxn05746	maltotriose glucosidase	3.2.1.20	0	0	1000	metabat1.31__contig44_156
rxn05747	type 2 NADH dehydrogenase	1.6.5.2	0	0	1000	((metabat1.31__K00335 | metabat1.31__contig38_1069 | metabat1.31__contig81_165) & (metabat1.31__contig38_1068) & (metabat1.31__contig38_802)) | metabat1.31__contig38_550
rxn05759	hydrogenase	1.12.7.2	0	0	1000	((metabat1.31__contig38_1068))
rxn05763	dUTP diphosphatase	3.6.1.23/3.6.1.9/3.6.1.19	0	0	1000	metabat1.31__contig81_67
rxn05831	3-oxopantanoyl-CoA thiolase	2.3.1.9/2.3.1.16	0	-1000	1000	metabat1.31__contig38_581
rxn05833	R11-RXN	2.8.3.1/2.8.3.8	0	0	1000	((metabat1.31__contig38_583) & (metabat1.31__contig38_584))
rxn05910	thioredoxin reductase	1.8.1.9/1.6.4.5	0	-1000	0	metabat1.31__contig38_141 | metabat1.31__contig38_48
rxn05938	pyruvate:ferredoxin oxidoreductase		0	-1000	1000	((metabat1.31__contig38_1128 | metabat1.31__contig44_340))
rxn05957	O-succinylhomoserine(thiol)-lyase	2.5.1.48	0	-1000	1000	metabat1.31__contig34_147 | metabat1.31__contig44_377
rxn05968	lysophosphatidylcholine acyltransferase	2.3.1.23	0	0	1000	metabat1.31__contig38_877
rxn05971	CDP-choline:1,2-diacyl-sn-glycerol cholinephosphotransferase	2.7.8.2/2.7.8.16	0	0	1000	metabat1.31__contig38_981
rxn06031	3-methyl-2-oxobutanoate dehydrogenase	1.2.4.4/1.2.4.3	0	0	1000	((metabat1.31__18014_18) & (metabat1.31__18014_19))
rxn06037	(S)-3-hydroxybutyryl-CoA dehydrogenase	1.1.1.35	0	-1000	1000	((metabat1.31__contig38_580 | metabat1.31__contig44_229))
rxn06075	UDPREDUCT-RXN	1.17.4.1	0	-1000	0	((metabat1.31__contig38_192))
rxn06076	UDPREDUCT-RXN	1.17.4.1	0	-1000	0	((metabat1.31__contig38_192))
rxn06096	glycogen phosphorylase	2.4.1.1	0	0	1000	metabat1.31__contig44_333
rxn06208	N-acetyl-D-mannosamine 2-epimerase	5.1.3.8	0	-1000	1000	metabat1.31__contig44_491
rxn06280	tyrosine-tRNA ligase	6.1.1.1	0	-1000	1000	metabat1.31__contig38_721
rxn06282	cystathionine beta-lyase	4.4.1.13/4.4.1.6/4.4.1.8	0	0	1000	((metabat1.31__contig34_147 | metabat1.31__contig44_377 | metabat1.31__contig81_203))
rxn06300	alanine-tRNA ligase	6.1.1.7	0	-1000	1000	metabat1.31__contig38_767
rxn06335	dihydrolipoyllysine-residue (2-methylpropanoyl)transferase	2.3.1.168	0	-1000	1000	metabat1.31__18014_17
rxn06377	glycine dehydrogenase	1.4.4.2	0	-1000	1000	((metabat1.31__contig81_27) & (metabat1.31__contig81_28))
rxn06379	lysophosphatidylcholine acyltransferase	2.3.1.23	0	0	1000	metabat1.31__contig38_877
rxn06403	beta2-tomatinase	3.2.1.21	0	0	1000	metabat1.31__901_50 | metabat1.31__contig38_1062 | metabat1.31__contig81_199
rxn06404	cystathionine beta-lyase	4.4.1.13/4.4.1.6/4.4.1.8	0	0	1000	((metabat1.31__contig34_147 | metabat1.31__contig44_377 | metabat1.31__contig81_203))
rxn06432	arginine-tRNA ligase	6.1.1.19	0	-1000	1000	metabat1.31__contig44_258
rxn06433	Aspartate--tRNA ligase	6.1.1.23	0	0	1000	metabat1.31__contig38_779
rxn06434	asparaginyl-tRNA synthetase	6.1.1.22	0	-1000	1000	metabat1.31__14988_9
rxn06435	cysteine-tRNA ligase	6.1.1.16	0	-1000	1000	metabat1.31__contig81_303
rxn06437	glutaminyl-tRNA synthetase	6.1.1.18	0	-1000	1000	metabat1.31__contig38_702
rxn06438	glycine-tRNA ligase	6.1.1.14	0	0	1000	((metabat1.31__contig38_539) & (metabat1.31__contig38_540))
rxn06439	histidine-tRNA ligase	6.1.1.21	0	-1000	1000	metabat1.31__contig38_780
rxn06440	isoleucine-tRNA ligase	6.1.1.5	0	0	1000	metabat1.31__contig38_578 | metabat1.31__contig38_862
rxn06441	leucine-tRNA ligase	6.1.1.4	0	-1000	1000	((metabat1.31__contig34_230) & (metabat1.31__contig38_862))
rxn06443	methionine-tRNA ligase	6.1.1.10	0	-1000	1000	metabat1.31__contig44_282
rxn06444	phenylalanine-tRNA ligase	6.1.1.20	0	-1000	1000	((metabat1.31__contig38_562) & (metabat1.31__contig38_563))
rxn06445	proline-tRNA ligase	6.1.1.15	0	-1000	1000	metabat1.31__contig38_350
rxn06446	L-serine:tRNASec ligase (AMP-forming)	6.1.1.11	0	-1000	1000	metabat1.31__14988_5
rxn06447	threonine-tRNA ligase	6.1.1.3	0	-1000	1000
rxn06448	tryptophan-tRNA ligase	6.1.1.2	0	0	1000	metabat1.31__contig38_427
rxn06449	valine-tRNA ligase	6.1.1.9	0	-1000	1000	metabat1.31__contig38_578 | metabat1.31__contig38_862
rxn06485	tRNA-guanine transglycosylase	2.4.2.29	0	-1000	1000	metabat1.31__contig38_794
rxn06493	lipoamide dehydrogenase	1.8.1.4/1.6.4.3	0	-1000	1000	metabat1.31__18014_16 | metabat1.31__contig44_260
rxn06510	3-oxopantanoyl-CoA thiolase	2.3.1.9/2.3.1.16	0	-1000	1000	metabat1.31__contig38_581
rxn06556	acyl-[acp] thioesterase (fatty acyl-[acyl-carrier-protein] hydrolase FatB)	3.1.2.21	0	0	1000	metabat1.31__contig44_273
rxn06586	dihydrolipoyllysine-residue (2-methylpropanoyl)transferase	2.3.1.168	0	-1000	1000	metabat1.31__18014_17
rxn06600	aminomethyltransferase	2.1.2.10	0	0	1000	metabat1.31__contig81_25
rxn06621	3-methyl-2-oxobutanoate dehydrogenase	1.2.4.4/1.2.4.3	0	0	1000	((metabat1.31__18014_18) & (metabat1.31__18014_19))
rxn06630	dCMP kinase	2.7.4.25/2.7.4.14/2.7.4.13	0	-1000	1000	metabat1.31__contig38_462
rxn06641	UDPREDUCT-RXN	1.17.4.1	0	-1000	1000	((metabat1.31__contig38_192))
rxn06652	CDP-choline:1,2-diacyl-sn-glycerol cholinephosphotransferase	2.7.8.2/2.7.8.16	0	-1000	1000	metabat1.31__contig38_981
rxn06701	alpha-galactosidase	3.2.1.22	0	-1000	1000	metabat1.31__contig34_171
rxn06737	glcNAc-1,6-anhMurNAcaminidase	3.2.1.52/3.2.1.29/3.2.1.30	0	0	1000	metabat1.31__contig34_305
rxn06751	3-ketolactose hydrolase	3.2.1.23	0	-1000	1000	((metabat1.31__contig81_187))
rxn06777	(S)-3-hydroxybutyryl-CoA dehydrogenase	1.1.1.35	0	-1000	0	((metabat1.31__contig38_580 | metabat1.31__contig44_229))
rxn06812	CDP-choline:1,2-diacyl-sn-glycerol cholinephosphotransferase	2.7.8.2/2.7.8.16	0	-1000	1000	metabat1.31__contig38_981
rxn06820	O-succinylhomoserine(thiol)-lyase	2.5.1.48	0	-1000	1000	metabat1.31__contig34_147 | metabat1.31__contig44_377
rxn06823	beta2-tomatinase	3.2.1.21	0	0	1000	metabat1.31__901_50 | metabat1.31__contig38_1062 | metabat1.31__contig81_199
rxn06882	folylpoly-alpha-glutamate synthetase	6.3.2.17	0	0	1000	metabat1.31__contig38_861
rxn06936	Aspartate--tRNA ligase	6.1.1.23	0	-1000	1000	metabat1.31__contig38_779
rxn06937	glutamate-tRNA ligase	6.1.1.17	0	0	1000	metabat1.31__contig38_161 | metabat1.31__contig38_28
rxn06991	4-hydroxy-3-methylbut-2-en-1-yl diphosphate synthase	1.17.7.1/1.17.4.3	0	0	1000	metabat1.31__contig38_349
rxn07243	myo-inositol-3-phosphate monophosphatase	3.1.3.25	0	0	1000	metabat1.31__contig44_26
rxn07251	type 2 NADH dehydrogenase	1.6.5.2	0	0	1000	metabat1.31__contig38_550
rxn07266	CDP-choline:1,2-diacyl-sn-glycerol cholinephosphotransferase	2.7.8.2/2.7.8.16	0	-1000	1000	metabat1.31__contig38_981
rxn07307	(2R)-phospho-3-sulfolactate synthase	4.4.1.19	0	-1000	0	metabat1.31__contig44_284
rxn07430	3-methyl-2-oxobutanoate dehydrogenase	1.2.4.4/1.2.4.3	0	0	1000	((metabat1.31__18014_18) & (metabat1.31__18014_19))
rxn07431	3-methyl-2-oxobutanoate dehydrogenase	1.2.4.4/1.2.4.3	0	-1000	1000	((metabat1.31__18014_18) & (metabat1.31__18014_19))
rxn07432	3-methyl-2-oxobutanoate dehydrogenase	1.2.4.4/1.2.4.3	0	0	1000	((metabat1.31__18014_18) & (metabat1.31__18014_19))
rxn07433	3-methyl-2-oxobutanoate dehydrogenase	1.2.4.4/1.2.4.3	0	-1000	1000	((metabat1.31__18014_18) & (metabat1.31__18014_19))
rxn07434	3-methyl-2-oxobutanoate dehydrogenase	1.2.4.4/1.2.4.3	0	0	1000	((metabat1.31__18014_18) & (metabat1.31__18014_19))
rxn07435	3-methyl-2-oxobutanoate dehydrogenase	1.2.4.4/1.2.4.3	0	-1000	1000	((metabat1.31__18014_18) & (metabat1.31__18014_19))
rxn07441	L,L-diaminopimelate aminotransferase	2.6.1.83	0	0	1000	metabat1.31__contig44_103
rxn07584	octanoate-non-lipoylated apo domain ligase	6.3.1.20/2.7.7.63	0	0	1000	((metabat1.31__18014_15))
rxn07585	octanoate-non-lipoylated apo domain ligase	6.3.1.20/2.7.7.63	0	0	1000	((metabat1.31__18014_15))
rxn07602	catechol 2,3-dioxygenase	1.13.11.2	0	0	1000	metabat1.31__contig38_1040
rxn07623	R11-RXN	2.8.3.1/2.8.3.8	0	-1000	1000	((metabat1.31__contig38_583) & (metabat1.31__contig38_584))
rxn07680	(S)-3-hydroxybutyryl-CoA dehydrogenase	1.1.1.35	0	-1000	1000	((metabat1.31__contig38_580 | metabat1.31__contig44_229))
rxn07681	3-oxopantanoyl-CoA thiolase	2.3.1.9/2.3.1.16	0	-1000	1000	metabat1.31__contig38_581
rxn07684	(S)-3-hydroxybutyryl-CoA dehydrogenase	1.1.1.35	0	-1000	1000	((metabat1.31__contig38_580 | metabat1.31__contig44_229))
rxn07685	3-oxopantanoyl-CoA thiolase	2.3.1.9/2.3.1.16	0	-1000	1000	metabat1.31__contig38_581
rxn07688	(S)-3-hydroxybutyryl-CoA dehydrogenase	1.1.1.35	0	-1000	1000	((metabat1.31__contig38_580 | metabat1.31__contig44_229))
rxn07689	3-oxopantanoyl-CoA thiolase	2.3.1.9/2.3.1.16	0	-1000	1000	metabat1.31__contig38_581
rxn07726	3-hydroxyacyl-CoA dehydrogenase	1.1.1.35/1.1.1.211	0	-1000	1000	((metabat1.31__contig38_580 | metabat1.31__contig44_229))
rxn07727	3-oxopantanoyl-CoA thiolase	2.3.1.9/2.3.1.16	0	-1000	1000	metabat1.31__contig38_581
rxn07742	3-hydroxyacyl-CoA dehydrogenase	1.1.1.35/1.1.1.211	0	-1000	1000	((metabat1.31__contig38_580 | metabat1.31__contig44_229))
rxn07743	3-oxopantanoyl-CoA thiolase	2.3.1.9/2.3.1.16	0	-1000	1000	metabat1.31__contig38_581
rxn07775	2-(hydroxymethyl)glutarate dehydrogenase	1.1.1.291	0	-1000	1000	metabat1.31__4942_7
rxn07880	3-oxopantanoyl-CoA thiolase	2.3.1.9/2.3.1.16	0	-1000	1000	metabat1.31__contig38_581
rxn07883	(S)-3-hydroxybutyryl-CoA dehydrogenase	1.1.1.35	0	-1000	1000	((metabat1.31__contig38_580 | metabat1.31__contig44_229))
rxn07884	3-oxopantanoyl-CoA thiolase	2.3.1.9/2.3.1.16	0	-1000	1000	metabat1.31__contig38_581
rxn08025	monoacetylchitobiose-6-phosphate hydrolase	3.2.1.86	0	0	1000	metabat1.31__901_50
rxn08040	UDP-N-acetylglucosamine-undecaprenyl-phosphate N-acetylglucosaminephosphotransferase	2.7.8.33	0	-1000	1000	metabat1.31__contig38_981
rxn08044	N-acetylmuramic acid 6-phosphate etherase	4.2.1.126	0	0	1000	metabat1.31__contig38_180 | metabat1.31__contig38_9
rxn08062	transport-3.A.1.120.5-acetate	NA	0	-1000	1000	metabat1.31__contig81_47
rxn08094	lipoamide dehydrogenase	1.8.1.4/1.6.4.3	0	0	1000	metabat1.31__18014_16 | metabat1.31__18014_17 | metabat1.31__contig44_260
rxn08097	transport-3.A.1.5.3-L-alanine	NA	0	0	1000	metabat1.31__4942_13 | metabat1.31__contig34_189 | metabat1.31__contig34_274 | metabat1.31__contig38_200 | metabat1.31__contig44_310
rxn08126	amylomaltase	2.4.1.25/2.4.1.3	0	-1000	1000	metabat1.31__14988_13
rxn08127	amylomaltase	2.4.1.25/2.4.1.3	0	-1000	1000	metabat1.31__14988_13
rxn08128	amylomaltase	2.4.1.25/2.4.1.3	0	-1000	1000	metabat1.31__14988_13
rxn08129	amylomaltase	2.4.1.25/2.4.1.3	0	-1000	1000	metabat1.31__14988_13
rxn08160	transport-3.A.1.3.2-asparagine	NA	0	0	1000	metabat1.31__contig34_274
rxn08196	transport-2.A.6.1.1-cadmium	NA	0	-1000	1000	metabat1.31__18014_30
rxn08233	transport-2.A.6.3.8-chloride	NA	0	-1000	1000	metabat1.31__18014_30 | metabat1.31__contig38_70 | metabat1.31__contig81_223
rxn08239	transport-3.A.3.6.1-cobalt	NA	0	0	1000	metabat1.31__contig38_1103 | metabat1.31__contig44_273 | metabat1.31__contig81_227 | metabat1.31__contig81_353
rxn08240	transport-2.A.6.1.1-cobalt	NA	0	-1000	1000	metabat1.31__18014_30
rxn08275	transport-2.A.6.2.1-copper	NA	0	-1000	1000	metabat1.31__18014_30 | metabat1.31__contig81_223
rxn08280	transport-3.A.1.122.1-L-cysteine	NA	0	0	1000	metabat1.31__contig34_274 | metabat1.31__contig44_44
rxn08323	transport-3.A.1.2.17-deoxyguanosine	NA	0	-1000	1000	metabat1.31__contig38_1106
rxn08352	dimethylallyl-diphosphate:NAD(P)+ oxidoreductase	1.17.7.4/1.17.1.2	0	-1000	0	metabat1.31__contig38_460
rxn08433	palmitoyl-[acp] thioesterase	3.1.2.14	0	0	1000
rxn08434	palmitoyl-[acp] thioesterase	3.1.2.14	0	0	1000
rxn08438	palmitoyl-[acp] thioesterase	3.1.2.14	0	0	1000
rxn08582	aldose-1-epimerase	5.1.3.3	0	-1000	1000	metabat1.31__contig44_115
rxn08598	GTP pyrophosphokinase	2.7.6.5	0	0	1000	metabat1.31__contig38_785
rxn08605	1,4-alpha-glucan branching enzyme	2.4.1.18	0	-1000	0	metabat1.31__contig44_98
rxn08647	D-glycerate 3-kinase	2.7.1.31	0	0	1000	metabat1.31__contig44_102
rxn08700	(S)-3-hydroxybutyryl-CoA dehydrogenase	1.1.1.35	0	0	1000	((metabat1.31__contig38_580 | metabat1.31__contig44_229))
rxn08715	transport-3.A.3.6.1-mercury	NA	0	0	1000	metabat1.31__contig44_273 | metabat1.31__contig81_227
rxn08733	R11-RXN	2.8.3.1/2.8.3.8	0	-1000	1000	((metabat1.31__contig38_583) & (metabat1.31__contig38_584))
rxn08734	hydrogenase	1.12.7.2	0	0	1000	((metabat1.31__contig38_1068))
rxn08735	hydrogenase	1.12.7.2	0	0	1000	((metabat1.31__contig38_1068))
rxn08736	hydrogenase	1.12.7.2	0	0	1000	((metabat1.31__contig38_1068))
rxn08742	transport-2.A.8.1.2-L-idonate	NA	0	-1000	1000	metabat1.31__contig44_101
rxn08752	transport-3.A.1.2.22-inositol	NA	0	-1000	1000	metabat1.31__contig44_522
rxn08756	dimethylallyl-diphosphate:NAD(P)+ oxidoreductase	1.17.7.4/1.17.1.2	0	0	1000	metabat1.31__contig38_460
rxn08762	transport-3.A.3.2.4-potassium	NA	0	0	1000	metabat1.31__contig38_242
rxn08767	3-oxopantanoyl-CoA thiolase	2.3.1.9/2.3.1.16	0	0	1000	metabat1.31__contig38_581
rxn08857	lysine-tRNA ligase	6.1.1.6	0	-1000	1000	metabat1.31__contig44_244
rxn08877	transport-3.A.1.1.2-maltotetraose	NA	0	0	1000	metabat1.31__contig38_888 | metabat1.31__contig44_451
rxn08890	D-alanyl-D-alanine carboxypeptidase	3.4.16.4	0	-1000	0	metabat1.31__contig38_148 | metabat1.31__contig38_41 | metabat1.31__contig38_527 | metabat1.31__contig38_555 | metabat1.31__contig38_852
rxn08891	D-alanyl-D-alanine carboxypeptidase	3.4.16.4	0	-1000	0	metabat1.31__contig38_148 | metabat1.31__contig38_41 | metabat1.31__contig38_527 | metabat1.31__contig38_555 | metabat1.31__contig38_852
rxn08892	D-alanyl-D-alanine carboxypeptidase	3.4.16.4	0	-1000	1000	metabat1.31__contig38_148 | metabat1.31__contig38_41 | metabat1.31__contig38_527 | metabat1.31__contig38_555 | metabat1.31__contig38_852
rxn08893	D-alanyl-D-alanine carboxypeptidase	3.4.16.4	0	-1000	1000	metabat1.31__contig38_148 | metabat1.31__contig38_41 | metabat1.31__contig38_527 | metabat1.31__contig38_555 | metabat1.31__contig38_852
rxn08894	D-alanyl-D-alanine carboxypeptidase	3.4.16.4	0	-1000	1000	metabat1.31__contig38_148 | metabat1.31__contig38_41 | metabat1.31__contig38_527 | metabat1.31__contig38_555 | metabat1.31__contig38_852
rxn08907	transport-2.A.2.1.1-melibiose	NA	0	0	1000	metabat1.31__contig44_155
rxn08924	transport-3.A.3.2.4-magnesium	NA	0	0	1000	metabat1.31__contig38_242
rxn08926	peptidoglycan LD-carboxypeptidase	3.4.17.13	0	-1000	1000
rxn08927	peptidoglycan LD-carboxypeptidase	3.4.17.13	0	-1000	1000
rxn08928	peptidoglycan LD-carboxypeptidase	3.4.17.13	0	-1000	1000
rxn08929	peptidoglycan LD-carboxypeptidase	3.4.17.13	0	-1000	1000
rxn08930	peptidoglycan LD-carboxypeptidase	3.4.17.13	0	0	1000
rxn08976	type 2 NADH dehydrogenase	1.6.5.2	0	0	1000	((metabat1.31__K00335 | metabat1.31__contig38_1069 | metabat1.31__contig81_165) & (metabat1.31__contig38_1068) & (metabat1.31__contig38_802)) | metabat1.31__contig38_550
rxn08977	type 2 NADH dehydrogenase	1.6.5.2	0	0	1000	metabat1.31__contig38_550
rxn08979	type 2 NADH dehydrogenase	1.6.5.2	0	0	1000	metabat1.31__contig38_550
rxn08989	transport-3.A.3.6.1-nickel	NA	0	0	1000	metabat1.31__4942_13 | metabat1.31__contig38_1103 | metabat1.31__contig38_242 | metabat1.31__contig44_273 | metabat1.31__contig44_3 | metabat1.31__contig81_227 | metabat1.31__contig81_234
rxn08990	transport-2.A.6.1.1-nickel	NA	0	-1000	1000	metabat1.31__18014_30 | metabat1.31__contig81_223
rxn09010	NMN 5'-nucleotidase	3.1.3.5	0	0	1000	metabat1.31__contig38_419 | metabat1.31__contig81_80
rxn09115	transport-3.A.1.210.15-Heme	NA	0	0	1000	metabat1.31__contig38_1103 | metabat1.31__contig81_232
rxn09165	transport-3.A.1.26.11-pantothenate	NA	0	-1000	1000	metabat1.31__contig81_353
rxn09167	pyruvate oxidase	1.2.5.1/1.2.2.2	0	0	1000	metabat1.31__contig38_744
rxn09244	selenocysteine synthase	2.9.1.1	0	-1000	1000	metabat1.31__contig81_289
rxn09295	pyridine nucleotide transhydrogenase	7.1.1.1/1.6.1.5	0	0	1000	((metabat1.31__contig44_123) & (metabat1.31__contig44_125))
rxn09388	transport-3.A.29.1.5-zinc	NA	0	0	1000	metabat1.31__contig44_273 | metabat1.31__contig81_227 | metabat1.31__contig81_286
rxn09389	transport-2.A.6.2.1-zinc	NA	0	-1000	1000	metabat1.31__18014_30
rxn09399	1,4-alpha-glucan branching enzyme	2.4.1.18	0	-1000	1000	metabat1.31__contig44_98
rxn09456	palmitoyl-[acp] thioesterase	3.1.2.14	0	0	1000
rxn09657	transport-2.A.6.2.1-thiamine	NA	0	-1000	1000	metabat1.31__18014_30
rxn09673	transport-3.A.1.1.2-maltose	NA	0	-1000	1000	metabat1.31__6864_3 | metabat1.31__contig34_174 | metabat1.31__contig38_888 | metabat1.31__contig44_451
rxn09948	O-succinylhomoserine(thiol)-lyase	2.5.1.48	0	0	1000	metabat1.31__contig34_147 | metabat1.31__contig44_377
rxn09952	Alpha-amylase	3.2.1.1	0	-1000	1000	metabat1.31__14988_13 | metabat1.31__contig44_156
rxn09953	acetoin dehydrogenase	2.3.1.190	0	0	1000	((metabat1.31__18014_18))
rxn09975	1-octanal dehydrogenase (NAD+)	1.2.1.3/1.1.1.70	0	-1000	1000	metabat1.31__contig34_322
rxn09978	beta2-tomatinase	3.2.1.21	0	-1000	1000	metabat1.31__901_50 | metabat1.31__contig38_1062 | metabat1.31__contig81_199
rxn09979	beta2-tomatinase	3.2.1.21	0	-1000	1000	metabat1.31__901_50 | metabat1.31__contig38_1062 | metabat1.31__contig81_199
rxn09989	maltotriose glucosidase	3.2.1.20	0	0	1000	metabat1.31__contig44_156
rxn10054	deoxycytidylate deaminase	3.5.4.12	0	0	1000	metabat1.31__contig38_982
rxn10056	NAD kinase	2.7.1.23	0	0	1000	metabat1.31__contig38_635
rxn10057	NAD kinase	2.7.1.23	0	0	1000	metabat1.31__contig38_635
rxn10058	NAD kinase	2.7.1.23	0	0	1000	metabat1.31__contig38_635
rxn10059	NAD kinase	2.7.1.23	0	0	1000	metabat1.31__contig38_635
rxn10060	NAD kinase	2.7.1.23	0	0	1000	metabat1.31__contig38_635
rxn10194	teichoic acid transporter	7.5.2.4/3.6.3.40	0	-1000	1000	metabat1.31__contig34_330
rxn10195	teichoic acid transporter	7.5.2.4/3.6.3.40	0	-1000	1000	metabat1.31__contig34_330
rxn10196	teichoic acid transporter	7.5.2.4/3.6.3.40	0	-1000	1000	metabat1.31__contig34_330
rxn10344	transport-3.A.3.5.1-lead	NA	0	0	1000	metabat1.31__contig44_273 | metabat1.31__contig81_227
rxn10363	glycogen phosphorylase	2.4.1.1	0	-1000	1000	metabat1.31__contig44_333
rxn10447	transport-3.A.3.2.21-calcium	NA	0	0	1000	metabat1.31__contig38_332 | metabat1.31__contig81_227
rxn10453	transport-3.A.3.5.1-cadmium	NA	0	0	1000	metabat1.31__contig38_242 | metabat1.31__contig44_273 | metabat1.31__contig81_142 | metabat1.31__contig81_227
rxn10481	transport-3.A.3.5.1-copper	NA	0	0	1000	metabat1.31__contig44_273 | metabat1.31__contig81_227
rxn10558	transport-3.A.3.2.4-potassium	NA	0	0	1000	metabat1.31__contig38_242
rxn10578	transport-3.A.3.2.4-potassium	NA	0	0	1000	metabat1.31__contig38_242
rxn10820	transport-2.A.38.1.1-potassium	NA	0	-1000	1000	metabat1.31__contig38_1122
rxn10822	transport-3.A.1.2.3-arabinose	NA	0	0	1000	metabat1.31__6864_3 | metabat1.31__contig38_1106 | metabat1.31__contig38_888 | metabat1.31__contig44_522 | metabat1.31__contig81_134
rxn10833	transport-3.A.1.1.5-maltoheptaose	NA	0	0	1000	metabat1.31__contig34_245 | metabat1.31__contig38_888
rxn10839	transport-3.A.1.1.2-trehalose	NA	0	0	1000	metabat1.31__6864_3 | metabat1.31__contig34_245 | metabat1.31__contig38_888 | metabat1.31__contig44_451
rxn10857	transport-3.A.1.2.17-cytidine	NA	0	-1000	1000	metabat1.31__contig38_1106
rxn10862	transport-3.A.1.4.2-glycine	NA	0	0	1000	metabat1.31__contig34_189
rxn10883	transport-3.A.1.4.1-serine	NA	0	0	1000	metabat1.31__contig34_189 | metabat1.31__contig34_274 | metabat1.31__contig44_310
rxn10995	type 2 NADH dehydrogenase	1.6.5.2	0	0	1000	metabat1.31__contig38_550
rxn11040	6-phosphogluconate dehydrogenase	1.1.1.44	0	0	1000	metabat1.31__contig44_468
rxn11140	transport-3.A.1.1.16-Maltodextrin	NA	0	0	1000	metabat1.31__6864_3 | metabat1.31__contig34_174 | metabat1.31__contig38_888
rxn11268	transport-3.A.10.1.7-pyrophosphate	NA	0	-1000	0	metabat1.31__contig38_1030 | metabat1.31__contig44_371
rxn11334	transport-3.D.2.1.1-NICOTINAMIDE	NA	0	-1000	1000	metabat1.31__contig44_123
rxn11567	3-ketolactose hydrolase	3.2.1.23	0	0	1000	((metabat1.31__contig81_187))
rxn11587	alpha-galactosidase	3.2.1.22	0	0	1000	metabat1.31__contig34_171
rxn11609	alpha-galactosidase	3.2.1.22	0	0	1000	metabat1.31__contig34_171
rxn11612	3-ketolactose hydrolase	3.2.1.23	0	0	1000	((metabat1.31__contig81_187))
rxn11676	glycine reductase	1.21.4.2	0	-1000	0	( (metabat1.31__contig44_343 or metabat1.31__contig44_344) and metabat1.31__contig44_342 and metabat1.31__contig44_345 and metabat1.31__contig44_347 )
rxn11731	L-arginine:pyruvate transaminase	2.6.1.84	0	-1000	1000	metabat1.31__contig44_103
rxn11749	cytidine deaminase	3.5.4.5/3.5.4.14	9	0	1000
rxn11750	thymidine phosphorylase	2.4.2.2/2.4.2.4	0	-1000	1000	metabat1.31__contig38_383
rxn11757	uridine phosphorylase	2.4.2.2/2.4.2.3	0	-1000	1000	metabat1.31__contig38_383
rxn11758	thymidine phosphorylase	2.4.2.2/2.4.2.4	0	-1000	1000	metabat1.31__contig38_383
rxn11760	uridine kinase	2.7.1.48	0	0	1000	metabat1.31__contig44_108
rxn11761	2''-deoxyuridine kinase	2.7.1.145/2.7.1.21/2.7.1.75	0	0	1000	metabat1.31__contig38_990
rxn11765	guanine phosphoribosyltransferase	2.4.2.8	0	-1000	1000	metabat1.31__contig38_873
rxn11766	guanine phosphoribosyltransferase	2.4.2.8	0	0	1000	metabat1.31__contig38_873
rxn11768	IMP dehydrogenase	1.1.1.205/1.2.1.14	0	-1000	1000	metabat1.31__contig44_228
rxn11771	dUTP diphosphatase	3.6.1.23/3.6.1.9/3.6.1.19	0	0	1000	metabat1.31__contig81_67
rxn11772	xanthosine-5'-phosphate:L-glutamine amido-ligase (AMP-forming)	6.3.5.2/6.3.4.1	0	0	1000	metabat1.31__contig38_872
rxn11773	guanine phosphoribosyltransferase	2.4.2.8	0	-1000	1000	metabat1.31__contig38_873
rxn11809	alcohol dehydrogenase	1.1.1.1	0	-1000	1000	metabat1.31__contig34_322
rxn11834	alcohol dehydrogenase	1.1.1.1	0	-1000	1000	metabat1.31__contig34_322
rxn11838	alcohol dehydrogenase	1.1.1.1	0	-1000	1000	metabat1.31__contig34_322
rxn12049	spermidine synthase	2.5.1.16	0	-1000	1000	metabat1.31__contig44_54
rxn12204	phosphoglucomutase	5.4.2.2/2.7.5.1	0	-1000	1000	metabat1.31__contig38_105 | metabat1.31__contig38_84
rxn12368	transport-2.A.40.1.4-uracil	NA	0	-1000	1000	metabat1.31__contig38_572
rxn12371	transport-2.A.66.1.3-citrate	NA	0	-1000	1000	metabat1.31__contig38_70 | metabat1.31__contig81_147 | metabat1.31__contig81_223
rxn12381	transport-3.A.1.2.17-adenosine	NA	0	-1000	1000	metabat1.31__contig38_1106
rxn12416	transport-3.A.1.2.17-deoxyguanosine	NA	0	-1000	1000	metabat1.31__contig38_1106
rxn12427	transport-3.A.1.2.17-guanosine	NA	0	-1000	1000	metabat1.31__contig38_1106
rxn12435	transport-3.A.1.4.10-benzoate	NA	0	-1000	1000	metabat1.31__contig44_310
rxn12445	transport-3.A.1.2.17-inosine	NA	0	-1000	1000	metabat1.31__contig38_1106
rxn12778	ADENPRIBOSYLTRAN-RXN	2.4.2.7	0	-1000	1000	metabat1.31__contig38_786
rxn12811	transport-2.A.6.3.14-sulfate	NA	0	-1000	1000	metabat1.31__18014_30
rxn13360	transport-3.D.2.2.2-NADP	NA	0	-1000	1000	metabat1.31__contig44_123
rxn13753	transport-2.A.6.3.14-sodium	NA	0	0	1000	metabat1.31__18014_30 | metabat1.31__contig38_1122 | metabat1.31__contig38_24 | metabat1.31__contig38_70 | metabat1.31__contig44_155 | metabat1.31__contig81_223
rxn13773	isopentenyl-diphosphate delta-isomerase	5.3.3.2	9	-1000	1000
rxn13794	transport-3.A.1.11.6-gamma-aminobutyric acid	NA	0	0	1000	metabat1.31__6864_3
rxn13849	transport-3.A.1.1.2-mannose	NA	0	0	1000	metabat1.31__contig38_201 | metabat1.31__contig38_888 | metabat1.31__contig44_15 | metabat1.31__contig44_451
rxn13853	transport-3.A.1.1.4-D-mannitol	NA	0	0	1000	metabat1.31__contig38_888
rxn14054	alcohol dehydrogenase	1.1.1.1	0	-1000	1000	metabat1.31__contig34_322
rxn14089	alcohol dehydrogenase	1.1.1.1	0	-1000	1000	metabat1.31__contig34_322
rxn14138	3,24-dioxocholest-4-en-27-oyl-CoA:coenzyme A propanoyl-transferase	2.3.1.176/2.3.1.154	0	-1000	1000	metabat1.31__contig44_439
rxn14167	methionine gamma-lyase	4.4.1.11	0	0	1000	metabat1.31__contig34_147 | metabat1.31__contig44_377
rxn14359	methionine gamma-lyase	4.4.1.11	0	-1000	1000	metabat1.31__contig34_147 | metabat1.31__contig44_377
rxn15005	glcNAc-1,6-anhMurNAcaminidase	3.2.1.52/3.2.1.29/3.2.1.30	0	0	1000	metabat1.31__contig34_305
rxn15007	beta2-tomatinase	3.2.1.21	0	0	1000	metabat1.31__901_50 | metabat1.31__contig38_1062 | metabat1.31__contig81_199
rxn15010	maltotriose glucosidase	3.2.1.20	0	0	1000	metabat1.31__contig44_156
rxn15011	maltotriose glucosidase	3.2.1.20	0	0	1000	metabat1.31__contig44_156
rxn15033	beta2-tomatinase	3.2.1.21	0	0	1000	metabat1.31__901_50 | metabat1.31__contig38_1062 | metabat1.31__contig81_199
rxn15035	xylose isomerase	5.3.1.5	0	-1000	1000	metabat1.31__contig34_219
rxn15055	Ornithine--oxo-glutarate aminotransferase	2.6.1.13	0	0	1000	metabat1.31__contig38_688 | metabat1.31__contig44_158
rxn15061	glucosamine-6-phosphate deaminase	3.5.99.6/5.3.1.10	0	0	1000	metabat1.31__901_40
rxn15063	6-phosphofructokinase	2.7.1.11	0	0	1000	metabat1.31__contig38_171 | metabat1.31__contig38_18
rxn15064	glutamine-fructose-6-phosphate transaminase	2.6.1.16/5.3.1.19	9	-1000	1000
rxn15065	6-phosphofructokinase	2.7.1.11	0	0	1000	metabat1.31__contig38_171 | metabat1.31__contig38_18
rxn15066	6-phosphofructokinase	2.7.1.11	0	0	1000	metabat1.31__contig38_171 | metabat1.31__contig38_18
rxn15067	maltotriose glucosidase	3.2.1.20	0	0	1000	metabat1.31__contig44_156
rxn15068	maltotriose glucosidase	3.2.1.20	0	0	1000	metabat1.31__contig44_156
rxn15074	trehalose-6-phosphate hydrolase	3.2.1.93	0	0	1000	metabat1.31__14988_13 | metabat1.31__contig44_156
rxn15078	monoacetylchitobiose-6-phosphate hydrolase	3.2.1.86	0	0	1000	metabat1.31__901_50
rxn15087	xylose isomerase	5.3.1.5	0	-1000	1000	metabat1.31__contig34_219
rxn15106	glycerol dehydratase	4.2.1.30	0	0	1000	((metabat1.31__contig44_477))
rxn15107	glycerol dehydratase	4.2.1.30	0	0	1000	((metabat1.31__contig44_477))
rxn15108	ribose-phosphate diphosphokinase	2.7.6.1	0	0	1000	metabat1.31__contig81_61
rxn15113	pseudouridine-5'-phosphate glycosidase	4.2.1.70	0	-1000	1000	metabat1.31__contig38_704
rxn15114	RIB5PISOM-RXN	5.3.1.6	9	-1000	1000
rxn15115	phosphodeoxyribomutase	5.4.2.7/2.7.5.6	0	-1000	1000	metabat1.31__contig38_105 | metabat1.31__contig38_382 | metabat1.31__contig38_84
rxn15116	fructose-bisphosphate aldolase	4.1.2.13/4.1.2.7	0	-1000	1000	metabat1.31__contig44_253
rxn15118	uridine nucleosidase	3.2.2.3	0	-1000	1000	metabat1.31__contig44_503
rxn15120	galactokinase	2.7.1.6	0	0	1000	metabat1.31__contig81_42
rxn15121	galactokinase	2.7.1.6	0	0	1000	metabat1.31__contig81_42
rxn15138	alpha-galactosidase	3.2.1.22	0	0	1000	metabat1.31__contig34_171
rxn15139	alpha-galactosidase	3.2.1.22	0	0	1000	metabat1.31__contig34_171
rxn15140	alpha-galactosidase	3.2.1.22	0	0	1000	metabat1.31__contig34_171
rxn15141	alpha-galactosidase	3.2.1.22	0	0	1000	metabat1.31__contig34_171
rxn15142	alpha-galactosidase	3.2.1.22	0	0	1000	metabat1.31__contig34_171
rxn15143	alpha-galactosidase	3.2.1.22	0	0	1000	metabat1.31__contig34_171
rxn15152	alpha-galactosidase	3.2.1.22	0	0	1000	metabat1.31__contig34_171
rxn15153	alpha-galactosidase	3.2.1.22	0	0	1000	metabat1.31__contig34_171
rxn15161	N-acetyl-D-mannosamine 2-epimerase	5.1.3.8	0	-1000	1000	metabat1.31__contig44_491
rxn15162	guanosine hydrolase	3.2.2.1	0	-1000	1000	metabat1.31__contig44_503
rxn15165	guanosine hydrolase	3.2.2.1	0	0	1000	metabat1.31__contig44_503
rxn15166	cystathionine beta-lyase	4.4.1.13/4.4.1.6/4.4.1.8	0	0	1000	((metabat1.31__contig34_147 | metabat1.31__contig44_377 | metabat1.31__contig81_203))
rxn15179	alpha-galactosidase	3.2.1.22	0	0	1000	metabat1.31__contig34_171
rxn15191	xylose isomerase	5.3.1.5	0	-1000	1000	metabat1.31__contig34_219
rxn15192	xylose isomerase	5.3.1.5	0	-1000	1000	metabat1.31__contig34_219
rxn15219	ribulokinase	2.7.1.16	0	0	1000	metabat1.31__contig34_289
rxn15222	maltose phosphorylase	2.4.1.8	0	0	1000	metabat1.31__contig38_669 | metabat1.31__contig44_165 | metabat1.31__contig44_336
rxn15225	trehalose synthase	5.4.99.16	0	-1000	1000	metabat1.31__14988_13 | metabat1.31__contig44_156
rxn15226	trehalose synthase	5.4.99.16	0	-1000	1000	metabat1.31__14988_13 | metabat1.31__contig44_156
rxn15228	sedoheptulose-7-phosphate:D-glyceraldehyde-3-phosphate glycoaldehyde transferase	2.2.1.1	0	-1000	1000	metabat1.31__contig38_435
rxn15229	guanosine hydrolase	3.2.2.1	0	-1000	1000	metabat1.31__contig44_503
rxn15230	3-ketolactose hydrolase	3.2.1.23	0	0	1000	((metabat1.31__contig81_187))
rxn15244	L-arabinose isomerase	5.3.1.4	0	-1000	1000	metabat1.31__contig34_287
rxn15245	L-arabinose isomerase	5.3.1.4	0	-1000	1000	metabat1.31__contig34_287
rxn15248	guanosine hydrolase	3.2.2.1	0	-1000	1000	metabat1.31__contig44_503
rxn15249	glucokinase	2.7.1.1/2.7.1.2	0	0	1000	metabat1.31__contig44_206
rxn15270	mannose-6-phosphate isomerase	5.3.1.8	0	-1000	1000	metabat1.31__contig38_696
rxn15271	sedoheptulose-7-phosphate:D-glyceraldehyde-3-phosphate glycoaldehyde transferase	2.2.1.1	0	-1000	1000	metabat1.31__contig38_435
rxn15298	diphosphate-fructose-6-phosphate 1-phosphotransferase	2.7.1.90	0	0	1000	metabat1.31__contig38_171 | metabat1.31__contig38_18
rxn15307	guanosine hydrolase	3.2.2.1	0	-1000	1000	metabat1.31__contig44_503
rxn15317	glycolaldehyde reductase	1.1.1.77	0	-1000	1000	metabat1.31__contig34_47
rxn15319	guanosine hydrolase	3.2.2.1	0	-1000	1000	metabat1.31__contig44_503
rxn15359	trehalose phosphorylase	2.4.1.64	0	0	1000	metabat1.31__contig38_669 | metabat1.31__contig44_165 | metabat1.31__contig44_336
rxn15360	trehalose phosphorylase	2.4.1.64	0	0	1000	metabat1.31__contig38_669 | metabat1.31__contig44_165 | metabat1.31__contig44_336
rxn15364	glucose-6-phosphate isomerase	5.3.1.9	0	-1000	1000	metabat1.31__contig38_697
rxn15373	[(R)-acetoin forming]-diacetyl reductase	1.1.1.303	0	-1000	1000	((metabat1.31__18014_18))
rxn15379	alpha-galactosidase	3.2.1.22	0	0	1000	metabat1.31__contig34_171
rxn15380	alpha-galactosidase	3.2.1.22	0	0	1000	metabat1.31__contig34_171
rxn15395	O-succinylhomoserine(thiol)-lyase	2.5.1.48	0	-1000	1000	metabat1.31__contig34_147 | metabat1.31__contig44_377
rxn15402	3-ketolactose hydrolase	3.2.1.23	0	0	1000	((metabat1.31__contig81_187))
rxn15406	glcNAc-1,6-anhMurNAcaminidase	3.2.1.52/3.2.1.29/3.2.1.30	0	0	1000	metabat1.31__contig34_305
rxn15417	alpha-galactosidase	3.2.1.22	0	0	1000	metabat1.31__contig34_171
rxn15418	alpha-galactosidase	3.2.1.22	0	0	1000	metabat1.31__contig34_171
rxn15444	alpha-galactosidase	3.2.1.22	0	0	1000	metabat1.31__contig34_171
rxn15445	alpha-galactosidase	3.2.1.22	0	0	1000	metabat1.31__contig34_171
rxn15451	glcNAc-1,6-anhMurNAcaminidase	3.2.1.52/3.2.1.29/3.2.1.30	0	-1000	0	metabat1.31__contig34_305
rxn15468	alpha-galactosidase	3.2.1.22	0	0	1000	metabat1.31__contig34_171
rxn15469	alpha-galactosidase	3.2.1.22	0	0	1000	metabat1.31__contig34_171
rxn15478	glcNAc-1,6-anhMurNAcaminidase	3.2.1.52/3.2.1.29/3.2.1.30	0	0	1000	metabat1.31__contig34_305
rxn15483	3-ketolactose hydrolase	3.2.1.23	0	0	1000	((metabat1.31__contig81_187))
rxn15484	3-ketolactose hydrolase	3.2.1.23	0	0	1000	((metabat1.31__contig81_187))
rxn15493	6-phosphofructokinase	2.7.1.11	0	0	1000	metabat1.31__contig38_171 | metabat1.31__contig38_18
rxn15495	(S)-3-hydroxybutyryl-CoA dehydrogenase	1.1.1.35	0	-1000	1000	((metabat1.31__contig38_580 | metabat1.31__contig44_229))
rxn15500	O-succinylhomoserine(thiol)-lyase	2.5.1.48	0	0	1000	metabat1.31__contig34_147 | metabat1.31__contig44_377
rxn15501	beta2-tomatinase	3.2.1.21	0	0	1000	metabat1.31__901_50 | metabat1.31__contig38_1062 | metabat1.31__contig81_199
rxn15502	beta2-tomatinase	3.2.1.21	0	0	1000	metabat1.31__901_50 | metabat1.31__contig38_1062 | metabat1.31__contig81_199
rxn15505	beta2-tomatinase	3.2.1.21	0	0	1000	metabat1.31__901_50 | metabat1.31__contig38_1062 | metabat1.31__contig81_199
rxn15506	beta2-tomatinase	3.2.1.21	0	0	1000	metabat1.31__901_50 | metabat1.31__contig38_1062 | metabat1.31__contig81_199
rxn15507	aspartate aminotransferase	2.6.1.1	0	-1000	1000	metabat1.31__contig44_103
rxn15510	(S)-3-hydroxybutyryl-CoA dehydrogenase	1.1.1.35	0	-1000	1000	((metabat1.31__contig38_580 | metabat1.31__contig44_229))
rxn15513	3-ketolactose hydrolase	3.2.1.23	0	0	1000	((metabat1.31__contig81_187))
rxn15514	3-ketolactose hydrolase	3.2.1.23	0	0	1000	((metabat1.31__contig81_187))
rxn15541	alpha-galactosidase	3.2.1.22	0	0	1000	metabat1.31__contig34_171
rxn15550	trehalose-6-phosphate phosphorylase	2.4.1.216	0	0	1000	metabat1.31__contig38_669 | metabat1.31__contig44_165 | metabat1.31__contig44_336
rxn15551	trehalose-6-phosphate phosphorylase	2.4.1.216	0	0	1000	metabat1.31__contig38_669 | metabat1.31__contig44_165 | metabat1.31__contig44_336
rxn15560	maltose phosphorylase	2.4.1.8	0	0	1000	metabat1.31__contig38_669 | metabat1.31__contig44_165 | metabat1.31__contig44_336
rxn15575	beta2-tomatinase	3.2.1.21	0	0	1000	metabat1.31__901_50 | metabat1.31__contig38_1062 | metabat1.31__contig81_199
rxn15594	glycogen phosphorylase	2.4.1.1	0	0	1000	metabat1.31__contig44_333
rxn15630	sedoheptulose-7-phosphate:D-glyceraldehyde-3-phosphate glycoaldehyde transferase	2.2.1.1	0	-1000	1000	metabat1.31__contig38_435
rxn15640	sedoheptulose-7-phosphate:D-glyceraldehyde-3-phosphate glycoaldehyde transferase	2.2.1.1	0	-1000	1000	metabat1.31__contig38_435
rxn15664	kojibiose phosphorylase	2.4.1.230	0	0	1000	metabat1.31__contig38_669 | metabat1.31__contig44_165 | metabat1.31__contig44_336
rxn15665	kojibiose phosphorylase	2.4.1.230	0	0	1000	metabat1.31__contig38_669 | metabat1.31__contig44_165 | metabat1.31__contig44_336
rxn15694	lipoamide dehydrogenase	1.8.1.4/1.6.4.3	0	-1000	1000	metabat1.31__18014_16 | metabat1.31__contig44_260
rxn15699	octanoate-non-lipoylated apo domain ligase	6.3.1.20/2.7.7.63	0	0	1000	((metabat1.31__18014_15))
rxn15745	N-acetylmuramic acid 6-phosphate etherase	4.2.1.126	0	0	1000	metabat1.31__contig38_180 | metabat1.31__contig38_9
rxn15964	5,10-methylenetetrahydrofolate:glycine hydroxymethyltransferase	2.1.2.1	0	0	0	metabat1.31__14988_7
rxn16106	trans,polycis-decaprenyl diphosphate synthase	2.5.1.86	0	0	1000	metabat1.31__contig38_344
rxn16213	thioredoxin reductase	1.8.1.9/1.6.4.5	0	0	1000	metabat1.31__contig38_141 | metabat1.31__contig38_48
rxn16350	hydrogenase	1.12.1.4	0	-1000	0	((metabat1.31__K00335 | metabat1.31__contig38_1069) & (metabat1.31__contig38_1068))
rxn19124	1-octanal dehydrogenase (NAD+)	1.2.1.3/1.1.1.70	0	-1000	1000	metabat1.31__contig34_322
rxn21253	myo-inositol-3-phosphate monophosphatase	3.1.3.25	0	0	1000	metabat1.31__contig44_26
rxn21254	myo-inositol-3-phosphate monophosphatase	3.1.3.25	0	0	1000	metabat1.31__contig44_26
rxn25123	RXN-5822	3.1.3.2/3.1.3.1	0	0	1000	metabat1.31__contig38_677
rxn25837	cysteine desulfurtrase	2.8.1.7	0	0	1000	metabat1.31__contig38_774 | metabat1.31__contig38_937
rxn25838	cysteine desulfurtrase	2.8.1.7	0	0	1000	metabat1.31__contig38_774 | metabat1.31__contig38_937
rxn26477	1-hydroxy-2-methyl-2-(E)-butenyl 4-diphosphate synthase	1.17.7.3	0	-1000	0	metabat1.31__contig38_349
rxn27378	pyridine nucleotide transhydrogenase	7.1.1.1/1.6.1.5	0	0	1000	((metabat1.31__contig44_123) & (metabat1.31__contig44_125))
rxn31363	1-octanal dehydrogenase (NAD+)	1.2.1.3/1.1.1.70	0	0	1000	metabat1.31__contig34_322
rxn32517	3-ketolactose hydrolase	3.2.1.23	0	0	1000	((metabat1.31__contig81_187))
rxn32623	ditrans,polycis-undecaprenyl-diphosphate synthase [(2E,6E)-farnesyl-diphosphate specific]	2.5.1.31	0	0	1000	metabat1.31__contig38_344
rxn32808	ditrans,polycis-undecaprenyl-diphosphate synthase [(2E,6E)-farnesyl-diphosphate specific]	2.5.1.31	0	0	1000	metabat1.31__contig38_344
rxn33047	ditrans,polycis-undecaprenyl-diphosphate synthase [(2E,6E)-farnesyl-diphosphate specific]	2.5.1.31	0	0	1000	metabat1.31__contig38_344
rxn33160	1-octanal dehydrogenase (NAD+)	1.2.1.3/1.1.1.70	0	-1000	1000	metabat1.31__contig34_322
rxn33320	ditrans,polycis-undecaprenyl-diphosphate synthase [(2E,6E)-farnesyl-diphosphate specific]	2.5.1.31	0	0	1000	metabat1.31__contig38_344
rxn33576	ditrans,polycis-undecaprenyl-diphosphate synthase [(2E,6E)-farnesyl-diphosphate specific]	2.5.1.31	0	0	1000	metabat1.31__contig38_344
rxn33674	ditrans,polycis-undecaprenyl-diphosphate synthase [(2E,6E)-farnesyl-diphosphate specific]	2.5.1.31	0	0	1000	metabat1.31__contig38_344
rxn33834	ditrans,polycis-undecaprenyl-diphosphate synthase [(2E,6E)-farnesyl-diphosphate specific]	2.5.1.31	0	0	1000	metabat1.31__contig38_344
rxn33862	pentose-5-phosphate 3-epimerase	5.1.3.1	0	-1000	1000	metabat1.31__contig38_263
rxn33927	myo-inositol-3-phosphate monophosphatase	3.1.3.25	0	0	1000	metabat1.31__contig44_26
rxn34724	palmitoyl-[acp] thioesterase	3.1.2.14	0	0	1000
rxn36796	type 2 NADH dehydrogenase	1.6.5.2	0	0	1000	metabat1.31__contig38_550
rxn36797	type 2 NADH dehydrogenase	1.6.5.2	0	0	1000	metabat1.31__contig38_550
rxn36810	type 2 NADH dehydrogenase	1.6.5.2	0	0	1000	metabat1.31__contig38_550
rxn36919	type 2 NADH dehydrogenase	1.6.5.2	0	0	1000	metabat1.31__contig38_550
rxn38052	3-ketolactose hydrolase	3.2.1.23	0	0	1000	((metabat1.31__contig81_187))
rxn38862	1-octanal dehydrogenase (NAD+)	1.2.1.3/1.1.1.70	0	0	1000	metabat1.31__contig34_322
rxn43262	transport-2.A.6.2.1-deoxycholate	NA	0	-1000	1000	metabat1.31__18014_30 | metabat1.31__contig81_223
rxn90001	RXN-16834	1.3.1.109	0	0	1000
rxn90005	lacto-N-biose transporter	3.6.3.18/7.5.2.2	0	0	1000	metabat1.31__contig34_245
rxn90009	lacto-N-biose transporter	3.6.3.18/7.5.2.2	0	0	1000	metabat1.31__contig34_245
rxn90019	transport-3.A.1.26.10-Folate	NA	0	0	1000	metabat1.31__contig81_353 | metabat1.31__contig81_354
rxn90024	maltotriose glucosidase	3.2.1.20	0	0	1000	metabat1.31__contig44_156
rxn90034	Alpha-amylase	3.2.1.1	0	0	1000	metabat1.31__14988_13 | metabat1.31__contig44_156
rxn90035	Alpha-amylase	3.2.1.1	0	0	1000	metabat1.31__14988_13 | metabat1.31__contig44_156
rxn90036	Alpha-amylase	3.2.1.1	0	0	1000	metabat1.31__14988_13 | metabat1.31__contig44_156
rxn90037	Alpha-amylase	3.2.1.1	0	0	1000	metabat1.31__14988_13 | metabat1.31__contig44_156
rxn90038	glucan 1,4-alpha-glucosidase	3.2.1.3	0	0	1000
rxn90039	glucan 1,4-alpha-glucosidase	3.2.1.3	0	0	1000
rxn90040	glucan 1,4-alpha-glucosidase	3.2.1.3	0	0	1000
rxn90041	glucan 1,4-alpha-glucosidase	3.2.1.3	0	0	1000
rxn90042	glucan 1,4-alpha-glucosidase	3.2.1.3	0	0	1000
rxn90043	pullulanase	3.2.1.41/3.2.1.69	0	0	1000	metabat1.31__14988_15
rxn90044	pullulanase	3.2.1.41/3.2.1.69	0	0	1000	metabat1.31__14988_15
rxn90045	glucan 1,4-alpha-glucosidase	3.2.1.3	0	0	1000
rxn90053	Na(+)-translocating ferredoxin:NAD(+) oxidoreductase complex		0	0	1000	((metabat1.31__contig38_134 | metabat1.31__contig38_55 | metabat1.31__contig38_831) & (metabat1.31__contig38_135 | metabat1.31__contig38_54 | metabat1.31__contig38_830) & (metabat1.31__contig38_137 | metabat1.31__contig38_52) & (metabat1.31__contig38_138 | metabat1.31__contig38_51) & (metabat1.31__contig38_139 | metabat1.31__contig38_50))
rxn90055	Na(+)-translocating ATPase	7.2.2.1/3.6.3.15	0	0	1000	((metabat1.31__contig38_316) & (metabat1.31__contig38_977) & (metabat1.31__contig38_979))
rxn90057	hydrogenase	1.12.7.2	0	-1000	1000	((metabat1.31__contig38_1068))
rxn90063	D-tagaturonate epimerase	5.1.2.7	0	-1000	1000	metabat1.31__contig44_470
rxn90070	formate dehydrogenase (ferredoxin)	1.17.99.7	0	-1000	0	((metabat1.31__contig81_167))
rxn90072	formate dehydrogenase (ferredoxin)	1.17.99.7	0	-1000	0	((metabat1.31__contig81_167))
rxn90112	beta2-tomatinase	3.2.1.21	0	0	1000	metabat1.31__901_50 | metabat1.31__contig38_1062 | metabat1.31__contig81_199
rxn90113	endo-1,4-beta-xylanase	3.2.1.8	0	0	1000	metabat1.31__contig81_195
rxn90114	xylan 1,4-beta-xylosidase	3.2.1.37	0	0	1000	metabat1.31__contig34_340
rxn90115	aspartyl-tRNAAsn amidotransferase [multifunctional]	6.3.5.6	0	0	1000	((metabat1.31__contig38_865) & (metabat1.31__contig38_866))
rxn05319	NA	NA	8	-1000	1000
rxn05466	NA	NA	8	-1000	1000
rxn05467	NA	NA	8	-1000	1000
rxn05468	NA	NA	8	-1000	1000
rxn05481	NA	NA	8	-1000	1000
rxn05634	NA	NA	8	-1000	1000
rxn05667	NA	NA	8	-1000	1000
rxn07919	NA	NA	8	-1000	1000
rxn07921	NA	NA	8	-1000	1000
rxn08032	NA	NA	8	-1000	1000
rxn08276	NA	NA	8	-1000	1000
rxn08358	NA	NA	8	-1000	1000
rxn08359	NA	NA	8	-1000	1000
rxn08428	NA	NA	8	-1000	1000
rxn08461	NA	NA	8	-1000	1000
rxn08635	NA	NA	8	-1000	1000
rxn08685	NA	NA	8	-1000	1000
rxn08689	NA	NA	8	-1000	1000
rxn08691	NA	NA	8	-1000	1000
rxn08751	NA	NA	8	-1000	1000
rxn08956	NA	NA	8	-1000	1000
rxn08966	NA	NA	8	-1000	1000
rxn09008	NA	NA	8	-1000	1000
rxn09169	NA	NA	8	-1000	1000
rxn09317	NA	NA	8	-1000	1000
rxn10470	NA	NA	8	-1000	1000
rxn10471	NA	NA	8	-1000	1000
rxn10480	NA	NA	8	-1000	1000
rxn10570	NA	NA	8	-1000	1000
rxn10577	NA	NA	8	-1000	1000
rxn31154	NA	NA	8	-1000	1000
rxn39175	NA	NA	8	-1000	1000
rxn90022	NA	NA	8	-1000	1000
rxn90023	NA	NA	8	-1000	1000
EX_cpd00009_e0	NA	NA	7	-10	1000
EX_cpd00023_e0	NA	NA	7	0	1000
EX_cpd00027_e0	NA	NA	7	-5	1000
EX_cpd00028_e0	NA	NA	7	0	1000
EX_cpd00030_e0	NA	NA	7	-10	1000
EX_cpd00034_e0	NA	NA	7	-10	1000
EX_cpd00039_e0	NA	NA	7	0	1000
EX_cpd00041_e0	NA	NA	7	0	1000
EX_cpd00048_e0	NA	NA	7	-10	1000
EX_cpd00051_e0	NA	NA	7	-0.1	1000
EX_cpd00053_e0	NA	NA	7	-0.1	1000
EX_cpd00064_e0	NA	NA	7	0	1000
EX_cpd00098_e0	NA	NA	7	0	1000
EX_cpd00105_e0	NA	NA	7	0	1000
EX_cpd00107_e0	NA	NA	7	-0.1	1000
EX_cpd00108_e0	NA	NA	7	0	1000
EX_cpd00118_e0	NA	NA	7	0	1000
EX_cpd00119_e0	NA	NA	7	-0.1	1000
EX_cpd00129_e0	NA	NA	7	-0.1	1000
EX_cpd00149_e0	NA	NA	7	-10	1000
EX_cpd00154_e0	NA	NA	7	0	1000
EX_cpd00156_e0	NA	NA	7	-0.1	1000
EX_cpd00161_e0	NA	NA	7	-0.1	1000
EX_cpd00179_e0	NA	NA	7	0	1000
EX_cpd00224_e0	NA	NA	7	0	1000
EX_cpd00244_e0	NA	NA	7	-1	1000
EX_cpd00264_e0	NA	NA	7	0	1000
EX_cpd00322_e0	NA	NA	7	-0.1	1000
EX_cpd10516_e0	NA	NA	7	-0.1	1000
EX_cpd00067_e0	NA	NA	7	-20.1	1000
EX_cpd00092_e0	NA	NA	7	0	1000
EX_cpd00367_e0	NA	NA	7	0	1000
EX_cpd00311_e0	NA	NA	7	0	1000
EX_cpd00971_e0	NA	NA	7	-10	1000
EX_cpd00137_e0	NA	NA	7	0	1000
EX_cpd00060_e0	NA	NA	7	-0.1	1000
EX_cpd00104_e0	NA	NA	7	0	1000
EX_cpd00084_e0	NA	NA	7	-0.1	1000
EX_cpd00644_e0	NA	NA	7	-0.025	1000
EX_cpd00246_e0	NA	NA	7	0	1000
EX_cpd00182_e0	NA	NA	7	0	1000
EX_cpd00029_e0	NA	NA	7	-20	1000
EX_cpd00063_e0	NA	NA	7	-10	1000
EX_cpd01012_e0	NA	NA	7	0	1000
EX_cpd00058_e0	NA	NA	7	-10	1000
EX_cpd10515_e0	NA	NA	7	-10	1000
EX_cpd00222_e0	NA	NA	7	0	1000
EX_cpd00121_e0	NA	NA	7	0	1000
EX_cpd00205_e0	NA	NA	7	-10	1000
EX_cpd00208_e0	NA	NA	7	0	1000
EX_cpd01262_e0	NA	NA	7	0	1000
EX_cpd03198_e0	NA	NA	7	0	1000
EX_cpd11574_e0	NA	NA	7	0	1000
EX_cpd00012_e0	NA	NA	7	0	1000
EX_cpd01132_e0	NA	NA	7	0	1000
EX_cpd00396_e0	NA	NA	7	0	1000
EX_cpd01217_e0	NA	NA	7	0	1000
EX_cpd00751_e0	NA	NA	7	0	1000
EX_cpd00035_e0	NA	NA	7	0	1000
EX_cpd00132_e0	NA	NA	7	0	1000
EX_cpd00099_e0	NA	NA	7	-10	1000
EX_cpd00277_e0	NA	NA	7	0	1000
EX_cpd00531_e0	NA	NA	7	0	1000
EX_cpd00573_e0	NA	NA	7	0	1000
EX_cpd01399_e0	NA	NA	7	0	1000
EX_cpd00254_e0	NA	NA	7	-10	1000
EX_cpd00305_e0	NA	NA	7	-0.025	1000
EX_cpd04097_e0	NA	NA	7	0	1000
EX_cpd00185_e0	NA	NA	7	0	1000
EX_cpd15494_e0	NA	NA	7	0	1000
EX_cpd00794_e0	NA	NA	7	0	1000
EX_cpd00033_e0	NA	NA	7	0	1000
EX_cpd00054_e0	NA	NA	7	-0.1	1000
EX_cpd11976_e0	NA	NA	7	0	1000
EX_cpd00133_e0	NA	NA	7	0	1000
EX_cpd00153_e0	NA	NA	7	0	1000
EX_cpd00006_e0	NA	NA	7	0	1000
EX_cpd00281_e0	NA	NA	7	0	1000
EX_cpd00138_e0	NA	NA	7	0	1000
EX_cpd00314_e0	NA	NA	7	0	1000
EX_cpd02733_e0	NA	NA	7	0	1000
EX_cpd01354_e0	NA	NA	7	0	1000
EX_cpd03808_e0	NA	NA	7	0	1000
EX_cpd00393_e0	NA	NA	7	0	1000
EX_cpd90008_e0	NA	NA	7	0	1000
EX_cpd00001_e0	NA	NA	7	-100	1000
EX_cpd90005_e0	NA	NA	7	0	1000
EX_cpd90007_e0	NA	NA	7	0	1000
EX_cpd90006_e0	NA	NA	7	0	1000
EX_cpd90003_e0	NA	NA	7	-0.18	1000
EX_cpd90004_e0	NA	NA	7	0	1000
EX_cpd90020_e0	NA	NA	7	0	1000
EX_cpd90021_e0	NA	NA	7	-0.01	1000
EX_cpd90022_e0	NA	NA	7	0	1000
EX_cpd00013_e0	NA	NA	7	-10	1000
EX_cpd00011_e0	NA	NA	7	0	1000
EX_cpd00007_e0	NA	NA	7	0	1000
EX_cpd01981_e0	NA	NA	7	0	1000
EX_cpd00141_e0	NA	NA	7	0	1000
EX_cpd00073_e0	NA	NA	7	0	1000
EX_cpd01861_e0	NA	NA	7	0	1000
EX_cpd00453_e0	NA	NA	7	0	1000
EX_cpd00071_e0	NA	NA	7	0	1000
EX_cpd00150_e0	NA	NA	7	0	1000
EX_cpd08021_e0	NA	NA	7	0	1000
EX_cpd00450_e0	NA	NA	7	0	1000
EX_cpd00363_e0	NA	NA	7	0	1000
EX_cpd00055_e0	NA	NA	7	0	1000
EX_cpd00448_e0	NA	NA	7	0	1000
EX_cpd00025_e0	NA	NA	7	0	1000
EX_cpd00239_e0	NA	NA	7	-1	1000
EX_cpd11640_e0	NA	NA	7	0	1000
EX_cpd00359_e0	NA	NA	7	0	1000
EX_cpd00659_e0	NA	NA	7	0	1000
EX_cpd00418_e0	NA	NA	7	0	1000
EX_cpd00371_e0	NA	NA	7	0	1000
EX_cpd00811_e0	NA	NA	7	0	1000
EX_cpd00324_e0	NA	NA	7	0	1000
EX_cpd01024_e0	NA	NA	7	0	1000
EX_cpd00204_e0	NA	NA	7	0	1000
EX_cpd00116_e0	NA	NA	7	0	1000
EX_cpd00528_e0	NA	NA	7	0	1000
EX_cpd11632_e0	NA	NA	7	0	1000
EX_cpd03662_e0	NA	NA	7	0	1000
EX_cpd00178_e0	NA	NA	7	0	1000
EX_cpd01618_e0	NA	NA	7	0	1000
rxn05683	NA	NA	5	-1000	1000
bio1	NA	NA	6	0	1000
DM_cpd01042_c0	NA	NA	7	0	1000
EX_cpd00211_e0	NA	NA	7	0	1000
rxn00371	NA	NA	Manual draft curation	-1000	1000	metabat1.31__contig44_402 or metabat1.31__contig81_166 or metabat1.31__contig81_167
rxn13974	NA	NA	Manual draft curation	-1000	1000	metabat1.31__contig44_340 or metabat1.31__contig38_1128
rxn00165	NA	NA	Manual draft curation	-1000	1000	metabat1.31__contig81_274 and metabat1.31__contig81_275
EX_cpd00065_e0	NA	NA	7	-0.1	1000
EX_cpd00216_e0	NA	NA	7	-0.1	1000
EX_cpd00066_e0	NA	NA	7	-0.1	1000
EX_cpd00069_e0	NA	NA	7	-0.1	1000
EX_cpd11416_c0	NA	NA	NA	0	1000
rxn00029	NA	NA	1	0	1000
rxn00048	NA	NA	1	0	1000
rxn00060	porphobilinogen deaminase	2.5.1.61/4.3.1.8	1	0	1000
rxn00100	dephospho-CoA kinase	2.7.1.24	1	0	1000
rxn00122	FAD synthetase	2.7.7.2	1	-1000	1000
rxn00137	3-2-5-bisphosphate nucleotidase	3.1.3.7	1	0	1000
rxn00143	S-adenosylhomocysteine nucleosidase	3.2.2.9	1	-1000	1000
rxn00224	ferrochelatase	4.99.1.1	1	-1000	1000
rxn00299	GTP cyclohydrolase I	3.5.4.16	1	0	1000
rxn00300	GTP cyclohydrolase II	3.5.4.25	1	0	1000
rxn00351	NA	NA	1	0	1000
rxn00392	riboflavin kinase	2.7.1.26	1	0	1000
rxn00395	NA	NA	1	0	1000
rxn00424	L-serine:glyoxylate aminotransferase	2.6.1.45	1	-1000	1000
rxn00440	thiamine pyrophosphokinase	2.7.6.2	1	0	1000
rxn00599	NA	NA	1	0	1000
rxn00621	NA	NA	1	-1000	1000
rxn00646	NA	NA	1	0	1000
rxn00656	beta-alanine transaminase	2.6.1.18	1	-1000	1000
rxn00657	GABATRANSAM-RXN	2.6.1.19	1	-1000	1000
rxn00684	dihydrofolate reductase	1.5.1.3/1.5.1.4	1	-1000	1000
rxn00710	orotidine-5'-phosphate decarboxylase	4.1.1.23	1	0	1000
rxn00762	glycerol dehydrogenase	1.1.1.6	1	-1000	1000
rxn00799	fumarase	4.2.1.2	1	-1000	1000
rxn00955	S-ribosylhomocysteine lyase	4.4.1.21/3.13.1.2	1	-1000	1000
rxn00979	glycolaldehyde dehydrogenase	1.2.1.21	1	-1000	1000
rxn01018	NA	NA	1	-1000	1000
rxn01019	ornithine carbamoyltransferase	2.1.3.3	1	-1000	1000
rxn01020	NA	NA	1	-1000	1000
rxn01029	NA	NA	1	0	1000
rxn01265	nicotinate phosphoribosyltransferase	6.3.4.21/2.4.2.11	1	-1000	0
rxn01362	orotate phosphoribosyltransferase	2.4.2.10	1	-1000	0
rxn01465	dihydroorotase	3.5.2.3	1	-1000	1000
rxn01512	GDP kinase	2.7.4.6	1	-1000	1000
rxn01629	glutamate-1-semialdehyde 2,1-aminomutase	5.4.3.8	1	-1000	1000
rxn02175	pantetheine-phosphate adenylyltransferase	2.7.7.3	1	-1000	1000
rxn02264	NA	NA	1	-1000	1000
rxn02287	NA	NA	1	-1000	1000
rxn02288	NA	NA	1	0	1000
rxn02341	NA	NA	1	0	1000
rxn02402	quinolinate phosphoribosyl transferase (decarboxylating)	2.4.2.19	1	-1000	0
rxn02897	NA	NA	1	-1000	1000
rxn03080	6,7-dimethyl-8-ribityllumazine synthase	2.5.1.78	1	-1000	1000
rxn03084	phosphoribosylformylglycinamide synthetase	6.3.5.3	1	0	1000
rxn03150	adenosylcobalamine-5'-phosphate phosphatase	3.1.3.73	1	0	1000
rxn03536	NA	NA	1	0	1000
rxn03537	NA	NA	1	-1000	1000
rxn03538	NA	NA	1	-1000	1000
rxn03840	NA	NA	1	-1000	1000
rxn03841	aminodeoxychorismate lyase	4.1.3.38	1	0	1000
rxn03852	N-acetylglucosaminyldiphosphoundecaprenol N-acetyl-beta-D-mannosaminyltransferase	2.4.1.187	1	-1000	1000
rxn04464	flavin-dependent thymidylate synthase	2.1.1.148	1	0	1000
rxn04704	coproporphyrinogen III dehydrogenase	1.3.98.3	1	0	1000
rxn05029	cob(II)yrinate a,c-diamide reductase	2.5.1.17	1	-1000	1000
rxn05039	RIBOPHOSPHAT-RXN	3.1.3.104	1	0	1000
rxn05040	3,4 dihydroxy-2-butanone-4-phosphate synthase	4.1.99.12	1	0	1000
rxn05144	NA	NA	1	0	1000
rxn05251	NA	NA	1	0	1000
rxn05252	NA	NA	1	0	1000
rxn05275	NA	NA	1	0	1000
rxn05276	NA	NA	1	0	1000
rxn05301	NA	NA	1	-1000	1000
rxn05306	NA	NA	1	-1000	1000
rxn05519	NA	NA	1	-1000	1000
rxn05663	transport-2.A.88.4.1-tryptophan	NA	1	-1000	1000
rxn06023	4'-phosphopantetheinyl transferase	2.7.8.7	1	-1000	1000
rxn08088	NA	NA	1	0	1000
rxn08194	cob(II)yrinate a,c-diamide reductase	2.5.1.17	1	-1000	1000
rxn08311	phosphatidate cytidylyltransferase	2.7.7.41	1	0	1000
rxn08551	acyl-acp:sn-glycerol-3-phosphate 1-O-acyltransferase	2.3.1.15	1	0	1000
rxn09067	NA	NA	1	0	1000
rxn09106	NA	NA	1	0	1000
rxn09113	CDP-diacylglycerol-glycerol-3-phosphate 3-phosphatidyltransferase	2.7.8.5	1	0	1000
rxn09174	NA	NA	1	-1000	1000
rxn09180	NA	NA	1	0	1000
rxn09202	phosphatidylserine decarboxylase	4.1.1.65	1	0	1000
rxn09210	NA	NA	1	0	1000
rxn09345	NA	NA	1	0	1000
rxn10003	NA	NA	1	0	1000
rxn10091	cob(II)yrinate a,c-diamide reductase	2.5.1.17	1	0	1000
rxn10191	NA	NA	1	0	1000
rxn10192	NA	NA	1	-1000	1000
rxn10193	NA	NA	1	-1000	1000
rxn10197	NA	NA	1	-1000	1000
rxn10199	NA	NA	1	-1000	1000
rxn10205	acyl-acp:sn-glycerol-3-phosphate 1-O-acyltransferase	2.3.1.15	1	0	1000
rxn10206	acyl-acp:sn-glycerol-3-phosphate 1-O-acyltransferase	2.3.1.15	1	0	1000
rxn10214	NA	NA	1	0	1000
rxn10215	NA	NA	1	0	1000
rxn10220	phosphatidate cytidylyltransferase	2.7.7.41	1	-1000	1000
rxn10221	phosphatidate cytidylyltransferase	2.7.7.41	1	-1000	1000
rxn10226	NA	NA	1	0	1000
rxn10227	NA	NA	1	0	1000
rxn10232	phosphatidylserine decarboxylase	4.1.1.65	1	-1000	1000
rxn10233	phosphatidylserine decarboxylase	4.1.1.65	1	-1000	1000
rxn10238	NA	NA	1	0	1000
rxn10239	NA	NA	1	0	1000
rxn10259	CDP-diacylglycerol-glycerol-3-phosphate 3-phosphatidyltransferase	2.7.8.5	1	-1000	1000
rxn10260	CDP-diacylglycerol-glycerol-3-phosphate 3-phosphatidyltransferase	2.7.8.5	1	-1000	1000
rxn10265	NA	NA	1	0	1000
rxn10266	NA	NA	1	0	1000
rxn10273	NA	NA	1	-1000	1000
rxn10274	NA	NA	1	-1000	1000
rxn10275	NA	NA	1	-1000	1000
rxn10282	NA	NA	1	-1000	1000
rxn10283	NA	NA	1	-1000	1000
rxn10284	NA	NA	1	-1000	1000
rxn10291	NA	NA	1	-1000	1000
rxn10292	NA	NA	1	-1000	1000
rxn10293	NA	NA	1	-1000	1000
rxn10300	NA	NA	1	-1000	1000
rxn10301	NA	NA	1	-1000	1000
rxn10302	NA	NA	1	-1000	1000
rxn10309	NA	NA	1	-1000	1000
rxn10310	NA	NA	1	-1000	1000
rxn10311	NA	NA	1	-1000	1000
rxn10318	NA	NA	1	0	1000
rxn10319	NA	NA	1	0	1000
rxn10320	NA	NA	1	0	1000
rxn10336	NA	NA	1	-1000	1000
rxn10337	NA	NA	1	-1000	1000
rxn10338	NA	NA	1	-1000	1000
rxn10484	NA	NA	1	-1000	1000
rxn10504	NA	NA	1	-1000	1000
rxn10506	diaminohydroxyphosphoribosylaminopyrimidine deaminase	3.5.4.26	1	0	1000
rxn10954	NA	NA	1	0	1000
rxn11196	NA	NA	1	0	1000
rxn12221	NA	NA	1	-1000	1000
rxn12362	NA	NA	1	0	1000
rxn12510	pantothenate kinase	2.7.1.33	1	0	1000
rxn12952	NA	NA	1	-1000	1000
rxn12955	NA	NA	1	-1000	1000
rxn13251	dihydroorotate dehydrogenase	1.3.98.1/1.3.3.1	1	0	1000
rxn13395	NA	NA	1	-1000	1000
rxn13812	NA	NA	1	0	1000
rxn39250	NA	NA	1	0	1000
rxn39251	NA	NA	1	-1000	1000
rxn39252	NA	NA	1	-1000	1000
rxn90014	NA	NA	1	0	1000
rxn90071	NA	NA	1	-1000	1000
EX_cpd00158_e0	NA	NA	7	0	1000
EX_cpd00082_e0	NA	NA	7	0	1000
EX_cpd00106_e0	NA	NA	7	0	1000
EX_cpd00221_e0	NA	NA	7	0	1000
EX_cpd00017_e0	NA	NA	7	0	1000
EX_cpd00038_e0	NA	NA	7	0	1000
EX_cpd00130_e0	NA	NA	7	0	1000
EX_cpd00220_e0	NA	NA	7	0	1000
rxn01107	GLUCONOLACT-RXN	3.1.1.17	3	0	1000
rxn05202	transport-2.A.40.3.1-xanthine	NA	3	-1000	1000
rxn05303	transport-2.A.1.3.74-L-arginine	NA	3	-1000	1000
rxn12188	3.1.3.68-RXN	3.1.3.68	3	0	1000
rxn15082	glucose-fructose oxidoreductase	1.1.99.28	3	0	1000
rxn01278	5-keto-D-gluconate 5-reductase	1.1.1.69	3	-1000	1000
rxn03953	L-idonate 5-dehydrogenase	1.1.1.264/1.1.1.128	3	-1000	1000
rxn00499	6PGLUCONOLACT-RXN	1.1.1.27	3	-1000	1000
rxn01053	glycolaldehyde dehydrogenase	1.2.1.21	3	0	1000
rxn00429	formaldehyde dehydrogenase	1.2.1.46	3	0	1000
rxn00430	methanol dehydrogenase	1.1.1.244	3	-1000	1000
rxn12598	transport-2.A.2.3.6-cellobiose	NA	3	-1000	1000
rxn09681	transport-2.A.66.4.5-D-fructose	NA	3	-1000	1000
rxn05602	transport-2.A.106.1.8-lactate	NA	3	-1000	1000
rxn05561	transport-2.A.79.2.1-fumarate	NA	3	-1000	1000
rxn00500	D-lactate dehydrogenase	1.1.1.28	3	-1000	1000
rxn08350	transport-2.A.106.1.8-lactate	NA	3	-1000	1000
rxn05207	transport-2.A.69.4.5-malate	NA	3	-1000	1000
rxn05298	transport-2.A.56.3.1-glutamate	NA	4	-1000	1000
rxn09120	transport-2.A.58.2.2-phosphate	NA	4	-1000	1000
rxn08854	transport-2.A.1.3.74-L-lysine	NA	4	-1000	1000
rxn00001	diphosphate phosphatase	3.6.1.1	4	0	1000
rxn00147	phosphoenolpyruvate synthetase	2.7.9.2	4	0	1000
rxn05307	transport-2.A.8.1.5-serine	NA	4	-1000	1000
rxn05671	transport-2.A.2.3.3-XYLOSE	NA	4	-1000	1000
rxn06700	digalactosyldiacylglycerol synthase	2.4.1.241	4	-1000	1000
rxn13392	transport-2.A.1.3.74-putrescine	NA	4	-1000	0
rxn05652	transport-2.A.1.2.8-spermidine	NA	4	0	1000
rxn05654	transport-2.A.79.2.1-succinate	NA	4	-1000	1000
rxn05496	transport-2.A.79.1.5-alanine	NA	4	-1000	1000
rxn05508	transport-2.A.7.3.2-asparagine	NA	4	-1000	1000
rxn05582	transport-2.A.79.1.5-glycine	NA	4	-1000	1000
rxn09696	transport-2.A.1.66.2-S-adenosyl-L-methionine	NA	4	-1000	1000
rxn29736	transport-1.I.1.1.3-GTP	NA	4	-1000	0
rxn05224	transport-2.A.87.1.2-riboflavin	NA	4	-1000	1000

## Sheet: S. thermophilus reactions
SEED Id	Name	EC	Tracing Id	Lower bound	Upper bound	GPR
rxn00003	2-aceto-2-hydroxy-butyrate synthase	2.2.1.6/4.1.3.18	0	-1000	0	((CONCOCT_24__contig16_758 | CONCOCT_24__contig4_1094 | CONCOCT_24__contig4_1180 | CONCOCT_24__contig4_1266 | CONCOCT_24__contig4_1756 | CONCOCT_24__contig4_199 | CONCOCT_24__contig4_701))
rxn00006	catalase	1.11.1.6/1.11.1.21	0	0	1000	CONCOCT_24__contig4_13
rxn00007	trehalase	3.2.1.28	0	0	1000	CONCOCT_24__contig16_307
rxn00010	glyoxylate carboligase	4.1.1.47	0	0	1000	CONCOCT_24__contig4_1094 | CONCOCT_24__contig4_1180 | CONCOCT_24__contig4_1266 | CONCOCT_24__contig4_1756 | CONCOCT_24__contig4_701
rxn00011	2-aceto-2-hydroxy-butyrate synthase	2.2.1.6/4.1.3.18	0	-1000	0	((CONCOCT_24__contig16_217 | CONCOCT_24__contig16_309 | CONCOCT_24__contig16_758 | CONCOCT_24__contig4_1094 | CONCOCT_24__contig4_1180 | CONCOCT_24__contig4_1266 | CONCOCT_24__contig4_1756 | CONCOCT_24__contig4_199 | CONCOCT_24__contig4_2041 | CONCOCT_24__contig4_326 | CONCOCT_24__contig4_701) & (CONCOCT_24__contig16_218 | CONCOCT_24__contig16_310 | CONCOCT_24__contig16_559 | CONCOCT_24__contig4_…
rxn00020	beta2-tomatinase	3.2.1.21	0	0	1000	CONCOCT_24__contig4_1770
rxn00022	maltotriose glucosidase	3.2.1.20	0	0	1000	CONCOCT_24__contig4_1183
rxn00029	porphobilinogen synthase	4.2.1.24	0	0	1000	CONCOCT_24__contig4_463
rxn00060	porphobilinogen deaminase	2.5.1.61/4.3.1.8	0	0	1000	CONCOCT_24__contig4_461
rxn00062	glucosyl-oleandomycin-exporting ATPase	7.6.2.2/3.6.3.44	0	0	1000	((CONCOCT_24__contig16_1080 | CONCOCT_24__contig16_115 | CONCOCT_24__contig16_116 | CONCOCT_24__contig16_198 | CONCOCT_24__contig16_637 | CONCOCT_24__contig16_694 | CONCOCT_24__contig16_70 | CONCOCT_24__contig16_886 | CONCOCT_24__contig16_948 | CONCOCT_24__contig4_1368 | CONCOCT_24__contig4_1533 | CONCOCT_24__contig4_1715 | CONCOCT_24__contig4_174 | CONCOCT_24__contig4_1874 | CONCOCT_24__contig4_…
rxn00068	ferric-chelate reductase (NADH)	1.16.1.7	9	-1000	0
rxn00076	dUTP diphosphatase	3.6.1.23/3.6.1.9/3.6.1.19	0	0	1000	CONCOCT_24__contig16_848
rxn00077	NAD kinase	2.7.1.23	0	0	1000	CONCOCT_24__contig4_1324
rxn00088	purple acid phosphatase	3.1.3.2	0	0	1000	CONCOCT_24__contig4_1808
rxn00097	AMP kinase	2.7.4.3	0	-1000	1000	CONCOCT_24__contig4_1218
rxn00100	dephospho-CoA kinase	2.7.1.24	9	0	1000
rxn00103	NADP-dependent formate dehydrogenase	1.17.1.10	0	0	1000	((CONCOCT_24__contig4_609))
rxn00105	nicotinamide mononucleotide adenylyltransferase	2.7.7.18	0	-1000	1000	CONCOCT_24__contig4_539
rxn00107	GDP kinase	2.7.4.6	0	-1000	1000	CONCOCT_24__contig4_2402
rxn00117	GDP kinase	2.7.4.6	0	-1000	1000	CONCOCT_24__contig4_2402
rxn00119	UMP kinase	2.7.4.22/2.7.4.14/2.7.4.5	0	-1000	1000	CONCOCT_24__contig4_526
rxn00121	dUTP diphosphatase	3.6.1.23/3.6.1.9/3.6.1.19	0	0	1000	CONCOCT_24__contig16_848
rxn00122	FAD synthetase	2.7.7.2	0	-1000	1000	CONCOCT_24__contig4_1015
rxn00126	S-adenosylmethionine synthase	2.5.1.6/2.4.2.13	0	0	1000	CONCOCT_24__contig4_1153
rxn00132	NMN 5'-nucleotidase	3.1.3.5	0	0	1000	CONCOCT_24__contig16_90
rxn00138	NAD+ synthetase, NH3-dependent	6.3.1.5	0	0	1000	CONCOCT_24__contig16_552
rxn00141	S-adenosylhomocysteine hydrolase	3.3.1.1	0	-1000	1000	CONCOCT_24__contig4_1154
rxn00147	pyruvate, water dikinase	2.7.9.2	9	0	1000
rxn00148	pyruvate kinase	2.7.1.40	0	-1000	0	CONCOCT_24__contig4_323
rxn00149	L-lactaldehyde dehydrogenase	1.2.1.22	0	0	1000	CONCOCT_24__contig16_1100 | CONCOCT_24__contig16_590 | CONCOCT_24__contig16_985 | CONCOCT_24__contig4_1455 | CONCOCT_24__contig4_1914 | CONCOCT_24__contig4_607
rxn00154	pyruvate dehydrogenase	1.2.4.1	0	0	1000	((CONCOCT_24__contig16_217 | CONCOCT_24__contig16_309 | CONCOCT_24__contig4_2041 | CONCOCT_24__contig4_326) & (CONCOCT_24__contig16_218 | CONCOCT_24__contig16_310 | CONCOCT_24__contig16_559 | CONCOCT_24__contig4_2042 | CONCOCT_24__contig4_327)) | CONCOCT_24__contig16_311 | CONCOCT_24__contig16_558 | CONCOCT_24__contig16_561 | CONCOCT_24__contig4_196
rxn00159	malate dehydrogenase, NAD-requiring	1.1.1.38	0	0	1000	CONCOCT_24__contig16_92
rxn00160	D-malate dehydrogenase (decarboxylating)	1.1.1.83	0	0	1000	CONCOCT_24__contig16_630
rxn00161	malate dehydrogenase	1.1.1.40	0	0	1000	CONCOCT_24__contig16_92
rxn00162	malate dehydrogenase	1.1.1.40	0	0	1000	((CONCOCT_24__contig16_1002)) | CONCOCT_24__contig16_92
rxn00165	L-serine dehydratase	4.3.1.17/4.2.1.13	0	0	1000	((CONCOCT_24__contig16_462))
rxn00172	acetate-CoA ligase (ADP-forming)	6.2.1.13	0	-1000	1000	((CONCOCT_24__contig4_1730))
rxn00174	malonyl-CoA decarboxylase	4.1.1.9	0	0	1000	CONCOCT_24__contig16_609 | CONCOCT_24__contig16_84 | CONCOCT_24__contig16_93 | CONCOCT_24__contig4_1913
rxn00175	acetyl-CoA synthetase (AMP-forming)	6.2.1.1	0	0	1000	CONCOCT_24__contig16_634 | CONCOCT_24__contig4_228 | CONCOCT_24__contig4_2355 | CONCOCT_24__contig4_677
rxn00176	acetyl-CoA synthetase (AMP-forming)	6.2.1.1	0	0	1000	CONCOCT_24__contig16_634 | CONCOCT_24__contig4_228 | CONCOCT_24__contig4_2355 | CONCOCT_24__contig4_677
rxn00177	(S)-citramalyl-CoA lyase	4.1.3.25	0	-1000	1000	CONCOCT_24__contig4_189
rxn00178	acetyl-CoA acetyltransferase	2.3.1.16/2.3.1.9	0	-1000	1000	CONCOCT_24__contig16_3 | CONCOCT_24__contig16_740
rxn00182	glutamate dehydrogenase	1.4.1.3	0	-1000	1000	CONCOCT_24__contig4_319 | CONCOCT_24__contig4_612
rxn00183	1-pyrroline-5-carboxylate dehydrogenase	1.2.1.88/1.5.1.12	0	0	1000	CONCOCT_24__contig16_590 | CONCOCT_24__contig16_985 | CONCOCT_24__contig4_607
rxn00184	glutamate dehydrogenase	1.4.1.3	0	-1000	1000	CONCOCT_24__contig4_319 | CONCOCT_24__contig4_612
rxn00186	5-oxo-L-prolinase	3.5.2.9	0	0	1000	((CONCOCT_24__contig16_988))
rxn00187	glutamine synthetase	6.3.1.2	0	0	1000	CONCOCT_24__contig16_1064 | CONCOCT_24__contig4_2319
rxn00189	carbamoyl-phosphate synthetase	6.3.5.5/2.7.2.9	0	0	1000	((CONCOCT_24__contig4_1340) & (CONCOCT_24__contig4_1341) & (CONCOCT_24__contig4_1357) & (CONCOCT_24__contig4_962))
rxn00192	acetylglutamate synthase	2.3.1.1	0	0	1000	CONCOCT_24__contig4_1376 | CONCOCT_24__contig4_2063
rxn00193	glutamate racemase	5.1.1.3	0	-1000	1000	CONCOCT_24__contig4_230
rxn00196	alpha-ketoglutaric semialdehyde dehydrogenase	1.2.1.26	0	-1000	1000	CONCOCT_24__contig16_1100 | CONCOCT_24__contig16_590 | CONCOCT_24__contig16_985 | CONCOCT_24__contig4_1455 | CONCOCT_24__contig4_1914 | CONCOCT_24__contig4_607
rxn00198	isocitrate dehydrogenase	1.1.1.42	0	0	1000	CONCOCT_24__contig4_599
rxn00199	isocitrate dehydrogenase	1.1.1.42	0	0	1000	CONCOCT_24__contig4_599
rxn00202	(R)-homocitrate synthase	2.3.3.14/4.1.3.21	0	-1000	1000	((CONCOCT_24__contig4_1497))
rxn00204	oxalate oxidase	1.2.3.4	0	0	1000	((CONCOCT_24__contig4_1550) & (CONCOCT_24__contig4_834))
rxn00206	superoxide dismutase	1.15.1.1	0	0	1000	CONCOCT_24__contig4_436
rxn00208	pyridoxine-5'-phosphate oxidase	1.4.3.5	0	0	1000	CONCOCT_24__contig4_2316
rxn00209	pyridoxine-5'-phosphate oxidase	1.4.3.5	0	0	1000	CONCOCT_24__contig4_2316
rxn00211	UDP-glucose dehydrogenase	1.1.1.22	0	-1000	1000	CONCOCT_24__contig4_1083 | CONCOCT_24__contig4_1141
rxn00212	dUTP diphosphatase	3.6.1.23/3.6.1.9/3.6.1.19	0	0	1000	CONCOCT_24__contig16_848
rxn00214	UDP-glucose 4-epimerase	5.1.3.2	0	-1000	1000	CONCOCT_24__contig4_494
rxn00216	glucokinase	2.7.1.1/2.7.1.2	0	0	1000	CONCOCT_24__contig4_1961
rxn00222	beta2-tomatinase	3.2.1.21	0	0	1000	CONCOCT_24__contig4_1770
rxn00224	ferrochelatase	4.99.1.1	0	-1000	1000	CONCOCT_24__contig4_2411
rxn00226	acetyl-CoA synthetase (AMP-forming)	6.2.1.1	0	0	1000	CONCOCT_24__contig16_634 | CONCOCT_24__contig4_228 | CONCOCT_24__contig4_2355 | CONCOCT_24__contig4_677
rxn00231	guanidinobutyramidase	3.5.1.4	0	0	1000	CONCOCT_24__contig16_340 | CONCOCT_24__contig16_690 | CONCOCT_24__contig4_1054 | CONCOCT_24__contig4_1369
rxn00237	GDP kinase	2.7.4.6	0	-1000	1000	CONCOCT_24__contig4_2402
rxn00238	GDP kinase	2.7.4.6	0	-1000	1000	CONCOCT_24__contig4_2402
rxn00242	guanosine-3',5'-bis(diphosphate) 3'-diphosphatase	3.1.7.2	0	0	1000	CONCOCT_24__contig4_1526
rxn00247	phosphoenolpyruvate carboxykinase (ATP)	4.1.1.49	0	-1000	1000	CONCOCT_24__contig4_932
rxn00248	malate dehydrogenase	1.1.1.37	0	-1000	1000	CONCOCT_24__contig4_1163
rxn00250	PYRUVATE-CARBOXYLASE-RXN	6.4.1.1	0	0	1000
rxn00251	phosphoenolpyruvate carboxylase	4.1.1.31	0	-1000	0
rxn00256	citrate synthase	2.3.3.16/2.3.3.1/4.1.3.7	0	-1000	0	CONCOCT_24__contig16_571 | CONCOCT_24__contig4_1614
rxn00257	ATP-citrate lyase	2.3.3.8/4.1.3.8	0	0	1000	((CONCOCT_24__contig4_482))
rxn00260	aspartate aminotransferase	2.6.1.1	0	-1000	1000	CONCOCT_24__contig4_1420
rxn00262	L-aspartate oxidase	1.4.3.16	0	0	1000	CONCOCT_24__contig4_1278
rxn00264	malate:quinone oxidoreductase	1.1.5.4/1.1.3.3	9	0	1000
rxn00272	alanine-glyoxylate transaminase	2.6.1.44	0	0	1000	CONCOCT_24__contig4_621
rxn00283	alanine racemase	5.1.1.1	0	-1000	1000	CONCOCT_24__contig16_174
rxn00285	succinyl-CoA synthetase	6.2.1.5	0	-1000	1000	((CONCOCT_24__contig4_481) & (CONCOCT_24__contig4_482))
rxn00286	succinyl CoA:L-malate CoA transferase	2.8.3.22	0	-1000	1000	((CONCOCT_24__contig16_379 | CONCOCT_24__contig16_77 | CONCOCT_24__contig16_81 | CONCOCT_24__contig4_213 | CONCOCT_24__contig4_2267))
rxn00289	2-methylcitrate lyase	4.1.3.30	0	-1000	1000
rxn00293	N-acetylglucosamine-1-phosphate uridyltransferase	2.7.7.23	0	-1000	1000	CONCOCT_24__contig4_1450
rxn00295	UDP-glucose 4-epimerase	5.1.3.2	0	-1000	1000	CONCOCT_24__contig4_494
rxn00299	GTP cyclohydrolase I	3.5.4.16	0	0	1000	CONCOCT_24__contig4_341
rxn00300	GTP cyclohydrolase II	3.5.4.25	0	0	1000	CONCOCT_24__contig16_619
rxn00301	dUTP diphosphatase	3.6.1.23/3.6.1.9/3.6.1.19	0	0	1000	CONCOCT_24__contig16_848
rxn00302	GTP cyclohydrolase I	3.5.4.16	0	0	1000	CONCOCT_24__contig4_341
rxn00303	GTP pyrophosphokinase	2.7.6.5	0	0	1000	CONCOCT_24__contig4_1526
rxn00304	pyruvate kinase	2.7.1.40	0	-1000	0	CONCOCT_24__contig4_323
rxn00306	itaconyl-CoA synthetase	6.2.1.4	0	0	1000	((CONCOCT_24__contig4_481) & (CONCOCT_24__contig4_482))
rxn00313	diaminopimelate decarboxylase	4.1.1.20	0	0	1000	CONCOCT_24__contig4_1532
rxn00317	L-lysine 6-aminotransferase	2.6.1.36	0	-1000	1000	CONCOCT_24__contig16_973
rxn00322	L-lysine decarboxylase	4.1.1.18	9	0	1000
rxn00330	malate synthase G	2.3.3.9/4.1.3.2	0	-1000	0	CONCOCT_24__contig16_1098
rxn00331	malyl coenzyme A lyase	4.1.3.24	0	-1000	1000	CONCOCT_24__contig4_189
rxn00337	aspartate kinase	2.7.2.4	9	-1000	1000
rxn00338	L-aspartate oxidase	1.4.3.16	0	0	1000	CONCOCT_24__contig4_1278
rxn00347	aspartate ammonia-lyase	4.3.1.1	0	0	1000	CONCOCT_24__contig16_863
rxn00359	dUTP diphosphatase	3.6.1.23/3.6.1.9/3.6.1.19	0	0	1000	CONCOCT_24__contig16_848
rxn00363	NMN 5'-nucleotidase	3.1.3.5	0	0	1000	CONCOCT_24__contig16_90
rxn00364	UMP kinase	2.7.4.22/2.7.4.14/2.7.4.5	0	0	1000	CONCOCT_24__contig4_1296 | CONCOCT_24__contig4_526
rxn00391	purple acid phosphatase	3.1.3.2	0	0	1000	CONCOCT_24__contig4_1808
rxn00392	riboflavin kinase	2.7.1.26	0	0	1000	CONCOCT_24__contig4_1015
rxn00407	dCTP deaminase	3.5.4.13	0	0	1000	CONCOCT_24__contig4_2437
rxn00409	GDP kinase	2.7.4.6	0	-1000	1000	CONCOCT_24__contig4_2402
rxn00410	CTP synthetase	6.3.4.2	0	0	1000	CONCOCT_24__contig4_826
rxn00411	pyruvate kinase	2.7.1.40	0	-1000	0	CONCOCT_24__contig4_323
rxn00412	CTP synthetase	6.3.4.2	0	0	1000	CONCOCT_24__contig4_826
rxn00414	carbamoyl-phosphate synthetase	6.3.5.5/2.7.2.9	0	0	1000	((CONCOCT_24__contig4_1340) & (CONCOCT_24__contig4_1341))
rxn00423	serine acetyltransferase	2.3.1.30	0	0	1000	CONCOCT_24__contig4_716
rxn00424	L-serine:glyoxylate aminotransferase	2.6.1.45	0	-1000	1000	CONCOCT_24__contig4_1769
rxn00425	serine racemase	5.1.1.18	0	-1000	1000	CONCOCT_24__contig16_462
rxn00426	L-serine dehydratase	4.3.1.17/4.2.1.13	0	-1000	1000	((CONCOCT_24__contig16_462))
rxn00427	catalase	1.11.1.6/1.11.1.21	0	0	1000	CONCOCT_24__contig4_13
rxn00429	formaldehyde dehydrogenase	1.2.1.46	0	0	1000	CONCOCT_24__contig16_505
rxn00441	2-oxoglutarate decarboxylase	1.2.4.2	0	0	1000	CONCOCT_24__contig4_195
rxn00453	O-acetylhomoserine sulfhydrylase	2.5.1.49	0	0	1000	CONCOCT_24__contig4_2238 | CONCOCT_24__contig4_230 | CONCOCT_24__contig4_715
rxn00456	methionine gamma-lyase	4.4.1.11	0	0	1000	CONCOCT_24__contig4_2238 | CONCOCT_24__contig4_230 | CONCOCT_24__contig4_715
rxn00459	enolase	4.2.1.11	0	-1000	1000	CONCOCT_24__contig4_594
rxn00460	pyruvate kinase	2.7.1.40	0	-1000	0	CONCOCT_24__contig4_323
rxn00461	UDP-N-acetylglucosamine 1-carboxyvinyltransferase	2.5.1.7	0	0	1000	CONCOCT_24__contig4_836
rxn00463	dUTP diphosphatase	3.6.1.23/3.6.1.9/3.6.1.19	0	0	1000	CONCOCT_24__contig16_848
rxn00467	Ornithine--oxo-glutarate aminotransferase	2.6.1.13	0	-1000	1000	CONCOCT_24__contig4_2050
rxn00468	Ornithine--oxo-glutarate aminotransferase	2.6.1.13	0	0	1000	CONCOCT_24__contig4_2050
rxn00474	tryptophan synthase	4.2.1.20	0	0	1000	((CONCOCT_24__contig4_388) & (CONCOCT_24__contig4_389))
rxn00483	L-phenylalanine:2-oxoglutarate aminotransferase	2.6.1.1/2.6.1.57/2.6.1.27	0	-1000	1000	CONCOCT_24__contig4_1420
rxn00484	L-dopa decarboxylase	4.1.1.28/4.1.1.26/4.1.1.27	0	0	1000	((CONCOCT_24__contig4_2372))
rxn00493	L-phenylalanine:2-oxoglutarate aminotransferase	2.6.1.1/2.6.1.57/2.6.1.27	0	-1000	1000	CONCOCT_24__contig4_1420
rxn00495	tyrosine ammonia-lyase	4.3.1.23/4.3.1.25	0	0	1000	CONCOCT_24__contig4_1167
rxn00497	L-dopa decarboxylase	4.1.1.28/4.1.1.26/4.1.1.27	0	0	1000	((CONCOCT_24__contig4_2372))
rxn00500	D-lactate dehydrogenase	1.1.1.28	0	-1000	1000	CONCOCT_24__contig16_500
rxn00501	malonate-semialdehyde dehydrogenase	1.2.1.18	0	0	1000	CONCOCT_24__contig16_1100 | CONCOCT_24__contig4_1455 | CONCOCT_24__contig4_1914
rxn00502	malonate-semialdehyde dehydrogenase	1.2.1.18	0	0	1000	CONCOCT_24__contig16_1100 | CONCOCT_24__contig4_1455 | CONCOCT_24__contig4_1914
rxn00503	1-pyrroline-5-carboxylate dehydrogenase	1.2.1.88/1.5.1.12	0	0	1000	CONCOCT_24__contig16_590 | CONCOCT_24__contig16_985 | CONCOCT_24__contig4_607
rxn00504	1-pyrroline-5-carboxylate dehydrogenase	1.2.1.88/1.5.1.12	0	0	1000	CONCOCT_24__contig16_590 | CONCOCT_24__contig16_985 | CONCOCT_24__contig4_607
rxn00505	threo-isohomocitrate dehydrogenase	1.1.1.87/1.1.1.286	0	0	1000	((CONCOCT_24__contig16_630) & (CONCOCT_24__contig4_599))
rxn00506	RXN-5581	1.2.1.5	0	0	1000	CONCOCT_24__contig16_1100 | CONCOCT_24__contig16_985 | CONCOCT_24__contig4_1455 | CONCOCT_24__contig4_1914 | CONCOCT_24__contig4_607
rxn00507	RXN-5581	1.2.1.5	0	0	1000	CONCOCT_24__contig16_1100 | CONCOCT_24__contig16_985 | CONCOCT_24__contig4_1455 | CONCOCT_24__contig4_1914 | CONCOCT_24__contig4_607
rxn00508	succinate semialdehyde dehydrogenase (NAD+)	1.2.1.24	0	0	1000	CONCOCT_24__contig16_1100 | CONCOCT_24__contig16_590 | CONCOCT_24__contig16_985 | CONCOCT_24__contig4_1455 | CONCOCT_24__contig4_1914 | CONCOCT_24__contig4_607
rxn00509	SUCCSEMIALDDEHYDROG-RXN	1.2.1.79	0	0	1000	CONCOCT_24__contig16_1100 | CONCOCT_24__contig16_985 | CONCOCT_24__contig4_1455 | CONCOCT_24__contig4_1914 | CONCOCT_24__contig4_607
rxn00514	dUTP diphosphatase	3.6.1.23/3.6.1.9/3.6.1.19	0	0	1000	CONCOCT_24__contig16_848
rxn00515	GDP kinase	2.7.4.6	0	-1000	1000	CONCOCT_24__contig4_2402
rxn00517	pyruvate kinase	2.7.1.40	0	-1000	0	CONCOCT_24__contig4_323
rxn00520	itaconyl-CoA synthetase	6.2.1.4	0	0	1000	((CONCOCT_24__contig4_481) & (CONCOCT_24__contig4_482))
rxn00527	aspartate aminotransferase	2.6.1.1	0	-1000	1000	CONCOCT_24__contig4_1420
rxn00529	L-dopa decarboxylase	4.1.1.28/4.1.1.26/4.1.1.27	0	0	1000	((CONCOCT_24__contig4_2372))
rxn00530	tyrosine ammonia-lyase	4.3.1.23/4.3.1.25	0	0	1000	CONCOCT_24__contig4_1167
rxn00532	malonate-semialdehyde dehydrogenase	1.2.1.18	0	-1000	1000	CONCOCT_24__contig16_1100 | CONCOCT_24__contig4_1455 | CONCOCT_24__contig4_1914
rxn00533	acetyl CoA carboxylase	6.4.1.2	0	0	1000	((CONCOCT_24__K01966 | CONCOCT_24__K11263 | CONCOCT_24__contig16_683 | CONCOCT_24__contig16_995 | CONCOCT_24__contig4_1169 | CONCOCT_24__contig4_1897 | CONCOCT_24__contig4_250 | CONCOCT_24__contig4_252 | CONCOCT_24__contig4_421) & (CONCOCT_24__contig16_681) & (CONCOCT_24__contig4_422))
rxn00541	L-threonine aldolase	4.1.2.48/4.1.2.5	0	0	1000	CONCOCT_24__contig4_2392 | CONCOCT_24__contig4_468
rxn00543	alcohol dehydrogenase	1.1.1.1	0	-1000	1000	CONCOCT_24__contig16_1050 | CONCOCT_24__contig16_463
rxn00545	6-phosphofructokinase	2.7.1.11	0	0	1000	CONCOCT_24__contig4_908
rxn00549	fructose 1,6-bisphosphatase	3.1.3.11	0	0	1000	CONCOCT_24__contig4_1273
rxn00551	diphosphate-fructose-6-phosphate 1-phosphotransferase	2.7.1.90	0	0	1000	CONCOCT_24__contig4_1576
rxn00554	6-phosphofructokinase	2.7.1.11	0	0	1000	CONCOCT_24__contig4_908
rxn00555	D-glucosamine-6-phosphate synthase	2.6.1.16/5.3.1.19	0	-1000	1000	CONCOCT_24__contig4_957
rxn00556	6-phosphofructokinase	2.7.1.11	0	0	1000	CONCOCT_24__contig4_908
rxn00557	6-phosphofructokinase	2.7.1.11	0	0	1000	CONCOCT_24__contig4_908
rxn00558	glucose-6-phosphate isomerase	5.3.1.9	9	-1000	1000
rxn00560	urea carboxylase	6.3.4.6/3.5.1.45	0	0	1000	((CONCOCT_24__contig16_990))
rxn00566	cystathionine beta-lyase	4.4.1.13/4.4.1.6/4.4.1.8	0	0	1000	((CONCOCT_24__contig4_2238 | CONCOCT_24__contig4_229 | CONCOCT_24__contig4_230 | CONCOCT_24__contig4_715))
rxn00567	nitrite reductase	1.7.2.1/1.9.3.2	0	-1000	0	((CONCOCT_24__contig4_2114))
rxn00572	nitrate reductase	1.7.1.3/1.6.6.3	0	-1000	0	CONCOCT_24__contig4_2171
rxn00575	maltotriose glucosidase	3.2.1.20	0	0	1000	CONCOCT_24__contig4_1183
rxn00583	cis-benzene glycol dehydrogenase	1.3.1.19	0	-1000	1000	CONCOCT_24__contig16_601
rxn00587	catechol 2,3-dioxygenase	1.13.11.2	0	0	1000	CONCOCT_24__contig16_58
rxn00598	beta-ketoadipyl-CoA thiolase	2.3.1.174	0	-1000	0	CONCOCT_24__contig16_3 | CONCOCT_24__contig16_740
rxn00602	methylmalonyl-CoA mutase	5.4.99.2	0	-1000	1000	((CONCOCT_24__contig4_1071))
rxn00604	glucose-6-phosphate 1-dehydrogenase	1.1.1.49	0	-1000	1000	CONCOCT_24__contig4_2300
rxn00605	trehalose-6-phosphate synthase	2.4.1.15	0	-1000	1000	CONCOCT_24__contig4_308
rxn00606	trehalose-6-phosphate hydrolase	3.2.1.93	0	0	1000	CONCOCT_24__contig4_1183
rxn00608	monoacetylchitobiose-6-phosphate hydrolase	3.2.1.86	0	0	1000	CONCOCT_24__contig4_1770
rxn00615	glycerol kinase	2.7.1.30	0	0	1000	CONCOCT_24__contig16_206
rxn00638	GDP-mannose 6-dehydrogenase	1.1.1.132	0	-1000	1000	CONCOCT_24__contig4_1083 | CONCOCT_24__contig4_1141
rxn00641	GDP-D-mannose pyrophosphorylase	2.7.7.13	0	0	1000	CONCOCT_24__contig4_1889
rxn00642	GDP-D-mannose dehydratase	4.2.1.47	0	0	1000	CONCOCT_24__contig16_1097
rxn00647	aspartate aminotransferase	2.6.1.1	0	-1000	1000	CONCOCT_24__contig4_1420 | CONCOCT_24__contig4_1769
rxn00649	cysteine synthase	2.5.1.47	0	0	1000	CONCOCT_24__contig4_1643 | CONCOCT_24__contig4_229
rxn00650	leucine arylamidase	3.4.11.1/3.4.1.1	0	0	1000	CONCOCT_24__contig4_1996
rxn00653	RXN-5581	1.2.1.5	0	-1000	1000	CONCOCT_24__contig16_1100 | CONCOCT_24__contig16_985 | CONCOCT_24__contig4_1455 | CONCOCT_24__contig4_1914 | CONCOCT_24__contig4_607
rxn00654	beta-alanine synthase	3.5.1.6	0	0	1000	CONCOCT_24__contig16_1092 | CONCOCT_24__contig16_481
rxn00656	beta-alanine transaminase	2.6.1.18	0	-1000	1000	CONCOCT_24__contig4_1587 | CONCOCT_24__contig4_2288
rxn00668	acrylyl-CoA reductase	1.3.1.84	0	0	1000	CONCOCT_24__contig16_224
rxn00669	acetate-CoA ligase (ADP-forming)	6.2.1.13	0	-1000	1000	((CONCOCT_24__contig4_1730))
rxn00671	methylmalonate-semialdehyde dehydrogenase	1.2.1.27	0	0	1000	CONCOCT_24__contig16_1100 | CONCOCT_24__contig16_590 | CONCOCT_24__contig16_985 | CONCOCT_24__contig4_1455 | CONCOCT_24__contig4_1914 | CONCOCT_24__contig4_607
rxn00672	(S)-methylmalonyl-CoA decarboxylase	7.2.4.3/4.1.1.41	0	0	1000	((CONCOCT_24__K01966 | CONCOCT_24__contig16_683 | CONCOCT_24__contig4_250) & (CONCOCT_24__contig4_501))
rxn00674	propanoate:CoA ligase (AMP-forming)	6.2.1.17	0	0	1000	CONCOCT_24__contig4_228 | CONCOCT_24__contig4_2355 | CONCOCT_24__contig4_677
rxn00675	propanoate:CoA ligase (AMP-forming)	6.2.1.17	0	0	1000	CONCOCT_24__contig4_228 | CONCOCT_24__contig4_2355 | CONCOCT_24__contig4_677
rxn00676	3-ketoacyl-CoA thiolase	2.3.1.16	0	-1000	1000	CONCOCT_24__contig16_3 | CONCOCT_24__contig16_740
rxn00678	methylmalonyl-CoA carboxyltransferase	2.1.3.1	0	-1000	1000	CONCOCT_24__K01966 | CONCOCT_24__contig16_683 | CONCOCT_24__contig4_250
rxn00679	2-methylcitrate synthase	2.3.3.5/4.1.3.31	0	-1000	0	CONCOCT_24__contig16_571 | CONCOCT_24__contig4_1614
rxn00682	malyl coenzyme A lyase	4.1.3.24	0	-1000	1000	CONCOCT_24__contig4_189
rxn00684	dihydrofolate reductase	1.5.1.3/1.5.1.4	0	-1000	1000	((CONCOCT_24__contig4_1281))
rxn00686	dihydrofolate reductase	1.5.1.3/1.5.1.4	0	-1000	1000	((CONCOCT_24__contig4_1281))
rxn00689	folylpoly-alpha-glutamate synthetase	6.3.2.17	0	0	1000	CONCOCT_24__contig16_108
rxn00690	formyltetrahydrofolate synthetase	6.3.4.3	0	0	1000	CONCOCT_24__contig4_947
rxn00692	5,10-methylenetetrahydrofolate:glycine hydroxymethyltransferase	2.1.2.1	0	-1000	1000	CONCOCT_24__contig4_969
rxn00695	glucose-1-phosphate adenylyltransferase	2.7.7.27	0	-1000	1000	CONCOCT_24__contig4_423
rxn00704	phosphoglucomutase	5.4.2.2/2.7.5.1	0	-1000	1000	CONCOCT_24__contig4_896
rxn00708	NMN 5'-nucleotidase	3.1.3.5	0	0	1000	CONCOCT_24__contig16_90
rxn00710	orotidine-5'-phosphate decarboxylase	4.1.1.23	0	0	1000	CONCOCT_24__contig4_1611
rxn00726	anthranilate synthase	4.1.3.27	0	0	1000	((CONCOCT_24__contig4_383) & (CONCOCT_24__contig4_384))
rxn00727	anthranilate synthase	4.1.3.27	0	0	1000	((CONCOCT_24__contig4_383) & (CONCOCT_24__contig4_384))
rxn00735	D-malate/3-isopropylmalate dehydrogenase (decarboxylating)	1.1.1.85	0	-1000	0	CONCOCT_24__contig16_630 | CONCOCT_24__contig4_1494
rxn00736	oxaloacetate beta-decarboxylase	4.1.1.112/4.1.1.3/7.2.4.2	0	-1000	0	((CONCOCT_24__contig16_1002))
rxn00737	threonine deaminase	4.3.1.19/4.2.1.16	0	0	1000	CONCOCT_24__contig16_462
rxn00742	cystathionine gamma-lyase	4.4.1.1/4.2.1.15	0	0	1000	CONCOCT_24__contig4_2238 | CONCOCT_24__contig4_230 | CONCOCT_24__contig4_715
rxn00743	purple acid phosphatase	3.1.3.2	0	0	1000	CONCOCT_24__contig4_1808
rxn00747	triosephosphate isomerase	5.3.1.1	0	-1000	1000	CONCOCT_24__contig4_1025
rxn00751	choline kinase	2.7.1.32	0	0	1000	CONCOCT_24__contig4_1662
rxn00763	alcohol dehydrogenase	1.1.1.1	0	-1000	1000	CONCOCT_24__contig16_1050 | CONCOCT_24__contig16_463
rxn00770	ribose-phosphate diphosphokinase	2.7.6.1	0	0	1000	CONCOCT_24__contig4_1449 | CONCOCT_24__contig4_36
rxn00777	ribose 5-phosphate isomerase	5.3.1.6	0	-1000	1000	CONCOCT_24__contig4_506
rxn00778	phosphoglucomutase	5.4.2.2/2.7.5.1	0	-1000	1000	CONCOCT_24__contig4_896
rxn00779	glyceraldehyde-3-phosphate dehydrogenase	1.2.1.9	0	0	1000	CONCOCT_24__contig16_1100 | CONCOCT_24__contig16_985 | CONCOCT_24__contig4_1455 | CONCOCT_24__contig4_1914 | CONCOCT_24__contig4_607
rxn00781	glyceraldehyde-3-phosphate dehydrogenase	1.2.1.12	0	-1000	1000	CONCOCT_24__contig4_1023
rxn00782	glyceraldehyde-3-phosphate dehydrogenase	1.2.1.13	0	-1000	0	CONCOCT_24__contig16_1100 | CONCOCT_24__contig16_985 | CONCOCT_24__contig4_1455 | CONCOCT_24__contig4_1914 | CONCOCT_24__contig4_607
rxn00786	fructose-bisphosphate aldolase	4.1.2.13/4.1.2.7	9	-1000	1000
rxn00789	ATP phosphoribosyltransferase	2.4.2.17	9	-1000	0
rxn00790	phosphoribosylpyrophosphate amidotransferase	2.4.2.14	0	-1000	0	CONCOCT_24__contig4_964
rxn00791	anthranilate phosphoribosyltransferase	2.4.2.18	0	-1000	0	((CONCOCT_24__contig4_385))
rxn00797	uridine nucleosidase	3.2.2.3	0	-1000	1000	CONCOCT_24__contig4_1550
rxn00799	fumarase	4.2.1.2	0	-1000	1000	CONCOCT_24__contig16_863
rxn00800	5'-phosphoribosyl-4-(N-succinocarboxamide)-5-aminoimidazole lyase	4.3.2.2	0	-1000	1000	CONCOCT_24__contig4_959
rxn00802	argininosuccinase	4.3.2.1	0	-1000	1000	CONCOCT_24__contig4_1376 | CONCOCT_24__contig4_2063
rxn00806	L-leucine:2-oxoglutarate aminotransferase	2.6.1.6/2.6.1.42	0	-1000	1000	CONCOCT_24__contig16_368 | CONCOCT_24__contig4_1887 | CONCOCT_24__contig4_1956 | CONCOCT_24__contig4_24
rxn00830	isopentenyl-diphosphate delta-isomerase	5.3.3.2	0	-1000	1000	CONCOCT_24__contig4_247
rxn00831	NMN 5'-nucleotidase	3.1.3.5	0	0	1000	CONCOCT_24__contig16_90
rxn00832	IMP cyclohydrolase	3.5.4.10	0	-1000	1000	CONCOCT_24__contig4_686
rxn00834	IMP dehydrogenase	1.1.1.205/1.2.1.14	0	-1000	1000	CONCOCT_24__contig16_638
rxn00838	adenylosuccinate synthetase	6.3.4.4	0	0	1000	CONCOCT_24__contig4_552
rxn00839	GDP kinase	2.7.4.6	0	-1000	1000	CONCOCT_24__contig4_2402
rxn00840	pyruvate kinase	2.7.1.40	0	-1000	0	CONCOCT_24__contig4_323
rxn00851	D-alanine:D-alanine ligase	6.3.2.4	0	0	1000	CONCOCT_24__contig4_264
rxn00853	N-carbamoylputrescine amidohydrolase	3.5.1.53	0	0	1000	((CONCOCT_24__contig16_375 | CONCOCT_24__contig16_579) & (CONCOCT_24__contig16_933))
rxn00856	putrescine aminotransferase	2.6.1.82	0	0	1000	CONCOCT_24__contig4_1587 | CONCOCT_24__contig4_2050 | CONCOCT_24__contig4_2288 | CONCOCT_24__contig4_621
rxn00858	agmatinase	3.5.3.11	0	0	1000	CONCOCT_24__contig4_1619
rxn00859	histidinal dehydrogenase	1.1.1.23	0	0	1000	CONCOCT_24__contig4_585
rxn00862	histidine-2-oxoglutarate aminotransferase	2.6.1.38	0	-1000	1000	CONCOCT_24__contig4_1827
rxn00863	histidinal dehydrogenase	1.1.1.23	0	0	1000	CONCOCT_24__contig4_585
rxn00866	L-dopa decarboxylase	4.1.1.28/4.1.1.26/4.1.1.27	0	0	1000	((CONCOCT_24__contig4_2372))
rxn00867	histidase	4.3.1.3	0	0	1000	CONCOCT_24__contig4_1167
rxn00872	butanoyl-CoA dehydrogenase	1.3.8.1	0	-1000	0	CONCOCT_24__contig16_2 | CONCOCT_24__contig4_1073 | CONCOCT_24__contig4_1075 | CONCOCT_24__contig4_1442
rxn00873	octanoyl-CoA ligase	6.2.1.3	0	0	1000	CONCOCT_24__contig16_609 | CONCOCT_24__contig16_84 | CONCOCT_24__contig4_1913
rxn00874	acetyl-CoA acetyltransferase	2.3.1.16/2.3.1.9	0	-1000	1000	CONCOCT_24__contig16_3 | CONCOCT_24__contig16_740
rxn00875	R11-RXN	2.8.3.1/2.8.3.8	0	-1000	1000	((CONCOCT_24__contig4_1657) & (CONCOCT_24__contig4_1889)) | CONCOCT_24__contig4_542
rxn00881	myo-inositol-3-phosphate monophosphatase	3.1.3.25	0	0	1000	CONCOCT_24__contig4_1360
rxn00882	myo-inositol-3-phosphate monophosphatase	3.1.3.25	0	0	1000	CONCOCT_24__contig4_1360
rxn00883	myo-inositol-3-phosphate monophosphatase	3.1.3.25	0	0	1000	CONCOCT_24__contig4_1360
rxn00897	N-acetyl-D-mannosamine 2-epimerase	5.1.3.8	0	-1000	1000	CONCOCT_24__contig4_2136
rxn00898	2,3-Dihydroxy-3-methylvalerate dehydratase	4.2.1.9	0	0	1000	CONCOCT_24__contig16_1091 | CONCOCT_24__contig16_884 | CONCOCT_24__contig4_739
rxn00899	(S)-3-methyl-2-oxopentanoate dehydrogenase (acylating)	1.2.1.25	0	0	1000	((CONCOCT_24__contig16_218 | CONCOCT_24__contig16_310 | CONCOCT_24__contig16_559 | CONCOCT_24__contig4_2042 | CONCOCT_24__contig4_327))
rxn00902	2-isopropylmalate synthase	2.3.3.13/4.1.3.12	0	-1000	0	CONCOCT_24__contig4_1497
rxn00903	L-leucine:2-oxoglutarate aminotransferase	2.6.1.6/2.6.1.42	0	-1000	1000	CONCOCT_24__contig16_368 | CONCOCT_24__contig4_1887 | CONCOCT_24__contig4_1956 | CONCOCT_24__contig4_24
rxn00905	3-methyl-2-oxobutanoate hydroxymethyltransferase	2.1.2.11	0	-1000	0	CONCOCT_24__contig4_1566
rxn00907	methylenetetrahydrofolate dehydrogenase	1.5.1.5	0	-1000	1000	CONCOCT_24__contig4_948
rxn00908	glycine dehydrogenase	1.4.4.2	0	0	1000	((CONCOCT_24__contig4_1379) & (CONCOCT_24__contig4_967)) | CONCOCT_24__contig16_561 | CONCOCT_24__contig4_965
rxn00912	3-methyl-2-oxobutanoate hydroxymethyltransferase	2.1.2.11	0	-1000	1000	CONCOCT_24__contig4_1566
rxn00913	NMN 5'-nucleotidase	3.1.3.5	0	0	1000	CONCOCT_24__contig16_90
rxn00916	xanthosine-5'-phosphate:L-glutamine amido-ligase (AMP-forming)	6.3.5.2/6.3.4.1	0	0	1000	CONCOCT_24__contig4_887
rxn00917	xanthosine-5'-phosphate:L-glutamine amido-ligase (AMP-forming)	6.3.5.2/6.3.4.1	0	0	1000	CONCOCT_24__contig4_887
rxn00926	adenine deaminase	3.5.4.2	0	0	1000	CONCOCT_24__contig4_877
rxn00927	guanosine hydrolase	3.2.2.1	0	0	1000	CONCOCT_24__contig4_1755
rxn00928	delta1-pyrroline-2-carboxylate reductase	1.5.1.49/1.5.1.1	0	-1000	0
rxn00929	pyrroline-5-carboxylate reductase	1.5.1.2	0	-1000	0	CONCOCT_24__contig16_316
rxn00930	delta1-pyrroline-2-carboxylate reductase	1.5.1.49/1.5.1.1	0	-1000	0
rxn00931	pyrroline-5-carboxylate reductase	1.5.1.2	0	-1000	0	CONCOCT_24__contig16_316
rxn00933	proline racemase	5.1.1.4	0	-1000	1000	CONCOCT_24__contig16_614
rxn00934	malate thiokinase	6.2.1.9	0	0	1000	((CONCOCT_24__contig4_481) & (CONCOCT_24__contig4_482))
rxn00942	guanosine hydrolase	3.2.2.1	0	0	1000	CONCOCT_24__contig4_1755
rxn00946	acyl-CoA dehydrogenase	1.3.8.8	9	0	1000
rxn00947	octanoyl-CoA ligase	6.2.1.3	0	0	1000	CONCOCT_24__contig16_609 | CONCOCT_24__contig16_84 | CONCOCT_24__contig4_1913
rxn00950	cystathionine beta-lyase	4.4.1.13/4.4.1.6/4.4.1.8	0	0	1000	((CONCOCT_24__contig4_2238 | CONCOCT_24__contig4_229 | CONCOCT_24__contig4_230 | CONCOCT_24__contig4_715))
rxn00952	O-acetylhomoserine sulfhydrylase	2.5.1.49	0	0	1000	CONCOCT_24__contig4_2238 | CONCOCT_24__contig4_230 | CONCOCT_24__contig4_715
rxn00953	cystathionine beta-synthase	4.2.1.22/4.2.1.21	0	-1000	1000	CONCOCT_24__contig4_229
rxn00957	NAD+-4-hydroxybenzaldehyde dehydrogenase	1.2.1.64	0	-1000	1000	CONCOCT_24__contig16_1100 | CONCOCT_24__contig16_590 | CONCOCT_24__contig16_985 | CONCOCT_24__contig4_1455 | CONCOCT_24__contig4_1914 | CONCOCT_24__contig4_607
rxn00962	p-hydroxybenzoate hydroxylase	1.14.13.2	0	0	1000	CONCOCT_24__contig4_1662
rxn00964	4-hydroxybenzoate-CoA ligase	6.2.1.27	0	0	1000	CONCOCT_24__contig16_634 | CONCOCT_24__contig16_84
rxn00973	citrate hydro-lyase	4.2.1.3/4.2.1.4	0	-1000	1000	((CONCOCT_24__contig16_961))
rxn00974	citrate hydro-lyase	4.2.1.3/4.2.1.4	0	-1000	1000	((CONCOCT_24__contig16_961))
rxn00979	glycolaldehyde dehydrogenase	1.2.1.21	0	-1000	1000	CONCOCT_24__contig16_1100 | CONCOCT_24__contig16_590 | CONCOCT_24__contig16_985 | CONCOCT_24__contig4_1455 | CONCOCT_24__contig4_1914 | CONCOCT_24__contig4_607
rxn00986	propanoate:CoA ligase (AMP-forming)	6.2.1.17	0	0	1000	CONCOCT_24__contig4_228 | CONCOCT_24__contig4_2355 | CONCOCT_24__contig4_677
rxn00988	ACETOACETATE--COA-LIGASE-RXN	6.2.1.16	0	0	1000	CONCOCT_24__contig4_2355 | CONCOCT_24__contig4_677
rxn00990	R11-RXN	2.8.3.1/2.8.3.8	0	-1000	1000	((CONCOCT_24__contig4_1657) & (CONCOCT_24__contig4_1889))
rxn00991	hydroxymethylglutaryl-CoA lyase	4.1.3.4	0	0	1000	CONCOCT_24__contig4_2266
rxn00993	fumarylacetoacetate hydrolase	3.7.1.2	0	-1000	0	CONCOCT_24__contig16_288 | CONCOCT_24__contig16_64
rxn01011	hydroxypyruvate reductase Me	1.1.1.81	0	-1000	1000	CONCOCT_24__contig4_1064
rxn01013	hydroxypyruvate reductase Me	1.1.1.81	0	-1000	1000	CONCOCT_24__contig4_1064
rxn01018	aspartate carbamoyltransferase	2.1.3.2	0	-1000	1000	CONCOCT_24__K00609 | CONCOCT_24__contig4_414
rxn01019	ornithine carbamoyltransferase	2.1.3.3	0	-1000	1000	((CONCOCT_24__contig4_470))
rxn01022	S-methyl-5'-thioadenosine phosphorylase	2.4.2.28	0	-1000	1000	CONCOCT_24__contig4_1114
rxn01032	cumic aldehyde dehydrogenase	1.2.1.29	0	-1000	1000	CONCOCT_24__contig16_1100 | CONCOCT_24__contig16_590 | CONCOCT_24__contig16_985 | CONCOCT_24__contig4_1455 | CONCOCT_24__contig4_1914 | CONCOCT_24__contig4_607
rxn01035	benzoate-CoA ligase	6.2.1.25	0	0	1000	CONCOCT_24__contig16_634 | CONCOCT_24__contig16_84
rxn01053	glycolaldehyde dehydrogenase	1.2.1.21	0	0	1000	CONCOCT_24__contig16_1100 | CONCOCT_24__contig16_590 | CONCOCT_24__contig16_985 | CONCOCT_24__contig4_1455 | CONCOCT_24__contig4_1914 | CONCOCT_24__contig4_607
rxn01069	threonine synthase	4.2.3.1	0	-1000	1000	CONCOCT_24__contig4_796
rxn01100	phosphoglycerate kinase	2.7.2.3	0	-1000	1000	CONCOCT_24__contig4_1024
rxn01101	3-phosphoglycerate dehydrogenase	1.1.1.95	0	-1000	1000	CONCOCT_24__contig4_2453
rxn01104	2,3-bisphosphoglycerate-dependent phosphoglycerate mutase	5.4.2.11/3.1.3.13	9	0	1000
rxn01106	3PGAREARR-RXN	5.4.2.12	0	-1000	1000	CONCOCT_24__contig4_597
rxn01116	pentose-5-phosphate 3-epimerase	5.1.3.1	0	-1000	1000	CONCOCT_24__contig4_576
rxn01119	undecaprenyl-phosphate galactose phosphotransferase	2.7.8.6	0	-1000	1000	CONCOCT_24__contig16_903
rxn01121	gluconate dehydratase	4.2.1.140/4.2.1.39	0	0	1000	CONCOCT_24__contig16_1091 | CONCOCT_24__contig4_739
rxn01127	AMP kinase	2.7.4.3	0	-1000	1000	CONCOCT_24__contig4_1218
rxn01134	trehalose synthase	5.4.99.16	0	-1000	1000	CONCOCT_24__contig4_1183
rxn01136	oxalate CoA-transferase	2.8.3.2	0	-1000	1000	CONCOCT_24__contig16_379 | CONCOCT_24__contig16_81
rxn01138	ADENPHOSPHOR-RXN	2.4.2.1	0	-1000	1000	CONCOCT_24__contig4_1114
rxn01145	NMN 5'-nucleotidase	3.1.3.5	0	0	1000	CONCOCT_24__contig16_90
rxn01153	glutaminase	3.5.1.38/3.5.1.2	0	0	1000	((CONCOCT_24__contig4_1357) & (CONCOCT_24__contig4_962))
rxn01159	glutamate--methylamine ligase	6.3.4.12	0	0	1000	CONCOCT_24__contig16_1064 | CONCOCT_24__contig4_2319
rxn01169	glucokinase	2.7.1.1/2.7.1.2	0	0	1000	CONCOCT_24__contig4_1961
rxn01171	aldose 1-epimerase	5.1.3.3	0	-1000	1000
rxn01174	3-HYDROXYPROPIONATE-DEHYDROGENASE-RXN	1.1.1.59	0	-1000	1000
rxn01195	3,4-dihydroxyphthalate decarboxylase	4.1.1.69	9	0	1000
rxn01207	(S)-3-methyl-2-oxopentanoate dehydrogenase (acylating)	1.2.1.25	0	0	1000	((CONCOCT_24__contig16_218 | CONCOCT_24__contig16_310 | CONCOCT_24__contig16_559 | CONCOCT_24__contig4_2042 | CONCOCT_24__contig4_327))
rxn01210	dihydrofolate synthetase	6.3.2.12	0	0	1000	CONCOCT_24__contig16_108
rxn01211	methenyltetrahydrofolate cyclohydrolase	3.5.4.9	0	-1000	1000	CONCOCT_24__contig4_948
rxn01218	NMN 5'-nucleotidase	3.1.3.5	0	0	1000	CONCOCT_24__contig16_90
rxn01219	UMP kinase	2.7.4.22/2.7.4.14/2.7.4.5	0	-1000	1000	CONCOCT_24__contig4_1296 | CONCOCT_24__contig4_526
rxn01226	guanosine hydrolase	3.2.2.1	0	0	1000	CONCOCT_24__contig4_1755
rxn01231	sulfinoalanine decarboxylase	4.1.1.29	0	0	1000	CONCOCT_24__contig4_1248
rxn01233	taurine:2-oxoglutarate aminotransferase	2.6.1.55	0	0	1000	CONCOCT_24__contig4_1587 | CONCOCT_24__contig4_2288 | CONCOCT_24__contig4_596 | CONCOCT_24__contig4_621
rxn01241	lipoamide dehydrogenase	1.8.1.4/1.6.4.3	0	-1000	1000	CONCOCT_24__contig16_561
rxn01242	pyruvate dehydrogenase	1.2.4.1	0	0	1000	((CONCOCT_24__contig16_217 | CONCOCT_24__contig16_309 | CONCOCT_24__contig4_2041 | CONCOCT_24__contig4_326) & (CONCOCT_24__contig16_218 | CONCOCT_24__contig16_310 | CONCOCT_24__contig16_559 | CONCOCT_24__contig4_2042 | CONCOCT_24__contig4_327))
rxn01243	2-oxoglutarate decarboxylase	1.2.4.2	0	0	1000	CONCOCT_24__contig4_195
rxn01244	3-methyl-2-oxobutanoate dehydrogenase	1.2.4.4/1.2.4.3	0	0	1000	((CONCOCT_24__contig16_218 | CONCOCT_24__contig16_310 | CONCOCT_24__contig16_559 | CONCOCT_24__contig4_2042 | CONCOCT_24__contig4_327) & (CONCOCT_24__contig16_560))
rxn01251	pyridoxine-5'-phosphate oxidase	1.4.3.5	0	0	1000	CONCOCT_24__contig4_2316
rxn01252	pyridoxine-5'-phosphate oxidase	1.4.3.5	0	0	1000	CONCOCT_24__contig4_2316
rxn01255	chorismate synthase	4.2.3.5/4.6.1.4	0	0	1000	CONCOCT_24__contig4_1297
rxn01256	chorismate mutase	5.4.99.5	0	0	1000	CONCOCT_24__contig16_103
rxn01257	4-amino-4-deoxychorismate synthase	2.6.1.85/6.3.5.8	0	-1000	1000	((CONCOCT_24__contig4_383) & (CONCOCT_24__contig4_384))
rxn01258	isochorismate synthase	5.4.4.2	0	-1000	1000	CONCOCT_24__contig16_103
rxn01261	nicotinate hydroxylase	1.17.1.5/1.5.1.13	0	-1000	0	CONCOCT_24__contig16_1009
rxn01280	tartronate semialdehyde reductase	1.1.1.60	0	-1000	0	CONCOCT_24__contig16_433
rxn01281	tartronate semialdehyde reductase	1.1.1.60	0	-1000	0	CONCOCT_24__contig16_433
rxn01286	1-octanal dehydrogenase (NAD+)	1.2.1.3/1.1.1.70	0	0	1000	CONCOCT_24__contig16_1100 | CONCOCT_24__contig16_985 | CONCOCT_24__contig4_1455 | CONCOCT_24__contig4_1914
rxn01293	3-hydroxybenzyl alcohol	1.1.1.90	0	-1000	1000	CONCOCT_24__contig16_1050
rxn01297	xanthine:NAD+ oxidoreductase	1.17.1.4/1.1.1.204	0	-1000	1000	((CONCOCT_24__contig16_1009 | CONCOCT_24__contig16_265 | CONCOCT_24__contig16_602 | CONCOCT_24__contig16_965 | CONCOCT_24__contig16_992 | CONCOCT_24__contig4_2011 | CONCOCT_24__contig4_2012 | CONCOCT_24__contig4_2036 | CONCOCT_24__contig4_2427 | CONCOCT_24__contig4_848 | CONCOCT_24__contig4_856) & (CONCOCT_24__contig4_857))
rxn01299	guanosine hydrolase	3.2.2.1	0	0	1000	CONCOCT_24__contig4_1755
rxn01300	homoserine kinase	2.7.1.39	0	0	1000	CONCOCT_24__contig4_797
rxn01301	homoserine dehydrogenase	1.1.1.3	0	-1000	0	CONCOCT_24__contig4_710
rxn01302	homoserine dehydrogenase	1.1.1.3	0	-1000	0	CONCOCT_24__contig4_710
rxn01304	homoserine O-succinyltransferase	2.3.1.46	0	0	1000	CONCOCT_24__contig4_716
rxn01329	phosphomannomutase	5.4.2.8/2.7.5.7	0	-1000	1000	CONCOCT_24__contig4_896
rxn01331	D-erythrose-4-phosphate dehydrogenase	1.2.1.72	0	-1000	1000	CONCOCT_24__contig4_1023
rxn01332	3-deoxy-7-phosphoheptulonate synthase	2.5.1.54/4.1.2.15	0	0	1000	CONCOCT_24__contig4_2022 | CONCOCT_24__contig4_391
rxn01333	transaldolase	2.2.1.2	0	-1000	1000	CONCOCT_24__contig4_2302
rxn01334	fructose-bisphosphate aldolase	4.1.2.13/4.1.2.7	9	-1000	1000
rxn01343	6-phosphofructokinase	2.7.1.11	0	0	1000	CONCOCT_24__contig4_908
rxn01345	sedoheptulose bisphosphatase	3.1.3.37	0	0	1000	CONCOCT_24__contig4_1273
rxn01346	6-phosphofructokinase	2.7.1.11	0	0	1000	CONCOCT_24__contig4_908
rxn01347	6-phosphofructokinase	2.7.1.11	0	0	1000	CONCOCT_24__contig4_908
rxn01348	6-phosphofructokinase	2.7.1.11	0	0	1000	CONCOCT_24__contig4_908
rxn01351	dUTP diphosphatase	3.6.1.23/3.6.1.9/3.6.1.19	0	0	1000	CONCOCT_24__contig16_848
rxn01353	GDP kinase	2.7.4.6	0	-1000	1000	CONCOCT_24__contig4_2402
rxn01354	pyruvate kinase	2.7.1.40	0	-1000	0	CONCOCT_24__contig4_323
rxn01358	ADENPHOSPHOR-RXN	2.4.2.1	0	-1000	1000	CONCOCT_24__contig4_1114
rxn01362	orotate phosphoribosyltransferase	2.4.2.10	9	-1000	0
rxn01377	(indole-3-yl)acetonitrilase	3.5.5.1	0	0	1000	CONCOCT_24__contig16_908
rxn01387	isocitrate dehydrogenase	1.1.1.42	0	-1000	1000	CONCOCT_24__contig4_599
rxn01388	citrate hydro-lyase	4.2.1.3/4.2.1.4	0	-1000	1000	((CONCOCT_24__contig16_961))
rxn01416	thiosulfate sulfurtransferase	2.8.1.1	0	0	1000	CONCOCT_24__contig4_737
rxn01418	2-oxoglutarate decarboxylase	1.2.4.2	0	0	1000	CONCOCT_24__contig16_558 | CONCOCT_24__contig16_561 | CONCOCT_24__contig4_195 | CONCOCT_24__contig4_196
rxn01419	threo-isohomocitrate dehydrogenase	1.1.1.87/1.1.1.286	0	0	1000	((CONCOCT_24__contig16_630) & (CONCOCT_24__contig4_599))
rxn01423	L-2-aminoadipate aminotransferase	2.6.1.39	0	-1000	1000	CONCOCT_24__contig4_1420
rxn01424	2-oxoglutarate decarboxylase	1.2.4.2	0	0	1000	CONCOCT_24__contig4_195
rxn01434	arginosuccinate synthetase	6.3.4.5	0	0	1000	CONCOCT_24__contig16_342 | CONCOCT_24__contig4_2062
rxn01445	NMN 5'-nucleotidase	3.1.3.5	0	0	1000	CONCOCT_24__contig16_90
rxn01446	ADENPHOSPHOR-RXN	2.4.2.1	0	-1000	1000	CONCOCT_24__contig4_1114
rxn01451	(S)-3-hydroxybutyryl-CoA dehydrogenase	1.1.1.35	0	-1000	1000	((CONCOCT_24__contig16_4 | CONCOCT_24__contig4_782))
rxn01452	3-hydroxybutyryl-CoA dehydrogenase	1.1.1.157	0	-1000	0	CONCOCT_24__contig4_1074
rxn01459	1-octanal dehydrogenase (NAD+)	1.2.1.3/1.1.1.70	0	0	1000	CONCOCT_24__contig16_1100 | CONCOCT_24__contig16_985 | CONCOCT_24__contig4_1455 | CONCOCT_24__contig4_1914
rxn01462	guanidinobutyrase	3.5.3.7	0	0	1000	CONCOCT_24__contig4_1619
rxn01465	dihydroorotase	3.5.2.3	0	-1000	1000	CONCOCT_24__contig16_941 | CONCOCT_24__contig4_1342
rxn01474	2-keto-6-phosphogluconate reductase	1.1.1.43	0	-1000	0	CONCOCT_24__contig4_1064
rxn01475	2-keto-6-phosphogluconate reductase	1.1.1.43	0	-1000	0	CONCOCT_24__contig4_1064
rxn01477	phosphogluconate dehydratase	4.2.1.12	0	0	1000	CONCOCT_24__contig16_1091 | CONCOCT_24__contig4_739
rxn01480	3-hydroxyisobutyrate dehydrogenase	1.1.1.31	9	-1000	1000
rxn01484	N-acetylglucosamine-6-phosphate deacetylase	3.5.1.25/3.5.1.80	0	0	1000	CONCOCT_24__contig4_41
rxn01485	phosphoglucosamine mutase	5.4.2.10	0	-1000	1000	CONCOCT_24__contig4_896
rxn01499	L-dopa decarboxylase	4.1.1.28/4.1.1.26/4.1.1.27	0	0	1000	((CONCOCT_24__contig4_2372))
rxn01501	hydroxymethylglutaryl-CoA reductase	1.1.1.34	0	-1000	0	CONCOCT_24__contig16_3 | CONCOCT_24__contig16_740
rxn01503	succinyl-CoA-glutarate CoA-transferase	2.8.3.13	0	-1000	1000	((CONCOCT_24__contig16_379 | CONCOCT_24__contig16_77 | CONCOCT_24__contig16_81 | CONCOCT_24__contig4_213 | CONCOCT_24__contig4_2267 | CONCOCT_24__contig4_472))
rxn01504	methylglutaconyl-CoA hydratase, mitochondrial	4.2.1.18	0	-1000	1000	CONCOCT_24__contig16_682 | CONCOCT_24__contig16_750 | CONCOCT_24__contig4_1440
rxn01505	PHOSACETYLGLUCOSAMINEMUT-RXN	5.4.2.3/2.7.5.2	0	-1000	1000	CONCOCT_24__contig4_1334
rxn01507	NMN 5'-nucleotidase	3.1.3.5	0	0	1000	CONCOCT_24__contig16_90
rxn01512	GDP kinase	2.7.4.6	0	-1000	1000	CONCOCT_24__contig4_2402
rxn01513	dTMP kinase	2.7.4.12/2.7.4.13/2.7.4.9	0	-1000	1000	CONCOCT_24__contig4_1327
rxn01517	dTMP kinase	2.7.4.12/2.7.4.13/2.7.4.9	0	-1000	1000	CONCOCT_24__contig4_1327
rxn01519	dUTP diphosphatase	3.6.1.23/3.6.1.9/3.6.1.19	0	0	1000	CONCOCT_24__contig16_848
rxn01521	NMN 5'-nucleotidase	3.1.3.5	0	0	1000	CONCOCT_24__contig16_90
rxn01522	xanthine:NAD+ oxidoreductase	1.17.1.4/1.1.1.204	0	-1000	1000	((CONCOCT_24__contig16_1009 | CONCOCT_24__contig16_265 | CONCOCT_24__contig16_602 | CONCOCT_24__contig16_965 | CONCOCT_24__contig16_992 | CONCOCT_24__contig4_2011 | CONCOCT_24__contig4_2012 | CONCOCT_24__contig4_2036 | CONCOCT_24__contig4_2427 | CONCOCT_24__contig4_848 | CONCOCT_24__contig4_856))
rxn01530	alcohol dehydrogenase	1.1.1.1	0	-1000	1000	CONCOCT_24__contig16_1050 | CONCOCT_24__contig16_463
rxn01539	purple acid phosphatase	3.1.3.2	0	-1000	0	CONCOCT_24__contig4_1808
rxn01545	guanosine hydrolase	3.2.2.1	0	-1000	1000	CONCOCT_24__contig4_1755
rxn01548	ADENPHOSPHOR-RXN	2.4.2.1	0	-1000	1000	CONCOCT_24__contig4_1114
rxn01564	tryptamine oxidase	1.4.3.4/1.4.3.9	0	0	1000	CONCOCT_24__contig4_534
rxn01571	feruloyl-CoA synthetase	6.2.1.34	0	0	1000	CONCOCT_24__contig16_609 | CONCOCT_24__contig16_634 | CONCOCT_24__contig16_84 | CONCOCT_24__contig16_93 | CONCOCT_24__contig4_1913 | CONCOCT_24__contig4_781
rxn01575	L-leucine:2-oxoglutarate aminotransferase	2.6.1.6/2.6.1.42	0	-1000	1000	CONCOCT_24__contig16_368 | CONCOCT_24__contig4_1887 | CONCOCT_24__contig4_1956 | CONCOCT_24__contig4_24
rxn01578	delta1-pyrroline-2-carboxylate reductase	1.5.1.49/1.5.1.1	0	0	1000
rxn01579	delta1-pyrroline-2-carboxylate reductase	1.5.1.49/1.5.1.1	0	0	1000
rxn01597	3-hydroxybenzyl alcohol	1.1.1.90	0	-1000	1000	CONCOCT_24__contig16_1050
rxn01601	dihydrofolate reductase	1.5.1.3/1.5.1.4	0	-1000	1000	((CONCOCT_24__contig4_1281))
rxn01602	dihydrofolate reductase	1.5.1.3/1.5.1.4	0	-1000	0	((CONCOCT_24__contig4_1281))
rxn01603	dihydrofolate synthetase	6.3.2.12	0	0	1000	CONCOCT_24__contig16_108
rxn01626	dihydropyrimidinase	3.5.2.2	0	0	1000	CONCOCT_24__contig16_10 | CONCOCT_24__contig4_865
rxn01629	glutamate-1-semialdehyde 2,1-aminomutase	5.4.3.8	0	-1000	1000	CONCOCT_24__contig16_830 | CONCOCT_24__contig4_1415 | CONCOCT_24__contig4_1965 | CONCOCT_24__contig4_455 | CONCOCT_24__contig4_464
rxn01631	5-aminovalerate aminotransferase	2.6.1.48	0	-1000	1000	CONCOCT_24__contig16_1066 | CONCOCT_24__contig4_596 | CONCOCT_24__contig4_621
rxn01639	formiminoglutamate formiminohydrolase	3.5.3.8	0	0	1000	CONCOCT_24__contig16_698
rxn01643	aspartate-semialdehyde dehydrogenase	1.2.1.11	0	-1000	1000	CONCOCT_24__contig4_709
rxn01644	4-hydroxy-tetrahydrodipicolinate synthase	4.3.3.7/4.2.1.52	0	0	1000	CONCOCT_24__contig16_983
rxn01646	ADENPHOSPHOR-RXN	2.4.2.1	0	0	1000	CONCOCT_24__contig4_1114
rxn01647	ADENPHOSPHOR-RXN	2.4.2.1	0	0	1000	CONCOCT_24__contig4_1114
rxn01649	ADENPHOSPHOR-RXN	2.4.2.1	0	0	1000	CONCOCT_24__contig4_1114
rxn01652	aminomethyltransferase	2.1.2.10	0	-1000	1000	CONCOCT_24__contig4_965
rxn01667	pyruvate kinase	2.7.1.40	0	-1000	0	CONCOCT_24__contig4_323
rxn01670	NMN 5'-nucleotidase	3.1.3.5	0	0	1000	CONCOCT_24__contig16_90
rxn01672	dCTP deaminase	3.5.4.13	0	0	1000	CONCOCT_24__contig4_2437
rxn01673	GDP kinase	2.7.4.6	0	-1000	1000	CONCOCT_24__contig4_2402
rxn01675	dTDP-glucose pyrophosphorylase	2.7.7.24	0	-1000	1000	CONCOCT_24__contig4_2446
rxn01678	GDP kinase	2.7.4.6	0	-1000	1000	CONCOCT_24__contig4_2402
rxn01682	tryptophan synthase	4.2.1.20	0	-1000	1000	((CONCOCT_24__contig4_388) & (CONCOCT_24__contig4_389))
rxn01683	guanosine hydrolase	3.2.2.1	0	-1000	1000	CONCOCT_24__contig4_1755
rxn01684	ADENPHOSPHOR-RXN	2.4.2.1	0	-1000	1000	CONCOCT_24__contig4_1114
rxn01710	alcohol dehydrogenase	1.1.1.1	0	-1000	1000	CONCOCT_24__contig16_1050 | CONCOCT_24__contig16_463 | CONCOCT_24__contig4_1345
rxn01715	phenylethylamine oxidase	1.4.3.21	0	0	1000	CONCOCT_24__contig16_61 | CONCOCT_24__contig4_534
rxn01731	succinyl-CoA synthetase	6.2.1.5	0	-1000	1000	((CONCOCT_24__contig4_481) & (CONCOCT_24__contig4_482))
rxn01732	itaconyl-CoA synthetase	6.2.1.4	0	-1000	1000	((CONCOCT_24__contig4_481) & (CONCOCT_24__contig4_482))
rxn01733	itaconyl-CoA synthetase	6.2.1.4	0	-1000	1000	((CONCOCT_24__contig4_481) & (CONCOCT_24__contig4_482))
rxn01734	succinyl CoA:L-malate CoA transferase	2.8.3.22	0	-1000	1000	((CONCOCT_24__contig16_379 | CONCOCT_24__contig16_77 | CONCOCT_24__contig16_81 | CONCOCT_24__contig4_213 | CONCOCT_24__contig4_2267))
rxn01735	cystathionine beta-lyase	4.4.1.13/4.4.1.6/4.4.1.8	0	-1000	1000	((CONCOCT_24__contig4_2238 | CONCOCT_24__contig4_229 | CONCOCT_24__contig4_230 | CONCOCT_24__contig4_715))
rxn01739	shikimate kinase	2.7.1.71	0	0	1000	CONCOCT_24__contig4_1159
rxn01747	allantoate amidohydrolase	3.5.3.9	0	0	1000	CONCOCT_24__contig16_1092 | CONCOCT_24__contig16_481 | CONCOCT_24__contig4_2081
rxn01748	allantoinase	3.5.2.5	0	0	1000	CONCOCT_24__contig16_941 | CONCOCT_24__contig4_865
rxn01753	xylonate dehydratase	4.2.1.82	0	0	1000	CONCOCT_24__contig4_739
rxn01757	aspartate aminotransferase	2.6.1.1	0	-1000	1000	CONCOCT_24__contig4_1420
rxn01791	pantoate:beta-alanine ligase	6.3.2.1	0	0	1000	CONCOCT_24__contig4_1565
rxn01799	ADENPHOSPHOR-RXN	2.4.2.1	0	-1000	1000	CONCOCT_24__contig4_1114
rxn01802	glutaryl-CoA dehydrogenase	1.3.8.6	0	0	1000	CONCOCT_24__contig4_1073 | CONCOCT_24__contig4_1075 | CONCOCT_24__contig4_1442
rxn01804	itaconyl-CoA hydratase	4.2.1.56	0	-1000	1000	CONCOCT_24__contig4_473
rxn01805	itaconyl-CoA hydratase	4.2.1.56	0	-1000	1000	CONCOCT_24__contig4_473
rxn01816	O-succinylhomoserine(thiol)-lyase	2.5.1.48	0	-1000	1000	CONCOCT_24__contig4_2238 | CONCOCT_24__contig4_230
rxn01828	L-arabonate dehydratase	4.2.1.25	0	0	1000	CONCOCT_24__contig16_1091 | CONCOCT_24__contig16_884 | CONCOCT_24__contig4_739
rxn01833	phenylethylamine oxidase	1.4.3.21	0	0	1000	CONCOCT_24__contig16_61 | CONCOCT_24__contig4_534
rxn01836	tryptamine oxidase	1.4.3.4/1.4.3.9	0	0	1000	CONCOCT_24__contig4_534
rxn01840	RXN-5581	1.2.1.5	0	-1000	1000	CONCOCT_24__contig16_1100 | CONCOCT_24__contig16_590 | CONCOCT_24__contig16_985 | CONCOCT_24__contig4_1455 | CONCOCT_24__contig4_1914 | CONCOCT_24__contig4_607
rxn01841	RXN-5581	1.2.1.5	0	-1000	1000	CONCOCT_24__contig16_1100 | CONCOCT_24__contig16_985 | CONCOCT_24__contig4_1455 | CONCOCT_24__contig4_1914 | CONCOCT_24__contig4_607
rxn01842	phenylacetate-CoA ligase	6.2.1.30/6.2.1.21	0	0	1000	CONCOCT_24__contig16_747
rxn01843	guanidinobutyramidase	3.5.1.4	0	0	1000	CONCOCT_24__contig16_340 | CONCOCT_24__contig16_690 | CONCOCT_24__contig4_1054 | CONCOCT_24__contig4_1369
rxn01851	1-octanal dehydrogenase (NAD+)	1.2.1.3/1.1.1.70	0	0	1000	CONCOCT_24__contig16_1100 | CONCOCT_24__contig16_985 | CONCOCT_24__contig4_1455 | CONCOCT_24__contig4_1914 | CONCOCT_24__contig4_607
rxn01859	ADENPHOSPHOR-RXN	2.4.2.1	0	-1000	1000	CONCOCT_24__contig4_1114
rxn01867	betaine aldehyde dehydrogenase	1.2.1.8	0	0	1000	CONCOCT_24__contig16_1100 | CONCOCT_24__contig16_590 | CONCOCT_24__contig16_985 | CONCOCT_24__contig4_1455 | CONCOCT_24__contig4_1914 | CONCOCT_24__contig4_607
rxn01868	betaine aldehyde dehydrogenase	1.2.1.8	0	-1000	1000	CONCOCT_24__contig16_1100 | CONCOCT_24__contig16_590 | CONCOCT_24__contig16_985 | CONCOCT_24__contig4_1455 | CONCOCT_24__contig4_1914 | CONCOCT_24__contig4_607
rxn01870	fructose-bisphosphate aldolase	4.1.2.13/4.1.2.7	9	-1000	1000
rxn01871	dihydrolipoyllysine-residue acetyltransferase	2.3.1.12	0	-1000	1000	CONCOCT_24__contig16_311 | CONCOCT_24__contig16_558 | CONCOCT_24__contig4_196
rxn01872	dihydrolipoyltranssuccinylase	2.3.1.61	0	-1000	1000	CONCOCT_24__contig16_558 | CONCOCT_24__contig4_196
rxn01873	dihydrolipoyltranssuccinylase	2.3.1.61	0	-1000	1000	CONCOCT_24__contig16_558 | CONCOCT_24__contig4_196
rxn01902	alcohol dehydrogenase	1.1.1.1	0	-1000	1000	CONCOCT_24__contig16_1050 | CONCOCT_24__contig16_463
rxn01903	phenylethylamine oxidase	1.4.3.21	0	0	1000	CONCOCT_24__contig16_61 | CONCOCT_24__contig4_534
rxn01906	aspartate aminotransferase	2.6.1.1	0	-1000	1000	CONCOCT_24__contig4_1420
rxn01917	[LysW]-L-glutamate 5-kinase	2.7.2.8	9	-1000	1000
rxn01918	cumic aldehyde dehydrogenase	1.2.1.29	0	-1000	1000	CONCOCT_24__contig16_1100 | CONCOCT_24__contig16_590 | CONCOCT_24__contig16_985 | CONCOCT_24__contig4_1455 | CONCOCT_24__contig4_1914 | CONCOCT_24__contig4_607
rxn01923	butanoyl-CoA dehydrogenase	1.3.8.1	0	0	1000	CONCOCT_24__contig16_2 | CONCOCT_24__contig4_1073 | CONCOCT_24__contig4_1075 | CONCOCT_24__contig4_1442
rxn01925	dihydrolipoyllysine-residue (2-methylpropanoyl)transferase	2.3.1.168	0	-1000	1000	CONCOCT_24__contig16_558
rxn01937	1-octanal dehydrogenase (NAD+)	1.2.1.3/1.1.1.70	0	-1000	1000	CONCOCT_24__contig16_1100 | CONCOCT_24__contig16_985 | CONCOCT_24__contig4_1455 | CONCOCT_24__contig4_1914
rxn01943	cumic aldehyde dehydrogenase	1.2.1.29	0	-1000	1000	CONCOCT_24__contig16_1100 | CONCOCT_24__contig16_590 | CONCOCT_24__contig16_985 | CONCOCT_24__contig4_1455 | CONCOCT_24__contig4_1914 | CONCOCT_24__contig4_607
rxn01944	RXN-5581	1.2.1.5	0	-1000	1000	CONCOCT_24__contig16_1100 | CONCOCT_24__contig16_985 | CONCOCT_24__contig4_1455 | CONCOCT_24__contig4_1914 | CONCOCT_24__contig4_607
rxn01945	4-hydroxyphenylacetate 3-monooxygenase	1.14.14.9/1.14.13.3	0	0	1000	((CONCOCT_24__contig16_986))
rxn01947	L-phenylalanine:2-oxoglutarate aminotransferase	2.6.1.1/2.6.1.57/2.6.1.27	0	-1000	1000	CONCOCT_24__contig4_1420
rxn01948	L-dopa decarboxylase	4.1.1.28/4.1.1.26/4.1.1.27	0	0	1000	((CONCOCT_24__contig4_2372))
rxn01961	NMN 5'-nucleotidase	3.1.3.5	0	0	1000	CONCOCT_24__contig16_90
rxn01962	dUTP diphosphatase	3.6.1.23/3.6.1.9/3.6.1.19	0	0	1000	CONCOCT_24__contig16_848
rxn01964	tryptophan synthase	4.2.1.20	0	0	1000	((CONCOCT_24__contig4_388) & (CONCOCT_24__contig4_389))
rxn01972	N-acetyl-diaminopimelate deacetylase	3.5.1.47/3.1.1.62	0	0	1000	CONCOCT_24__contig16_711 | CONCOCT_24__contig16_793
rxn01975	glucose-6-phosphate 1-dehydrogenase	1.1.1.49	0	-1000	1000	CONCOCT_24__contig4_2300
rxn01977	glucose-6-phosphate isomerase	5.3.1.9	9	-1000	1000
rxn01985	ADENPHOSPHOR-RXN	2.4.2.1	0	-1000	1000	CONCOCT_24__contig4_1114
rxn01993	2-hydroxymuconate semialdehyde dehydrogenase	1.2.1.85	0	-1000	1000	CONCOCT_24__contig16_1100 | CONCOCT_24__contig16_985 | CONCOCT_24__contig4_1455 | CONCOCT_24__contig4_1914 | CONCOCT_24__contig4_607
rxn01996	methylmalonyl CoA epimerase	5.1.99.1	9	-1000	1000
rxn01997	dTDP-glucose 4,6-dehydratase	4.2.1.46	0	0	1000	CONCOCT_24__contig4_1307
rxn02004	trehalose-6-phosphate phosphatase	3.1.3.12	9	0	1000
rxn02008	UDP-N-acetylmuramoylalanine--D-glutamate ligase	6.3.2.9	0	0	1000	CONCOCT_24__contig4_261
rxn02009	UDP-N-acetylmuramoyl-L-alanyl-D-glutamate--lysine ligase	6.3.2.7	0	0	1000	CONCOCT_24__contig4_1052
rxn02011	UDP-N-acetylmuramoyl-L-alanyl-D-glutamate--2,6-diaminopimelate ligase	6.3.2.13	0	0	1000	CONCOCT_24__contig4_1052
rxn02021	mercury(II) reductase	1.16.1.1	0	-1000	0	CONCOCT_24__contig16_561
rxn02041	beta-cyano-L-alanine synthase	4.4.1.9	0	-1000	1000	CONCOCT_24__contig4_1643 | CONCOCT_24__contig4_229
rxn02081	tryptamine oxidase	1.4.3.4/1.4.3.9	0	0	1000	CONCOCT_24__contig4_534
rxn02085	urocanase	4.2.1.49	0	-1000	0	CONCOCT_24__contig4_1168
rxn02087	tryptamine oxidase	1.4.3.4/1.4.3.9	0	0	1000	CONCOCT_24__contig4_534
rxn02090	creatinine deaminase	3.5.4.21	0	0	1000	CONCOCT_24__contig16_937
rxn02106	1-octanal dehydrogenase (NAD+)	1.2.1.3/1.1.1.70	0	-1000	1000	CONCOCT_24__contig16_1100 | CONCOCT_24__contig16_985 | CONCOCT_24__contig4_1455 | CONCOCT_24__contig4_1914
rxn02107	salicylaldehyde dehydrogenase	1.2.1.65	0	-1000	1000	CONCOCT_24__contig16_1100 | CONCOCT_24__contig16_985 | CONCOCT_24__contig4_1455 | CONCOCT_24__contig4_1914 | CONCOCT_24__contig4_607
rxn02121	succinyl CoA:L-malate CoA transferase	2.8.3.22	0	-1000	1000	((CONCOCT_24__contig16_379 | CONCOCT_24__contig16_77 | CONCOCT_24__contig16_81 | CONCOCT_24__contig4_213 | CONCOCT_24__contig4_2267))
rxn02122	1-octanal dehydrogenase (NAD+)	1.2.1.3/1.1.1.70	0	0	1000	CONCOCT_24__contig16_1100 | CONCOCT_24__contig16_985 | CONCOCT_24__contig4_1455 | CONCOCT_24__contig4_1914
rxn02124	naphthalene 1,2-dioxygenase	1.14.12.12	0	0	1000	CONCOCT_24__contig16_598
rxn02125	naphthalene 1,2-dioxygenase	1.14.12.12	0	0	1000	CONCOCT_24__contig16_598
rxn02128	pantothenate kinase	2.7.1.33	0	0	1000	CONCOCT_24__contig4_1568 | CONCOCT_24__contig4_1801
rxn02138	UDP-glucose 4-epimerase	5.1.3.2	0	-1000	1000	CONCOCT_24__contig4_494
rxn02140	furoyl-CoA synthetase	6.2.1.31	0	0	1000	CONCOCT_24__contig16_609 | CONCOCT_24__contig16_84 | CONCOCT_24__contig16_93
rxn02143	beta-ketoadipate:succinyl CoA transferase	2.8.3.6	0	-1000	1000	((CONCOCT_24__contig4_1657) & (CONCOCT_24__contig4_1658))
rxn02149	chlorogenic acid esterase	3.1.1.42	0	0	1000	CONCOCT_24__contig4_433
rxn02154	dUTP diphosphatase	3.6.1.23/3.6.1.9/3.6.1.19	0	0	1000	CONCOCT_24__contig16_848
rxn02155	nicotinamide mononucleotide adenylyltransferase	2.7.7.18	0	-1000	1000	CONCOCT_24__contig4_539
rxn02159	histidinal dehydrogenase	1.1.1.23	0	-1000	1000	CONCOCT_24__contig4_585
rxn02160	histidinol phosphate phosphatase	3.1.3.15	9	0	1000
rxn02165	4-nitrophenol 2-monooxygenase	1.14.13.29	0	0	1000	CONCOCT_24__contig16_986
rxn02166	purple acid phosphatase	3.1.3.2	0	0	1000	CONCOCT_24__contig4_1808
rxn02167	(S)-3-hydroxybutanoyl-CoA dehydrogenase	4.2.1.150	0	-1000	1000	CONCOCT_24__contig4_1440
rxn02168	(S)-3-hydroxybutanoyl-CoA dehydrogenase	4.2.1.150	0	-1000	1000	CONCOCT_24__contig4_1440
rxn02173	D-galactonate dehydratase	4.2.1.140/4.2.1.6	0	0	1000	CONCOCT_24__contig16_1091 | CONCOCT_24__contig16_884 | CONCOCT_24__contig4_739
rxn02175	pantetheine-phosphate adenylyltransferase	2.7.7.3	0	-1000	1000	CONCOCT_24__contig4_376
rxn02176	dUTP diphosphatase	3.6.1.23/3.6.1.9/3.6.1.19	0	0	1000	CONCOCT_24__contig16_848
rxn02181	enoyl-CoA hydratase	4.2.1.17	0	-1000	1000	((CONCOCT_24__contig16_750 | CONCOCT_24__contig4_1440))
rxn02185	2-aceto-2-hydroxy-butyrate synthase	2.2.1.6/4.1.3.18	0	-1000	1000	((CONCOCT_24__contig16_758 | CONCOCT_24__contig4_1094 | CONCOCT_24__contig4_1180 | CONCOCT_24__contig4_1266 | CONCOCT_24__contig4_1756 | CONCOCT_24__contig4_199 | CONCOCT_24__contig4_701))
rxn02186	(R)-2,3-dihydroxy-3-methylpentanoate:NADP+ oxidoreductase (isomerizing)	1.1.1.86/1.1.1.89	0	0	1000	CONCOCT_24__contig4_703
rxn02190	dihydropyrimidinase	3.5.2.2	0	-1000	1000	CONCOCT_24__contig16_10 | CONCOCT_24__contig4_865
rxn02200	(2-amino-4-hydroxy-7,8-dihydropteridin-6-yl)methyl-diphosphate:4-aminobenzoate 2-amino-4-hydroxydihydropteridine-6-methenyltransferase	2.5.1.15	0	0	1000	CONCOCT_24__contig4_340
rxn02201	(2-amino-4-hydroxy-7,8-dihydropteridin-6-yl)methyl-diphosphate:4-aminobenzoate 2-amino-4-hydroxydihydropteridine-6-methenyltransferase	2.5.1.15	0	0	1000	CONCOCT_24__contig4_340
rxn02212	3-dehydroquinate synthase	4.2.3.4/4.6.1.3	0	0	1000	CONCOCT_24__contig4_1159
rxn02219	(indole-3-yl)acetonitrilase	3.5.5.1	0	0	1000	CONCOCT_24__contig16_908
rxn02222	guanidinobutyramidase	3.5.1.4	0	0	1000	CONCOCT_24__contig16_340 | CONCOCT_24__contig16_690 | CONCOCT_24__contig4_1054 | CONCOCT_24__contig4_1369
rxn02224	RXN-8162	1.2.1.31	0	-1000	0	((CONCOCT_24__contig16_1100 | CONCOCT_24__contig4_1455 | CONCOCT_24__contig4_1914))
rxn02226	RXN-8162	1.2.1.31	0	-1000	1000	((CONCOCT_24__contig16_1100 | CONCOCT_24__contig4_1455 | CONCOCT_24__contig4_1914))
rxn02227	RXN-8162	1.2.1.31	0	-1000	1000	((CONCOCT_24__contig16_1100 | CONCOCT_24__contig4_1455 | CONCOCT_24__contig4_1914))
rxn02235	1,3-propanediol dehydrogenase	1.1.1.202	0	-1000	1000	CONCOCT_24__contig4_1345
rxn02246	cysteine synthase	2.5.1.47	0	-1000	1000	CONCOCT_24__contig4_1643 | CONCOCT_24__contig4_229
rxn02250	phenylethylamine oxidase	1.4.3.21	0	0	1000	CONCOCT_24__contig16_61
rxn02258	succinyl CoA:L-malate CoA transferase	2.8.3.22	0	-1000	1000	((CONCOCT_24__contig16_379 | CONCOCT_24__contig16_77 | CONCOCT_24__contig16_81 | CONCOCT_24__contig4_213 | CONCOCT_24__contig4_2267))
rxn02260	3-hydroxypropanonyl-CoA hydrolase	3.1.2.4	0	0	1000	CONCOCT_24__contig16_750 | CONCOCT_24__contig4_1440
rxn02261	3-hydroxypropanonyl-CoA hydrolase	3.1.2.4	0	-1000	0	CONCOCT_24__contig16_750 | CONCOCT_24__contig4_1440
rxn02264	uroporphyrinogen III cosynthetase	4.2.1.75	9	-1000	1000
rxn02267	S-2-methylbutryl-CoA:FAD oxidoreductase	1.3.8.5/1.3.1.52	0	-1000	0	CONCOCT_24__contig4_1732
rxn02268	butanoyl-CoA dehydrogenase	1.3.8.1	0	0	1000	CONCOCT_24__contig16_2 | CONCOCT_24__contig4_1073 | CONCOCT_24__contig4_1075 | CONCOCT_24__contig4_1442
rxn02269	(S)-3-methyl-2-oxopentanoate dehydrogenase (acylating)	1.2.1.25	0	0	1000	((CONCOCT_24__contig16_218 | CONCOCT_24__contig16_310 | CONCOCT_24__contig16_559 | CONCOCT_24__contig4_2042 | CONCOCT_24__contig4_327))
rxn02271	dihydrolipoyllysine-residue (2-methylpropanoyl)transferase	2.3.1.168	0	-1000	1000	CONCOCT_24__contig16_558
rxn02273	4-guanidinobutyraldehyde dehydrogenase	1.2.1.54	0	-1000	1000	CONCOCT_24__contig16_1100 | CONCOCT_24__contig16_985 | CONCOCT_24__contig4_1455 | CONCOCT_24__contig4_1914 | CONCOCT_24__contig4_607
rxn02274	2-oxoarginine decarboxylase	4.1.1.75	0	0	1000	CONCOCT_24__contig16_758 | CONCOCT_24__contig4_1094 | CONCOCT_24__contig4_1266 | CONCOCT_24__contig4_199 | CONCOCT_24__contig4_701
rxn02275	guanidinobutyramidase	3.5.1.4	0	0	1000	CONCOCT_24__contig16_340 | CONCOCT_24__contig16_690 | CONCOCT_24__contig4_1054 | CONCOCT_24__contig4_1369
rxn02281	N-methylhydantoin amidohydrolase	3.5.2.14	0	0	1000	((CONCOCT_24__contig16_1020 | CONCOCT_24__contig16_1021) & (CONCOCT_24__contig16_1082 | CONCOCT_24__contig16_1085 | CONCOCT_24__contig16_650 | CONCOCT_24__contig4_1998 | CONCOCT_24__contig4_2174 | CONCOCT_24__contig4_2265) & (CONCOCT_24__contig16_1083 | CONCOCT_24__contig16_651 | CONCOCT_24__contig4_1997 | CONCOCT_24__contig4_2264) & (CONCOCT_24__contig16_1084 | CONCOCT_24__contig4_2175))
rxn02284	UDP-N-acetylenolpyruvoylglucosamine reductase	1.3.1.98/1.1.1.158	9	-1000	0
rxn02285	UDP-N-acetylenolpyruvoylglucosamine reductase	1.3.1.98/1.1.1.158	9	-1000	0
rxn02286	UDP-N-acetylmuramoyl--L-alanine ligase	6.3.2.8	0	0	1000	CONCOCT_24__contig4_263
rxn02288	uroporphyrinogen decarboxylase	4.1.1.37	0	0	1000	CONCOCT_24__contig4_2413
rxn02290	lanosterol synthase	5.4.99.7	0	0	1000	CONCOCT_24__contig4_246
rxn02291	cycloartenol synthase	5.4.99.8	0	-1000	1000	CONCOCT_24__contig4_246
rxn02302	O-succinylhomoserine(thiol)-lyase	2.5.1.48	0	-1000	1000	CONCOCT_24__contig4_2238 | CONCOCT_24__contig4_230
rxn02303	coproporphyrinogen III oxidase	1.3.3.3	0	0	1000
rxn02304	protoporphyrinogen oxidase	1.3.3.4	0	0	1000	CONCOCT_24__contig4_2410
rxn02312	7,8-diaminopelargonic acid synthase	2.6.1.62	0	-1000	1000	CONCOCT_24__contig4_1587 | CONCOCT_24__contig4_2288 | CONCOCT_24__contig4_596 | CONCOCT_24__contig4_621
rxn02314	6-phosphofructokinase	2.7.1.11	0	0	1000	CONCOCT_24__contig4_908
rxn02315	6-phosphofructokinase	2.7.1.11	0	0	1000	CONCOCT_24__contig4_908
rxn02316	6-phosphofructokinase	2.7.1.11	0	0	1000	CONCOCT_24__contig4_908
rxn02317	6-phosphofructokinase	2.7.1.11	0	0	1000	CONCOCT_24__contig4_908
rxn02320	histidinol phosphate aminotransferase	2.6.1.9	0	-1000	1000	CONCOCT_24__contig4_1827
rxn02332	6-phospho-lactosidase	3.2.1.85	0	0	1000	CONCOCT_24__contig4_1770
rxn02341	4'-phosphopantothenoylcysteine decarboxylase	4.1.1.36	0	0	1000	CONCOCT_24__contig4_1248
rxn02342	pyruvate dehydrogenase	1.2.4.1	0	-1000	1000	((CONCOCT_24__contig16_217 | CONCOCT_24__contig16_309 | CONCOCT_24__contig4_2041 | CONCOCT_24__contig4_326) & (CONCOCT_24__contig16_218 | CONCOCT_24__contig16_310 | CONCOCT_24__contig16_559 | CONCOCT_24__contig4_2042 | CONCOCT_24__contig4_327))
rxn02345	3-hydroxybutyryl-CoA epimerase	5.1.2.3	0	-1000	1000
rxn02350	1-octanal dehydrogenase (NAD+)	1.2.1.3/1.1.1.70	0	-1000	1000	CONCOCT_24__contig16_1100 | CONCOCT_24__contig16_985 | CONCOCT_24__contig4_1455 | CONCOCT_24__contig4_1914
rxn02356	pyrroline-5-carboxylate reductase	1.5.1.2	0	0	1000	CONCOCT_24__contig16_316
rxn02358	pyrroline-5-carboxylate reductase	1.5.1.2	0	0	1000	CONCOCT_24__contig16_316
rxn02360	hydroxyproline 2-epimerase	5.1.1.8	0	-1000	1000	CONCOCT_24__contig16_614
rxn02363	4-hydroxyphenylacetate 3-monooxygenase	1.14.14.9/1.14.13.3	0	0	1000	((CONCOCT_24__contig16_986))
rxn02364	cumic aldehyde dehydrogenase	1.2.1.29	0	-1000	1000	CONCOCT_24__contig16_1100 | CONCOCT_24__contig16_590 | CONCOCT_24__contig16_985 | CONCOCT_24__contig4_1455 | CONCOCT_24__contig4_1914 | CONCOCT_24__contig4_607
rxn02365	RXN-5581	1.2.1.5	0	-1000	1000	CONCOCT_24__contig16_1100 | CONCOCT_24__contig16_985 | CONCOCT_24__contig4_1455 | CONCOCT_24__contig4_1914 | CONCOCT_24__contig4_607
rxn02369	3-carboxymuconate cycloisomerase	5.5.1.2	0	-1000	1000	CONCOCT_24__contig4_1656
rxn02374	SPONTPRO-RXN		0	0	1000
rxn02376	2-oxoglutarate decarboxylase	1.2.4.2	0	-1000	1000	CONCOCT_24__contig4_195
rxn02379	phosphoglucomutase	5.4.2.2/2.7.5.1	0	-1000	1000	CONCOCT_24__contig4_896
rxn02380	glucose-6-phosphate isomerase	5.3.1.9	9	-1000	1000
rxn02400	NMN 5'-nucleotidase	3.1.3.5	0	0	1000	CONCOCT_24__contig16_90
rxn02402	quinolinate phosphoribosyl transferase (decarboxylating)	2.4.2.19	0	-1000	0	CONCOCT_24__contig4_55
rxn02406	3-hydroxypropanonyl-CoA hydrolase	3.1.2.4	0	0	1000	CONCOCT_24__contig16_750 | CONCOCT_24__contig4_1440
rxn02424	methylmalonate-semialdehyde dehydrogenase	1.2.1.27	0	0	1000	CONCOCT_24__contig16_1100 | CONCOCT_24__contig16_590 | CONCOCT_24__contig16_985 | CONCOCT_24__contig4_1455 | CONCOCT_24__contig4_1914 | CONCOCT_24__contig4_607
rxn02438	GDP-4-keto-6-deoxy-D-mannose reductase	1.1.1.281/1.1.1.187	0	-1000	1000	CONCOCT_24__contig4_1152
rxn02440	GDP-4-keto-6-deoxy-D-mannose reductase	1.1.1.281/1.1.1.187	0	-1000	1000	CONCOCT_24__contig4_1152
rxn02449	guanosine-5'-triphosphate,3'-diphosphate phosphatase	3.6.1.40	0	0	1000
rxn02465	N-acetylglutamylphosphate reductase	1.2.1.38	0	-1000	1000	CONCOCT_24__contig4_2053
rxn02466	RXN3O-1983	4.2.1.114	0	-1000	1000
rxn02473	imidazoleglycerolphosphate dehydratase	4.2.1.19	0	0	1000	CONCOCT_24__contig4_1828
rxn02474	5-amino-6-(5-phosphoribosylamino)uracil reductase	1.1.1.193	0	-1000	1000	CONCOCT_24__contig4_291
rxn02475	diaminohydroxyphosphoribosylaminopyrimidine deaminase	3.5.4.26	0	0	1000	CONCOCT_24__contig4_291
rxn02476	5-enolpyruvoylshikimate-3-phosphate synthase	2.5.1.19	0	-1000	1000	CONCOCT_24__contig4_1296
rxn02478	2,3-dihydroxybiphenyl 1,2-dioxygenase	1.13.11.39	0	0	1000	CONCOCT_24__contig4_1156
rxn02484	hydroxymethylpyrimidine kinase	2.7.1.49	0	0	1000	CONCOCT_24__contig4_760
rxn02504	dihydroneopterin aldolase	4.1.2.25	9	0	1000
rxn02507	indole-3-glycerol phosphate synthase	4.1.1.48	0	0	1000	CONCOCT_24__contig4_386
rxn02508	phosphoribosylanthranilate isomerase	5.3.1.24	9	-1000	1000
rxn02516	beta-cyano-L-alanine synthase	4.4.1.9	0	0	1000	CONCOCT_24__contig4_1643 | CONCOCT_24__contig4_229
rxn02517	GDP kinase	2.7.4.6	0	-1000	1000	CONCOCT_24__contig4_2402
rxn02518	dUTP diphosphatase	3.6.1.23/3.6.1.9/3.6.1.19	0	0	1000	CONCOCT_24__contig16_848
rxn02525	(indole-3-yl)acetonitrilase	3.5.5.1	0	-1000	1000	CONCOCT_24__contig16_908
rxn02569	selenide, water dikinase	2.7.9.3	0	-1000	1000	CONCOCT_24__contig4_1425
rxn02571	cysteine synthase	2.5.1.47	0	0	1000	CONCOCT_24__contig4_1643 | CONCOCT_24__contig4_229
rxn02639	3,24-dioxocholest-4-en-27-oyl-CoA:coenzyme A propanoyl-transferase	2.3.1.176/2.3.1.154	0	-1000	1000	CONCOCT_24__contig4_2156
rxn02679	acyl-CoA dehydrogenase	1.3.8.8	9	-1000	1000
rxn02680	3-ketoacyl-CoA thiolase	2.3.1.16	0	-1000	1000	CONCOCT_24__contig16_3 | CONCOCT_24__contig16_740
rxn02720	acyl-CoA dehydrogenase	1.3.8.8	9	-1000	1000
rxn02729	1-octanal dehydrogenase (NAD+)	1.2.1.3/1.1.1.70	0	-1000	1000	CONCOCT_24__contig16_1100 | CONCOCT_24__contig16_985 | CONCOCT_24__contig4_1455 | CONCOCT_24__contig4_1914
rxn02744	2-amino-5-methyl-muconate semialdehyde dehydrogenase	1.2.1.32	0	-1000	1000	CONCOCT_24__contig16_1100 | CONCOCT_24__contig16_985 | CONCOCT_24__contig4_1455 | CONCOCT_24__contig4_1914 | CONCOCT_24__contig4_607
rxn02748	4-methyl-2-oxopentanoate decarboxylase	4.1.1.72	9	0	1000
rxn02749	(R)-2-methylmalate hydro-lyase (2-methylmaleate-forming)	4.2.1.35	0	-1000	1000	((CONCOCT_24__contig4_1496 | CONCOCT_24__contig4_2261))
rxn02789	3-isopropylmalate dehydratase	4.2.1.33	0	-1000	1000	((CONCOCT_24__contig4_1495) & (CONCOCT_24__contig4_1496 | CONCOCT_24__contig4_2261))
rxn02803	acyl-CoA dehydrogenase	1.3.8.8	9	-1000	1000
rxn02804	3-ketoacyl-CoA thiolase	2.3.1.16	0	-1000	1000	CONCOCT_24__contig16_3 | CONCOCT_24__contig16_740
rxn02807	2,4-dichlorophenol 6-monooxygenase	1.14.13.20	0	0	1000	CONCOCT_24__contig4_1832
rxn02808	2-aminobenzoyl-CoA monooxygenase/reductase	1.14.13.40	0	0	1000	CONCOCT_24__contig4_1088 | CONCOCT_24__contig4_1089 | CONCOCT_24__contig4_1874
rxn02809	2-aminobenzoyl-CoA monooxygenase/reductase	1.14.13.40	0	0	1000	CONCOCT_24__contig4_1088 | CONCOCT_24__contig4_1089 | CONCOCT_24__contig4_1874
rxn02811	3-isopropylmalate dehydratase	4.2.1.33	0	-1000	1000	((CONCOCT_24__contig4_1495) & (CONCOCT_24__contig4_1496 | CONCOCT_24__contig4_2261))
rxn02826	tryptamine oxidase	1.4.3.4/1.4.3.9	0	0	1000	CONCOCT_24__contig4_534
rxn02828	phenylethylamine oxidase	1.4.3.21	0	0	1000	CONCOCT_24__contig16_61
rxn02831	O-succinylbenzoate-CoA ligase	6.2.1.26	0	0	1000	CONCOCT_24__contig16_609 | CONCOCT_24__contig16_84 | CONCOCT_24__contig16_93 | CONCOCT_24__contig4_781
rxn02832	o-succinylbenzoate synthase	4.2.1.113	9	-1000	0
rxn02834	phosphoribosyl-ATP pyrophosphatase	3.6.1.31	0	0	1000	CONCOCT_24__contig4_392
rxn02835	phosphoribosyl-AMP cyclohydrolase	3.5.4.19	0	-1000	1000	CONCOCT_24__contig4_392
rxn02853	1-octanal dehydrogenase (NAD+)	1.2.1.3/1.1.1.70	0	-1000	1000	CONCOCT_24__contig16_1100 | CONCOCT_24__contig16_985 | CONCOCT_24__contig4_1455 | CONCOCT_24__contig4_1914
rxn02860	cis-benzene glycol dehydrogenase	1.3.1.19	0	-1000	1000	CONCOCT_24__contig16_601
rxn02861	catechol 2,3-dioxygenase	1.13.11.2	0	0	1000	CONCOCT_24__contig16_58
rxn02866	isovaleryl-CoA:FAD oxidoreductase	1.3.8.4	0	0	1000	((CONCOCT_24__contig16_2 | CONCOCT_24__contig4_1073 | CONCOCT_24__contig4_1442 | CONCOCT_24__contig4_1732 | CONCOCT_24__contig4_471) & (CONCOCT_24__contig4_1075) & (CONCOCT_24__contig4_1733))
rxn02867	dihydrolipoyllysine-residue (2-methylpropanoyl)transferase	2.3.1.168	0	-1000	1000	CONCOCT_24__contig16_558
rxn02869	dodecenoyl-CoA D-isomerase	5.3.3.8	0	-1000	1000	((CONCOCT_24__contig16_4))
rxn02881	2,6-dihydroxypyridine 3-monooxygenase	1.14.13.10	0	0	1000	CONCOCT_24__contig4_2425
rxn02888	enoyl-CoA hydratase	4.2.1.17	0	-1000	1000	((CONCOCT_24__contig16_750 | CONCOCT_24__contig4_1440))
rxn02889	3-methylcrotonyl-CoA carboxylase	6.4.1.4	0	0	1000	((CONCOCT_24__K01966 | CONCOCT_24__contig16_683 | CONCOCT_24__contig4_250) & (CONCOCT_24__K11263 | CONCOCT_24__contig16_681 | CONCOCT_24__contig16_995 | CONCOCT_24__contig4_1897 | CONCOCT_24__contig4_252))
rxn02895	phosphoribosylamine-glycine ligase	6.3.4.13/6.3.1.3	0	0	1000	CONCOCT_24__contig4_886
rxn02898	naphthoyl-CoA synthase	4.1.3.36	0	0	1000	CONCOCT_24__contig16_97
rxn02911	enoyl-CoA hydratase	4.2.1.17	0	-1000	1000	((CONCOCT_24__contig16_750 | CONCOCT_24__contig4_1440))
rxn02925	beta-alanine transaminase	2.6.1.18	0	-1000	1000	CONCOCT_24__contig4_1587 | CONCOCT_24__contig4_2288
rxn02926	4-aminobutyrate aminotransferase, mitochondrial	2.6.1.22	0	-1000	1000	CONCOCT_24__contig4_621
rxn02933	3-hydroxy-2-methylbutyryl-CoA dehydrogenase	1.1.1.178	9	-1000	1000
rxn02934	enoyl-CoA hydratase	4.2.1.17	0	-1000	1000	((CONCOCT_24__contig16_750 | CONCOCT_24__contig4_1440))
rxn02936	enolase	4.2.1.11	0	-1000	1000	CONCOCT_24__contig4_594
rxn02937	phosphoribosylformylglycinamide cyclo-ligase	6.3.3.1	0	0	1000	CONCOCT_24__contig4_692
rxn02944	succinylornithine transaminase	2.6.1.81	0	-1000	1000	CONCOCT_24__contig4_2050 | CONCOCT_24__contig4_621
rxn02949	enoyl-CoA hydratase	4.2.1.17	0	-1000	1000	((CONCOCT_24__contig16_750 | CONCOCT_24__contig4_1440))
rxn02956	D-phenylglycine aminotransferase	2.6.1.72	0	-1000	1000	CONCOCT_24__contig4_1965
rxn02988	quinolinate synthase	2.5.1.72	0	-1000	0	CONCOCT_24__contig4_1400
rxn02993	phenylethylamine oxidase	1.4.3.21	0	0	1000	CONCOCT_24__contig16_61 | CONCOCT_24__contig4_534
rxn02996	alcohol dehydrogenase	1.1.1.1	0	-1000	1000	CONCOCT_24__contig16_1050 | CONCOCT_24__contig16_463
rxn03003	aminocarboxymuconate-semialdehyde decarboxylase	4.1.1.45	0	0	1000	CONCOCT_24__contig16_879
rxn03004	phosphoribosylglycinamide formyltransferase 1	2.1.2.2	9	-1000	1000
rxn03034	RXN3O-1983	4.2.1.114	0	-1000	1000	((CONCOCT_24__contig4_1496 | CONCOCT_24__contig4_2261))
rxn03037	trans-3-hydroxy-L-proline dehydratase	4.2.1.77	0	0	1000	CONCOCT_24__contig16_614
rxn03047	pantothenate kinase	2.7.1.33	0	0	1000	CONCOCT_24__contig4_1568 | CONCOCT_24__contig4_1801
rxn03050	4-carboxy-2-hydroxymuconate hydratase	4.2.1.83	0	-1000	0	CONCOCT_24__contig16_1041
rxn03052	cobalamin-independent methionine synthase	2.1.1.14	0	0	1000
rxn03055	2-hydroxy-5-carboxymethylmuconate semialdehyde dehydrogenase	1.2.1.60	0	-1000	1000	CONCOCT_24__contig16_1100 | CONCOCT_24__contig16_590 | CONCOCT_24__contig16_985 | CONCOCT_24__contig4_1455 | CONCOCT_24__contig4_1914 | CONCOCT_24__contig4_607
rxn03057	5-methylthioribose-1-phosphate isomerase	5.3.1.23	0	-1000	1000	CONCOCT_24__contig4_1155
rxn03061	a2-methylaconitate hydratase	4.2.1.99	0	-1000	1000	CONCOCT_24__contig16_961
rxn03062	D-malate/3-isopropylmalate dehydrogenase (decarboxylating)	1.1.1.85	0	-1000	1000	CONCOCT_24__contig16_630 | CONCOCT_24__contig4_1494
rxn03068	(R)-2,3-dihydroxy-3-methylpentanoate:NADP+ oxidoreductase (isomerizing)	1.1.1.86/1.1.1.89	0	-1000	1000	CONCOCT_24__contig4_703
rxn03071	1-pyrroline-5-carboxylate dehydrogenase	1.2.1.88/1.5.1.12	0	-1000	1000	CONCOCT_24__contig16_590 | CONCOCT_24__contig16_985 | CONCOCT_24__contig4_607
rxn03072	1-pyrroline-5-carboxylate dehydrogenase	1.2.1.88/1.5.1.12	0	-1000	1000	CONCOCT_24__contig16_590 | CONCOCT_24__contig16_985 | CONCOCT_24__contig4_607
rxn03080	6,7-dimethyl-8-ribityllumazine synthase	2.5.1.78	0	-1000	1000	CONCOCT_24__contig4_288
rxn03084	phosphoribosylformylglycinamide synthetase	6.3.5.3	0	0	1000	((CONCOCT_24__contig4_962) & (CONCOCT_24__contig4_963))
rxn03085	F420-dependent methylene-H4MPT reductase	1.5.98.2	0	-1000	1000	CONCOCT_24__contig4_1734
rxn03087	N-succinyldiaminopimelate-aminotransferase	2.6.1.17	0	-1000	1000	CONCOCT_24__contig4_2050 | CONCOCT_24__contig4_621
rxn03089	4-carboxy-2-hydroxymuconate hydratase	4.2.1.83	0	-1000	1000	CONCOCT_24__contig16_1041
rxn03106	1-octanal dehydrogenase (NAD+)	1.2.1.3/1.1.1.70	0	-1000	1000	CONCOCT_24__contig16_1100 | CONCOCT_24__contig16_985 | CONCOCT_24__contig4_1455 | CONCOCT_24__contig4_1914
rxn03108	4-amino-2-methyl-5-hydroxymethylpyrimidine phosphate kinase	2.7.4.7	0	-1000	1000	CONCOCT_24__contig4_760
rxn03135	imidazole-glycerol-phosphate synthase	4.3.2.10	0	-1000	1000	((CONCOCT_24__contig4_1354) & (CONCOCT_24__contig4_1357))
rxn03136	5'-phosphoribosyl-4-(N-succinocarboxamide)-5-aminoimidazole lyase	4.3.2.2	0	-1000	1000	CONCOCT_24__contig4_959
rxn03137	AICAR transformylase	2.1.2.3	0	-1000	1000	CONCOCT_24__contig4_686
rxn03140	UDP-N-acetylmuramoyl-tripeptide--D-alanyl-D-alanine ligase	6.3.2.10	0	0	1000	CONCOCT_24__contig4_259
rxn03147	phosphoribosylaminoimidazole-succinocarboxamide synthase	6.3.2.6	0	0	1000	CONCOCT_24__contig4_960
rxn03164	UDP-N-acetylmuramoyl-tripeptide--D-alanyl-D-alanine ligase	6.3.2.10	0	0	1000	CONCOCT_24__contig4_259
rxn03167	RXN-5822	3.1.3.2/3.1.3.1	0	0	1000	CONCOCT_24__contig4_1808
rxn03174	GTP cyclohydrolase I	3.5.4.16	0	-1000	0	CONCOCT_24__contig4_341
rxn03175	1-(5-phosphoribosyl)-5-[(5-phosphoribosylamino)methylideneamino]imidazole-4-carboxamide isomerase	5.3.1.16	0	-1000	1000	CONCOCT_24__contig4_1356
rxn03188	beta-alanine synthase	3.5.1.6	0	0	1000	CONCOCT_24__contig16_1092 | CONCOCT_24__contig16_481
rxn03194	2-aceto-2-hydroxy-butyrate synthase	2.2.1.6/4.1.3.18	0	-1000	1000	((CONCOCT_24__contig16_758 | CONCOCT_24__contig4_1094 | CONCOCT_24__contig4_1180 | CONCOCT_24__contig4_1266 | CONCOCT_24__contig4_1756 | CONCOCT_24__contig4_199 | CONCOCT_24__contig4_701))
rxn03195	tryptamine oxidase	1.4.3.4/1.4.3.9	0	0	1000	CONCOCT_24__contig4_534
rxn03239	(S)-3-hydroxybutyryl-CoA dehydrogenase	1.1.1.35	0	-1000	1000	((CONCOCT_24__contig16_4 | CONCOCT_24__contig4_782))
rxn03240	enoyl-CoA hydratase	4.2.1.17	0	-1000	1000	((CONCOCT_24__contig16_750 | CONCOCT_24__contig4_1440))
rxn03241	enoyl-CoA hydratase	4.2.1.17	0	-1000	1000	((CONCOCT_24__contig16_750 | CONCOCT_24__contig4_1440))
rxn03242	(S)-3-hydroxybutyryl-CoA dehydrogenase	1.1.1.35	0	-1000	1000	((CONCOCT_24__contig16_4 | CONCOCT_24__contig4_782))
rxn03243	3-ketoacyl-CoA thiolase	2.3.1.16	0	-1000	1000	CONCOCT_24__contig16_3 | CONCOCT_24__contig16_740
rxn03244	(S)-3-hydroxybutyryl-CoA dehydrogenase	1.1.1.35	0	-1000	1000	((CONCOCT_24__contig16_4 | CONCOCT_24__contig4_782))
rxn03245	enoyl-CoA hydratase	4.2.1.17	0	-1000	1000	((CONCOCT_24__contig16_750 | CONCOCT_24__contig4_1440))
rxn03246	(S)-3-hydroxybutyryl-CoA dehydrogenase	1.1.1.35	0	-1000	1000	((CONCOCT_24__contig16_4 | CONCOCT_24__contig4_782))
rxn03247	enoyl-CoA hydratase	4.2.1.17	0	-1000	1000	((CONCOCT_24__contig16_750 | CONCOCT_24__contig4_1440))
rxn03248	3-ketoacyl-CoA thiolase	2.3.1.16	0	-1000	1000	CONCOCT_24__contig16_3 | CONCOCT_24__contig16_740
rxn03249	(S)-3-hydroxybutyryl-CoA dehydrogenase	1.1.1.35	0	-1000	1000	((CONCOCT_24__contig16_4 | CONCOCT_24__contig4_782))
rxn03250	enoyl-CoA hydratase	4.2.1.17	0	-1000	1000	((CONCOCT_24__contig16_750 | CONCOCT_24__contig4_1440))
rxn03251	butanoyl-CoA dehydrogenase	1.3.8.1	0	-1000	1000	CONCOCT_24__contig4_1073 | CONCOCT_24__contig4_1075 | CONCOCT_24__contig4_1442
rxn03253	acyl-CoA dehydrogenase	1.3.8.8	9	-1000	1000
rxn03254	dodecenoyl-CoA D-isomerase	5.3.3.8	0	-1000	1000	((CONCOCT_24__contig16_4))
rxn03263	cystathionine gamma-lyase	4.4.1.1/4.2.1.15	0	-1000	1000	CONCOCT_24__contig4_2238 | CONCOCT_24__contig4_230 | CONCOCT_24__contig4_715
rxn03264	S-adenosylmethionine synthase	2.5.1.6/2.4.2.13	0	0	1000	CONCOCT_24__contig4_1153
rxn03282	alcohol dehydrogenase	1.1.1.1	0	-1000	1000	CONCOCT_24__contig16_1050 | CONCOCT_24__contig16_463
rxn03287	(S)-3-hydroxybutyryl-CoA dehydrogenase	1.1.1.35	0	-1000	1000	((CONCOCT_24__contig16_4 | CONCOCT_24__contig4_782))
rxn03288	3-ketoacyl-CoA thiolase	2.3.1.16	0	-1000	0	CONCOCT_24__contig16_3 | CONCOCT_24__contig16_740
rxn03289	(S)-3-hydroxybutyryl-CoA dehydrogenase	1.1.1.35	0	-1000	1000	((CONCOCT_24__contig16_4 | CONCOCT_24__contig4_782))
rxn03333	alcohol dehydrogenase	1.1.1.1	0	-1000	1000	CONCOCT_24__contig16_1050 | CONCOCT_24__contig16_463
rxn03335	RXN-5581	1.2.1.5	0	-1000	1000	CONCOCT_24__contig16_1100 | CONCOCT_24__contig16_985 | CONCOCT_24__contig4_1455 | CONCOCT_24__contig4_1914 | CONCOCT_24__contig4_607
rxn03336	RXN-5581	1.2.1.5	0	-1000	1000	CONCOCT_24__contig16_1100 | CONCOCT_24__contig16_985 | CONCOCT_24__contig4_1455 | CONCOCT_24__contig4_1914 | CONCOCT_24__contig4_607
rxn03340	RXN-5581	1.2.1.5	0	-1000	1000	CONCOCT_24__contig16_1100 | CONCOCT_24__contig16_985 | CONCOCT_24__contig4_1455 | CONCOCT_24__contig4_1914 | CONCOCT_24__contig4_607
rxn03341	RXN-5581	1.2.1.5	0	-1000	1000	CONCOCT_24__contig16_1100 | CONCOCT_24__contig16_985 | CONCOCT_24__contig4_1455 | CONCOCT_24__contig4_1914 | CONCOCT_24__contig4_607
rxn03342	tryptamine oxidase	1.4.3.4/1.4.3.9	0	0	1000	CONCOCT_24__contig4_534
rxn03343	RXN-5581	1.2.1.5	0	-1000	1000	CONCOCT_24__contig16_1100 | CONCOCT_24__contig16_985 | CONCOCT_24__contig4_1455 | CONCOCT_24__contig4_1914 | CONCOCT_24__contig4_607
rxn03344	RXN-5581	1.2.1.5	0	-1000	1000	CONCOCT_24__contig16_1100 | CONCOCT_24__contig16_985 | CONCOCT_24__contig4_1455 | CONCOCT_24__contig4_1914 | CONCOCT_24__contig4_607
rxn03345	tryptamine oxidase	1.4.3.4/1.4.3.9	0	0	1000	CONCOCT_24__contig4_534
rxn03346	tryptamine oxidase	1.4.3.4/1.4.3.9	0	0	1000	CONCOCT_24__contig4_534
rxn03354	1-octanal dehydrogenase (NAD+)	1.2.1.3/1.1.1.70	0	-1000	1000	CONCOCT_24__contig16_1100 | CONCOCT_24__contig16_985 | CONCOCT_24__contig4_1455 | CONCOCT_24__contig4_1914
rxn03358	tryptamine oxidase	1.4.3.4/1.4.3.9	0	0	1000	CONCOCT_24__contig4_534
rxn03359	tryptamine oxidase	1.4.3.4/1.4.3.9	0	0	1000	CONCOCT_24__contig4_534
rxn03360	L-dopa decarboxylase	4.1.1.28/4.1.1.26/4.1.1.27	0	-1000	0	((CONCOCT_24__contig4_2372))
rxn03374	cystathionine gamma-lyase	4.4.1.1/4.2.1.15	0	-1000	1000	CONCOCT_24__contig4_2238 | CONCOCT_24__contig4_230 | CONCOCT_24__contig4_715
rxn03378	S-adenosylhomocysteine hydrolase	3.3.1.1	0	-1000	1000	CONCOCT_24__contig4_1154
rxn03379	cystathionine beta-lyase	4.4.1.13/4.4.1.6/4.4.1.8	0	0	1000	((CONCOCT_24__contig4_2238 | CONCOCT_24__contig4_229 | CONCOCT_24__contig4_230 | CONCOCT_24__contig4_715))
rxn03380	cystathionine beta-synthase	4.2.1.22/4.2.1.21	0	-1000	1000	CONCOCT_24__contig4_229
rxn03382	O-succinylhomoserine(thiol)-lyase	2.5.1.48	0	-1000	1000	CONCOCT_24__contig4_2238 | CONCOCT_24__contig4_230
rxn03383	O-succinylhomoserine(thiol)-lyase	2.5.1.48	0	-1000	1000	CONCOCT_24__contig4_2238 | CONCOCT_24__contig4_230
rxn03384	uroporphyrinogen decarboxylase	4.1.1.37	0	0	1000	CONCOCT_24__contig4_2413
rxn03400	RXN-5581	1.2.1.5	0	-1000	1000	CONCOCT_24__contig16_1100 | CONCOCT_24__contig16_985 | CONCOCT_24__contig4_1455 | CONCOCT_24__contig4_1914 | CONCOCT_24__contig4_607
rxn03402	beta2-tomatinase	3.2.1.21	0	0	1000	CONCOCT_24__contig4_1770
rxn03408	UDP-N-acetyl-D-glucosamine:N-acetylmuramoyl-L-alanyl-D-glutamyl-meso-2,6-diaminopimelyl-D-alanyl-D-alanine-diphosphoundecaprenol 4-beta-N-acetylglucosaminlytransferase	2.4.1.227	0	-1000	1000	CONCOCT_24__contig4_1765
rxn03419	GTP cyclohydrolase I	3.5.4.16	0	-1000	1000	CONCOCT_24__contig4_341
rxn03421	GTP cyclohydrolase I	3.5.4.16	0	-1000	1000	CONCOCT_24__contig4_341
rxn03422	succinylglutamate semialdehyde dehydrogenase	1.2.1.71	0	-1000	1000	CONCOCT_24__contig16_1100 | CONCOCT_24__contig4_1455 | CONCOCT_24__contig4_1914
rxn03423	1-octanal dehydrogenase (NAD+)	1.2.1.3/1.1.1.70	0	-1000	1000	CONCOCT_24__contig16_1100 | CONCOCT_24__contig16_985 | CONCOCT_24__contig4_1455 | CONCOCT_24__contig4_1914
rxn03424	1-pyrroline-5-carboxylate dehydrogenase	1.2.1.88/1.5.1.12	0	-1000	1000	CONCOCT_24__contig16_590 | CONCOCT_24__contig16_591 | CONCOCT_24__contig16_796 | CONCOCT_24__contig16_985 | CONCOCT_24__contig4_370 | CONCOCT_24__contig4_607
rxn03433	3-hydroxypropanonyl-CoA hydrolase	3.1.2.4	0	0	1000	CONCOCT_24__contig16_750 | CONCOCT_24__contig4_1440
rxn03435	(R)-2,3-dihydroxy-3-methylpentanoate:NADP+ oxidoreductase (isomerizing)	1.1.1.86/1.1.1.89	0	-1000	1000	CONCOCT_24__contig4_703
rxn03436	(R)-2,3-dihydroxy-3-methylpentanoate:NADP+ oxidoreductase (isomerizing)	1.1.1.86/1.1.1.89	0	-1000	1000	CONCOCT_24__contig4_703
rxn03437	2,3-Dihydroxy-3-methylvalerate dehydratase	4.2.1.9	0	0	1000	CONCOCT_24__contig16_1091 | CONCOCT_24__contig16_884 | CONCOCT_24__contig4_739
rxn03446	threonine synthase	4.2.3.1	0	-1000	1000	CONCOCT_24__contig4_796
rxn03455	chloroacetaldehyde dehydrogenase	1.2.1.4	0	-1000	1000	CONCOCT_24__contig16_1100 | CONCOCT_24__contig16_985 | CONCOCT_24__contig4_1455 | CONCOCT_24__contig4_1914 | CONCOCT_24__contig4_607
rxn03481	monoacetylchitobiose-6-phosphate hydrolase	3.2.1.86	0	0	1000	CONCOCT_24__contig4_1770
rxn03482	monoacetylchitobiose-6-phosphate hydrolase	3.2.1.86	0	0	1000	CONCOCT_24__contig4_1770
rxn03484	trans-o-hydroxybenzylidenepyruvate hydratase-aldolase	4.1.2.45	0	-1000	1000	CONCOCT_24__contig16_597
rxn03504	N-acetylglucosamine-6-phosphate deacetylase	3.5.1.25/3.5.1.80	0	-1000	1000	CONCOCT_24__contig4_41
rxn03545	3-hydroxymethylcephem O-carbamoyltransferase	2.1.3.7	0	-1000	1000	CONCOCT_24__contig16_260
rxn03547	3-hydroxybenzyl alcohol	1.1.1.90	0	-1000	1000	CONCOCT_24__contig16_1050
rxn03550	cumic aldehyde dehydrogenase	1.2.1.29	0	-1000	1000	CONCOCT_24__contig16_1100 | CONCOCT_24__contig16_590 | CONCOCT_24__contig16_985 | CONCOCT_24__contig4_1455 | CONCOCT_24__contig4_1914 | CONCOCT_24__contig4_607
rxn03551	4-hydroxymuconic-semialdehyde dehydrogenase	1.2.1.61	0	0	1000	CONCOCT_24__contig16_1100 | CONCOCT_24__contig16_985 | CONCOCT_24__contig4_1455 | CONCOCT_24__contig4_1914 | CONCOCT_24__contig4_607
rxn03554	cis-3-phenylcyclohexa-3,5-diene-1,2-diol dehydrogenase	1.3.1.56	0	-1000	1000	CONCOCT_24__contig16_601
rxn03556	cis-3-phenylcyclohexa-3,5-diene-1,2-diol dehydrogenase	1.3.1.56	0	-1000	1000	CONCOCT_24__contig16_601
rxn03559	2,3-dihydroxybiphenyl 1,2-dioxygenase	1.13.11.39	0	0	1000	CONCOCT_24__contig4_1156
rxn03583	4-sulfobenzyl alcohol dehydrogenase	1.1.1.257	0	-1000	1000	CONCOCT_24__contig16_1100 | CONCOCT_24__contig16_985 | CONCOCT_24__contig4_1455 | CONCOCT_24__contig4_1914 | CONCOCT_24__contig4_607
rxn03594	3-hydroxybenzyl alcohol	1.1.1.90	0	-1000	1000	CONCOCT_24__contig16_1050
rxn03598	1-octanal dehydrogenase (NAD+)	1.2.1.3/1.1.1.70	0	-1000	1000	CONCOCT_24__contig16_1100 | CONCOCT_24__contig16_985 | CONCOCT_24__contig4_1455 | CONCOCT_24__contig4_1914
rxn03601	4-hydroxybenzaldehyde dehydrogenase	1.2.1.28	0	-1000	1000	CONCOCT_24__contig16_1100 | CONCOCT_24__contig16_985 | CONCOCT_24__contig4_1455 | CONCOCT_24__contig4_607
rxn03607	catechol 2,3-dioxygenase	1.13.11.2	0	0	1000	CONCOCT_24__contig16_58
rxn03618	mycothiol-dependent formaldehyde dehydrogenase	1.1.1.306/1.2.1.66	0	-1000	1000	CONCOCT_24__contig16_463
rxn03622	pimeloyl-CoA dehydrogenase	1.3.1.62	0	-1000	0	((CONCOCT_24__contig4_1733))
rxn03636	3,24-dioxocholest-4-en-27-oyl-CoA:coenzyme A propanoyl-transferase	2.3.1.176/2.3.1.154	0	-1000	1000	CONCOCT_24__contig4_2156
rxn03638	glucosamine-1-phosphate acetyltransferase	2.3.1.157	0	0	1000	CONCOCT_24__contig4_1450
rxn03639	phenylethylamine oxidase	1.4.3.21	0	0	1000	CONCOCT_24__contig16_61
rxn03649	3-hydroxybenzyl alcohol	1.1.1.90	0	-1000	1000	CONCOCT_24__contig16_1050
rxn03650	3-hydroxybenzyl alcohol	1.1.1.90	0	-1000	1000	CONCOCT_24__contig16_1050
rxn03654	2-amino-5-methyl-muconate semialdehyde dehydrogenase	1.2.1.32	0	-1000	1000	CONCOCT_24__contig16_1100 | CONCOCT_24__contig16_985 | CONCOCT_24__contig4_1455 | CONCOCT_24__contig4_1914 | CONCOCT_24__contig4_607
rxn03655	cis-benzene glycol dehydrogenase	1.3.1.19	0	-1000	1000	CONCOCT_24__contig16_601
rxn03658	proclavaminate amidino hydrolase	3.5.3.22	0	0	1000	CONCOCT_24__contig4_1619
rxn03659	Acrylonitrilase	3.5.5.7	0	0	1000	CONCOCT_24__contig16_908
rxn03674	malonyl-CoA decarboxylase	4.1.1.9	0	0	1000	CONCOCT_24__contig16_609 | CONCOCT_24__contig16_84 | CONCOCT_24__contig16_93 | CONCOCT_24__contig4_1913
rxn03681	acetylene hydratase	4.2.1.112	0	-1000	0	CONCOCT_24__contig4_2171
rxn03704	catechol 2,3-dioxygenase	1.13.11.2	0	0	1000	CONCOCT_24__contig16_58
rxn03706	catechol 2,3-dioxygenase	1.13.11.2	0	0	1000	CONCOCT_24__contig16_58
rxn03715	2,3-dihydroxybiphenyl 1,2-dioxygenase	1.13.11.39	0	0	1000	CONCOCT_24__contig4_1156
rxn03725	naphthalene 1,2-dioxygenase	1.14.12.12	0	0	1000	CONCOCT_24__contig16_598
rxn03726	naphthalene 1,2-dioxygenase	1.14.12.12	0	0	1000	CONCOCT_24__contig16_598
rxn03727	naphthalene 1,2-dioxygenase	1.14.12.12	0	0	1000	CONCOCT_24__contig16_598
rxn03741	2,4-dichlorophenol 6-monooxygenase	1.14.13.20	0	0	1000	CONCOCT_24__contig4_1832
rxn03796	3-ketoacyl-CoA thiolase	2.3.1.16	0	-1000	1000	CONCOCT_24__contig16_3 | CONCOCT_24__contig16_740
rxn03839	guanidinobutyramidase	3.5.1.4	0	-1000	0	CONCOCT_24__contig16_340 | CONCOCT_24__contig16_690 | CONCOCT_24__contig4_1054 | CONCOCT_24__contig4_1369
rxn03841	aminodeoxychorismate lyase	4.1.3.38	0	0	1000	((CONCOCT_24__contig4_383))
rxn03846	N-isopropylammelide isopropylaminohydrolase	3.5.4.42	0	-1000	1000	CONCOCT_24__contig16_937
rxn03860	(S)-3-hydroxybutyryl-CoA dehydrogenase	1.1.1.35	0	-1000	1000	((CONCOCT_24__contig16_4 | CONCOCT_24__contig4_782))
rxn03861	3-hydroxybutyryl-CoA dehydrogenase	1.1.1.157	0	-1000	0	CONCOCT_24__contig4_1074
rxn03869	guanidinobutyramidase	3.5.1.4	0	0	1000	CONCOCT_24__contig16_340 | CONCOCT_24__contig16_690 | CONCOCT_24__contig4_1054 | CONCOCT_24__contig4_1369
rxn03870	(indole-3-yl)acetonitrilase	3.5.5.1	0	0	1000	CONCOCT_24__contig16_908
rxn03874	(S)-3-hydroxybutanoyl-CoA dehydrogenase	4.2.1.150	0	-1000	1000	CONCOCT_24__contig4_1440
rxn03901	undecaprenyl pyrophosphate phosphatase	3.6.1.27	0	0	1000	CONCOCT_24__contig4_236
rxn03903	UDP-N-acetylmuramoyl-L-alanyl-D-glutamyl-meso-2,6-diaminopimelyl-D-alanyl-D-alanine:undecaprenyl-phosphate transferase	2.7.8.13	0	-1000	1000	CONCOCT_24__contig4_260
rxn03904	UDP-N-acetylmuramoyl-L-alanyl-D-glutamyl-meso-2,6-diaminopimelyl-D-alanyl-D-alanine:undecaprenyl-phosphate transferase	2.7.8.13	0	-1000	1000	CONCOCT_24__contig4_260
rxn03907	2-C-methyl-D-erythritol 4-phosphate cytidylyltransferase	2.7.7.60	9	-1000	1000
rxn03908	4-(cytidine 5'-diphospho)-2-C-methyl-D-erythritol kinase	2.7.1.148	9	0	1000
rxn03909	1-deoxy-D-xylulose-5-phosphate synthase	2.2.1.7/4.1.3.37	0	0	1000	CONCOCT_24__contig4_398
rxn03910	2-C-methyl-D-erythritol 2,4-cyclodiphosphate synthase	4.6.1.12	9	0	1000
rxn03916	heptose 1-phosphate adenyltransferase	2.7.7.70	0	-1000	1000	CONCOCT_24__contig4_2230
rxn03918	heptose 7-phosphate kinase	2.7.1.167	0	0	1000	CONCOCT_24__contig4_2230
rxn03923	sulfoacetaldehyde acetyltransferase	2.3.3.15/4.4.1.12	0	0	1000	CONCOCT_24__contig4_1756
rxn03924	taurine:pyruvate aminotransferase	2.6.1.77	0	-1000	1000	CONCOCT_24__contig4_1587 | CONCOCT_24__contig4_2288 | CONCOCT_24__contig4_596
rxn03933	UDP-N-acetyl-D-glucosamine:N-acetylmuramoyl-L-alanyl-D-glutamyl-meso-2,6-diaminopimelyl-D-alanyl-D-alanine-diphosphoundecaprenol 4-beta-N-acetylglucosaminlytransferase	2.4.1.227	0	-1000	1000	CONCOCT_24__contig4_1765
rxn03934	4-hydroxybenzaldehyde dehydrogenase	1.2.1.28	0	-1000	1000	CONCOCT_24__contig16_1100 | CONCOCT_24__contig16_985 | CONCOCT_24__contig4_1455 | CONCOCT_24__contig4_607
rxn03935	4-hydroxybenzaldehyde dehydrogenase	1.2.1.28	0	-1000	1000	CONCOCT_24__contig16_1100 | CONCOCT_24__contig16_985 | CONCOCT_24__contig4_1455 | CONCOCT_24__contig4_607
rxn03955	alcohol dehydrogenase	1.1.1.1	0	-1000	1000	CONCOCT_24__contig16_1050 | CONCOCT_24__contig16_463
rxn03958	1-deoxy-D-xylulose 5-phosphate reductoisomerase	1.1.1.267	0	-1000	1000	CONCOCT_24__contig4_522
rxn03969	4-hydroxybenzaldehyde dehydrogenase	1.2.1.67	0	0	1000	CONCOCT_24__contig16_1100 | CONCOCT_24__contig16_985 | CONCOCT_24__contig4_1455 | CONCOCT_24__contig4_1914 | CONCOCT_24__contig4_607
rxn04026	sulfopyruvate decarboxylase	4.1.1.79	0	0	1000	((CONCOCT_24__contig4_2141))
rxn04027	UDP-sulfoquinovose synthase	3.13.1.1	0	0	1000	CONCOCT_24__contig16_927
rxn04113	dimethylallyl-diphosphate:NAD(P)+ oxidoreductase	1.17.7.4/1.17.1.2	0	0	1000	CONCOCT_24__contig4_1941
rxn04134	(+)-trans-carveol dehydrogenase	1.1.1.275	0	-1000	1000	CONCOCT_24__contig16_1054 | CONCOCT_24__contig16_1055 | CONCOCT_24__contig16_1056 | CONCOCT_24__contig16_1057 | CONCOCT_24__contig16_1058
rxn04140	phenylethylamine oxidase	1.4.3.21	0	0	1000	CONCOCT_24__contig16_61
rxn04142	L-threonine aldolase	4.1.2.48/4.1.2.5	0	-1000	1000	CONCOCT_24__contig4_2392 | CONCOCT_24__contig4_468
rxn04234	1-octanal dehydrogenase (NAD+)	1.2.1.3/1.1.1.70	0	-1000	1000	CONCOCT_24__contig16_1100 | CONCOCT_24__contig16_985 | CONCOCT_24__contig4_1455 | CONCOCT_24__contig4_1914
rxn04274	enoyl-CoA hydratase	4.2.1.17	0	-1000	1000	((CONCOCT_24__contig16_750 | CONCOCT_24__contig4_1440))
rxn04275	enoyl-CoA hydratase	4.2.1.17	0	-1000	1000	((CONCOCT_24__contig16_750 | CONCOCT_24__contig4_1440))
rxn04308	ditrans,polycis-undecaprenyl-diphosphate synthase [(2E,6E)-farnesyl-diphosphate specific]	2.5.1.31	0	0	1000	CONCOCT_24__contig4_524
rxn04384	adenosylcobinamide-phosphate synthase	6.3.1.10	0	0	1000	CONCOCT_24__contig16_958
rxn04571	phenylethylamine oxidase	1.4.3.21	0	0	1000	CONCOCT_24__contig16_61
rxn04599	2,3-dihydroxy-2,3-dihydrophenylpropionate dehydrogenase	1.3.1.87	0	-1000	1000	CONCOCT_24__contig16_601
rxn04600	2,3-dihydroxy-2,3-dihydrophenylpropionate dehydrogenase	1.3.1.87	0	-1000	1000	CONCOCT_24__contig16_601
rxn04647	cis-benzene glycol dehydrogenase	1.3.1.19	0	0	1000	CONCOCT_24__contig16_601
rxn04672	cis-benzene glycol dehydrogenase	1.3.1.19	0	-1000	1000	CONCOCT_24__contig16_601
rxn04674	demethylmenaquinone methyltransferase	2.1.1.163	0	0	1000	CONCOCT_24__contig16_23
rxn04718	naphthalene 1,2-dioxygenase	1.14.12.12	0	0	1000	CONCOCT_24__contig16_598
rxn04726	alcohol dehydrogenase	1.1.1.1	0	-1000	1000	CONCOCT_24__contig16_1050 | CONCOCT_24__contig16_463
rxn04736	alcohol dehydrogenase	1.1.1.1	0	-1000	1000	CONCOCT_24__contig16_1050 | CONCOCT_24__contig16_463
rxn04739	naphthalene 1,2-dioxygenase	1.14.12.12	0	0	1000	CONCOCT_24__contig16_598
rxn04746	naphthalene 1,2-dioxygenase	1.14.12.12	0	0	1000	CONCOCT_24__contig16_598
rxn04750	(S)-3-hydroxybutyryl-CoA dehydrogenase	1.1.1.35	0	-1000	0	((CONCOCT_24__contig16_4 | CONCOCT_24__contig4_782)) | CONCOCT_24__contig4_1074
rxn04751	enoyl-CoA hydratase	4.2.1.17	0	-1000	1000	((CONCOCT_24__contig16_750 | CONCOCT_24__contig4_1440))
rxn04755	zeaxanthin epoxidase	1.14.15.21/1.14.13.90	0	0	1000	CONCOCT_24__contig16_451
rxn04756	zeaxanthin epoxidase	1.14.15.21/1.14.13.90	0	0	1000	CONCOCT_24__contig16_451
rxn04776	N-isopropylammelide isopropylaminohydrolase	3.5.4.42	0	-1000	1000	CONCOCT_24__contig16_937
rxn04786	diaminobutyrate-2-oxoglutarate transaminase	2.6.1.76	0	-1000	1000	CONCOCT_24__contig4_1587 | CONCOCT_24__contig4_2288 | CONCOCT_24__contig4_596
rxn04789	sulfoacetaldehyde dehydrogenase	1.2.1.73	0	-1000	1000	CONCOCT_24__contig16_1100 | CONCOCT_24__contig16_985 | CONCOCT_24__contig4_1455 | CONCOCT_24__contig4_1914 | CONCOCT_24__contig4_607
rxn04792	S-hydroxymethyl-glutathione dehydrogenase	1.1.1.284	0	0	1000	CONCOCT_24__contig16_1050 | CONCOCT_24__contig16_463
rxn04907	RXN-5581	1.2.1.5	0	0	1000	CONCOCT_24__contig16_1100 | CONCOCT_24__contig16_985 | CONCOCT_24__contig4_1455 | CONCOCT_24__contig4_1914 | CONCOCT_24__contig4_607
rxn04908	alcohol dehydrogenase	1.1.1.1	0	0	1000	CONCOCT_24__contig16_1050 | CONCOCT_24__contig16_463
rxn04934	(2R)-3-sulfolactate dehydrogenase (NAD+)	1.1.1.337	0	-1000	1000	CONCOCT_24__contig4_2447
rxn04938	S-hydroxymethyl-glutathione dehydrogenase	1.1.1.284	0	0	1000	CONCOCT_24__contig16_1050 | CONCOCT_24__contig16_463
rxn04951	fluoroacetaldehyde dehydrogenase	1.2.1.69	0	-1000	1000	CONCOCT_24__contig16_1100 | CONCOCT_24__contig16_985 | CONCOCT_24__contig4_1455 | CONCOCT_24__contig4_1914
rxn04978	zeaxanthin epoxidase	1.14.15.21/1.14.13.90	0	0	1000	CONCOCT_24__contig16_451
rxn04979	zeaxanthin epoxidase	1.14.15.21/1.14.13.90	0	0	1000	CONCOCT_24__contig16_451
rxn04996	dimethylallyl-diphosphate:NAD(P)+ oxidoreductase	1.17.7.4/1.17.1.2	0	-1000	0	CONCOCT_24__contig4_1941
rxn05023	1,4-dihydroxy-2-naphthoyl-CoA thioesterase	3.1.2.28	9	0	1000
rxn05024	naphthoyl-CoA synthase	4.1.3.36	0	0	1000	CONCOCT_24__contig16_97
rxn05036	prephenate aminotransferase	2.6.1.79	0	-1000	1000	CONCOCT_24__contig4_1420
rxn05040	3,4 dihydroxy-2-butanone-4-phosphate synthase	4.1.99.12	0	0	1000	CONCOCT_24__contig4_289
rxn05044	formyl-CoA transferase	2.8.3.16	0	-1000	1000	CONCOCT_24__contig16_379 | CONCOCT_24__contig16_81
rxn05048	bile acid coenzyme A transferase	2.8.3.25/3.1.2.26	0	0	1000	((CONCOCT_24__contig16_379 | CONCOCT_24__contig16_77 | CONCOCT_24__contig16_81 | CONCOCT_24__contig4_213 | CONCOCT_24__contig4_2267))
rxn05050	NMN 5'-nucleotidase	3.1.3.5	0	0	1000	CONCOCT_24__contig16_90
rxn05054	adenosylcobinamide-phosphate synthase	6.3.1.10	0	0	1000	CONCOCT_24__contig16_958
rxn05064	peroxyureidoacrylate/ureidoacrylate amidohydrolase	3.5.1.110	0	-1000	1000	CONCOCT_24__contig16_878
rxn05070	squalene hopene cyclase	5.4.99.17	0	0	1000	CONCOCT_24__contig4_246
rxn05071	squalenehopanol cyclase	4.2.1.129	0	0	1000	CONCOCT_24__contig4_246
rxn05072	inositol-1-phosphate synthase	5.5.1.4	0	-1000	1000	CONCOCT_24__contig4_546
rxn05118	putrescine aminotransferase	2.6.1.82	0	-1000	1000	CONCOCT_24__contig4_1587 | CONCOCT_24__contig4_2050 | CONCOCT_24__contig4_2288 | CONCOCT_24__contig4_621
rxn05145	ABC-type phosphate transporter	7.3.2.1/3.6.3.27	0	0	1000	((CONCOCT_24__contig16_115 | CONCOCT_24__contig16_116 | CONCOCT_24__contig16_198 | CONCOCT_24__contig16_499 | CONCOCT_24__contig16_694 | CONCOCT_24__contig16_948 | CONCOCT_24__contig4_1088 | CONCOCT_24__contig4_1089 | CONCOCT_24__contig4_174 | CONCOCT_24__contig4_1874 | CONCOCT_24__contig4_1884 | CONCOCT_24__contig4_1885 | CONCOCT_24__contig4_786) & (CONCOCT_24__contig4_1909 | CONCOCT_24__contig4…
rxn05147	transport-3.A.1.1.2-glucose	NA	0	0	1000	CONCOCT_24__contig16_178 | CONCOCT_24__contig16_180 | CONCOCT_24__contig4_193
rxn05148	transport-3.A.1.210.15-Heme	NA	0	0	1000	CONCOCT_24__contig4_1089 | CONCOCT_24__contig4_1584
rxn05149	transport-3.A.3.2.3-manganese	NA	0	0	1000	((CONCOCT_24__contig16_1080 | CONCOCT_24__contig16_198 | CONCOCT_24__contig16_291 | CONCOCT_24__contig16_694 | CONCOCT_24__contig16_70 | CONCOCT_24__contig16_948 | CONCOCT_24__contig4_1533 | CONCOCT_24__contig4_193 | CONCOCT_24__contig4_496 | CONCOCT_24__contig4_71 | CONCOCT_24__contig4_97 | CONCOCT_24__contig4_976)) | CONCOCT_24__contig16_147 | CONCOCT_24__contig16_239 | CONCOCT_24__contig4_900
rxn05150	transport-3.A.29.1.5-zinc	NA	0	0	1000	CONCOCT_24__contig16_239 | CONCOCT_24__contig16_421 | CONCOCT_24__contig16_478 | CONCOCT_24__contig16_815 | CONCOCT_24__contig16_87 | CONCOCT_24__contig4_1483 | CONCOCT_24__contig4_2455 | CONCOCT_24__contig4_448
rxn05153	transport-3.A.1.6.1-sulfate	NA	0	0	1000	CONCOCT_24__contig4_59
rxn05159	transport-3.A.1.1.5-choline	NA	0	0	1000	CONCOCT_24__contig16_448 | CONCOCT_24__contig4_193
rxn05160	transport-3.A.1.2.2-ribose	NA	0	0	1000	CONCOCT_24__contig16_178
rxn05161	transport-3.A.1.4.1-leucine	NA	0	0	1000	CONCOCT_24__contig16_199 | CONCOCT_24__contig16_693 | CONCOCT_24__contig4_97
rxn05162	transport-3.A.1.1.1-galactose	NA	0	0	1000	CONCOCT_24__contig16_180 | CONCOCT_24__contig4_193
rxn05163	transport-3.A.1.11.1-putrescine	NA	0	0	1000	CONCOCT_24__contig4_976
rxn05164	transport-3.A.1.24.5-L-histidine	NA	0	0	1000	CONCOCT_24__contig16_448 | CONCOCT_24__contig4_786 | CONCOCT_24__contig4_97
rxn05165	transport-3.A.1.12.5-proline	NA	0	0	1000	CONCOCT_24__5788_1 | CONCOCT_24__contig16_448 | CONCOCT_24__contig4_97
rxn05166	transport-3.A.3.6.2-cobalt	NA	0	0	1000	CONCOCT_24__contig16_421 | CONCOCT_24__contig16_87 | CONCOCT_24__contig4_1088 | CONCOCT_24__contig4_2455
rxn05167	transport-3.A.1.1.1-xylose	NA	0	0	1000	CONCOCT_24__contig16_178 | CONCOCT_24__contig16_180 | CONCOCT_24__contig16_291 | CONCOCT_24__contig4_193
rxn05168	transport-3.A.1.4.1-valine	NA	0	0	1000	CONCOCT_24__contig16_199 | CONCOCT_24__contig16_693
rxn05169	transport-3.A.1.4.1-L-threonine	NA	0	0	1000	CONCOCT_24__contig16_693
rxn05170	transport-3.A.1.1.2-maltose	NA	0	0	1000	((CONCOCT_24__contig16_291 | CONCOCT_24__contig16_70 | CONCOCT_24__contig16_886 | CONCOCT_24__contig4_193 | CONCOCT_24__contig4_976)) | CONCOCT_24__contig4_452
rxn05172	transport-3.A.1.17.1-taurine	NA	0	0	1000	CONCOCT_24__contig4_801
rxn05173	transport-3.A.1.1.1-arabinose	NA	0	0	1000	CONCOCT_24__contig16_178 | CONCOCT_24__contig16_180 | CONCOCT_24__contig16_291 | CONCOCT_24__contig4_193
rxn05174	transport-3.A.3.6.2-nickel	NA	0	0	1000	CONCOCT_24__10167_5 | CONCOCT_24__contig16_87 | CONCOCT_24__contig4_1088 | CONCOCT_24__contig4_1884 | CONCOCT_24__contig4_2455 | CONCOCT_24__contig4_284
rxn05175	transport-3.A.1.11.1-spermidine	NA	0	0	1000	CONCOCT_24__contig16_291 | CONCOCT_24__contig4_976
rxn05176	transport-3.A.1.6.1-thiosulfate	NA	0	0	1000
rxn05177	transport-3.A.1.30.1-thiamine	NA	0	0	1000	CONCOCT_24__contig4_1350 | CONCOCT_24__contig4_757
rxn05179	transport-3.A.1.4.1-isoleucine	NA	0	0	1000	CONCOCT_24__contig16_199 | CONCOCT_24__contig16_693
rxn05180	transport-4.C.1.1.6-CARNITINE	NA	0	0	1000	CONCOCT_24__contig16_93
rxn05181	transport-3.A.1.12.9-betaine	NA	0	0	1000	CONCOCT_24__5788_1 | CONCOCT_24__contig16_448
rxn05192	transport-4.C.1.1.6-CROTONOBETAINE	NA	0	0	1000	CONCOCT_24__contig16_93
rxn05195	transport-3.A.3.5.1-iron	NA	0	0	1000	((CONCOCT_24__contig16_291 | CONCOCT_24__contig4_193 | CONCOCT_24__contig4_976) & (CONCOCT_24__contig16_70 | CONCOCT_24__contig16_886 | CONCOCT_24__contig4_1368 | CONCOCT_24__contig4_1983)) | CONCOCT_24__K00333 | CONCOCT_24__contig16_239 | CONCOCT_24__contig16_293 | CONCOCT_24__contig16_754 | CONCOCT_24__contig4_1088 | CONCOCT_24__contig4_1089 | CONCOCT_24__contig4_1278 | CONCOCT_24__contig4_2455…
rxn05199	transport-2.A.1.3.3-uridine	NA	0	-1000	1000	CONCOCT_24__contig4_116
rxn05202	transport-2.A.40.7.5-xanthine	NA	0	-1000	1000	CONCOCT_24__contig16_110
rxn05204	transport-2.A.40.7.2-guanosine	NA	0	-1000	1000	CONCOCT_24__contig16_110
rxn05207	transport-2.A.47.1.12-malate	NA	0	-1000	1000	CONCOCT_24__contig4_1393
rxn05210	transport-2.A.20.1.4-phosphate	NA	0	-1000	1000	CONCOCT_24__contig4_2258
rxn05211	transport-2.A.1.6.1-citrate	NA	0	-1000	1000	CONCOCT_24__contig16_80 | CONCOCT_24__contig4_1393 | CONCOCT_24__contig4_324
rxn05219	transport-3.A.1.24.1-methionine	NA	0	0	1000	CONCOCT_24__contig16_199 | CONCOCT_24__contig16_693 | CONCOCT_24__contig4_786
rxn05221	transport-2.A.1.6.4-L-proline	NA	0	-1000	1000	CONCOCT_24__contig4_324
rxn05224	transport-2.A.1.3.72-riboflavin	NA	0	-1000	1000	CONCOCT_24__contig4_45
rxn05231	UDPREDUCT-RXN	1.17.4.1	0	0	1000	((CONCOCT_24__contig4_2373))
rxn05233	UDPREDUCT-RXN	1.17.4.1	0	0	1000	((CONCOCT_24__contig4_2373))
rxn05237	transport-3.A.1.122.1-L-cysteine	NA	0	0	1000	CONCOCT_24__17530_2
rxn05247	octanoyl-CoA ligase	6.2.1.3	0	0	1000	CONCOCT_24__contig16_609 | CONCOCT_24__contig16_84 | CONCOCT_24__contig4_1913
rxn05248	octanoyl-CoA ligase	6.2.1.3	0	0	1000	CONCOCT_24__contig16_609 | CONCOCT_24__contig16_84 | CONCOCT_24__contig4_1913
rxn05249	octanoyl-CoA ligase	6.2.1.3	0	0	1000	CONCOCT_24__contig16_609 | CONCOCT_24__contig16_84 | CONCOCT_24__contig4_1913
rxn05250	octanoyl-CoA ligase	6.2.1.3	0	0	1000	CONCOCT_24__contig16_609 | CONCOCT_24__contig16_84 | CONCOCT_24__contig4_1913
rxn05251	octanoyl-CoA ligase	6.2.1.3	0	0	1000	CONCOCT_24__contig16_609 | CONCOCT_24__contig16_84 | CONCOCT_24__contig4_1913
rxn05252	octanoyl-CoA ligase	6.2.1.3	0	0	1000	CONCOCT_24__contig16_609 | CONCOCT_24__contig16_84 | CONCOCT_24__contig4_1913
rxn05293	1-hydroxy-2-methyl-2-(E)-butenyl 4-diphosphate synthase	1.17.7.3	0	0	1000	CONCOCT_24__contig4_1798
rxn05299	transport-2.A.1.3.2-histidine	NA	0	-1000	1000	CONCOCT_24__contig4_2196
rxn05303	transport-2.A.1.3.2-arginine	NA	0	-1000	1000	CONCOCT_24__contig4_2196
rxn05305	transport-2.A.1.3.2-lysine	NA	0	0	1000	CONCOCT_24__contig4_2196
rxn05312	transport-2.A.20.1.4-phosphate	NA	0	-1000	1000	CONCOCT_24__contig4_2258
rxn05321	acetyl-CoA carboxyltransferase	2.1.3.15	0	0	1000	((CONCOCT_24__contig4_1169 | CONCOCT_24__contig4_421) & (CONCOCT_24__contig4_422))
rxn05322	3-oxoacyl-[acp] reductase (type I fatty acid synthase)	2.3.1.85/2.3.1.86	0	-1000	0	((CONCOCT_24__contig16_1 | CONCOCT_24__contig16_379 | CONCOCT_24__contig16_609 | CONCOCT_24__contig16_634 | CONCOCT_24__contig16_76 | CONCOCT_24__contig16_77 | CONCOCT_24__contig16_81 | CONCOCT_24__contig16_84 | CONCOCT_24__contig16_93 | CONCOCT_24__contig4_1913 | CONCOCT_24__contig4_213 | CONCOCT_24__contig4_2267 | CONCOCT_24__contig4_472 | CONCOCT_24__contig4_781))
rxn05323	3-oxoacyl-[acp] reductase (type I fatty acid synthase)	2.3.1.85/2.3.1.86	0	-1000	0	((CONCOCT_24__contig16_1 | CONCOCT_24__contig16_379 | CONCOCT_24__contig16_609 | CONCOCT_24__contig16_634 | CONCOCT_24__contig16_76 | CONCOCT_24__contig16_77 | CONCOCT_24__contig16_81 | CONCOCT_24__contig16_84 | CONCOCT_24__contig16_93 | CONCOCT_24__contig4_1913 | CONCOCT_24__contig4_213 | CONCOCT_24__contig4_2267 | CONCOCT_24__contig4_472 | CONCOCT_24__contig4_781))
rxn05324	3-oxoacyl-[acp] reductase (type I fatty acid synthase)	2.3.1.85/2.3.1.86	0	-1000	0	((CONCOCT_24__contig16_1 | CONCOCT_24__contig16_379 | CONCOCT_24__contig16_609 | CONCOCT_24__contig16_634 | CONCOCT_24__contig16_76 | CONCOCT_24__contig16_77 | CONCOCT_24__contig16_81 | CONCOCT_24__contig16_84 | CONCOCT_24__contig16_93 | CONCOCT_24__contig4_1913 | CONCOCT_24__contig4_213 | CONCOCT_24__contig4_2267 | CONCOCT_24__contig4_472 | CONCOCT_24__contig4_781))
rxn05325	3-oxoacyl-[acp] reductase (type I fatty acid synthase)	2.3.1.85/2.3.1.86	0	-1000	0	((CONCOCT_24__contig16_1 | CONCOCT_24__contig16_379 | CONCOCT_24__contig16_609 | CONCOCT_24__contig16_634 | CONCOCT_24__contig16_76 | CONCOCT_24__contig16_77 | CONCOCT_24__contig16_81 | CONCOCT_24__contig16_84 | CONCOCT_24__contig16_93 | CONCOCT_24__contig4_1913 | CONCOCT_24__contig4_213 | CONCOCT_24__contig4_2267 | CONCOCT_24__contig4_472 | CONCOCT_24__contig4_781))
rxn05326	3-oxoacyl-[acp] reductase (type I fatty acid synthase)	2.3.1.85/2.3.1.86	0	-1000	0	((CONCOCT_24__contig16_1 | CONCOCT_24__contig16_379 | CONCOCT_24__contig16_609 | CONCOCT_24__contig16_634 | CONCOCT_24__contig16_76 | CONCOCT_24__contig16_77 | CONCOCT_24__contig16_81 | CONCOCT_24__contig16_84 | CONCOCT_24__contig16_93 | CONCOCT_24__contig4_1913 | CONCOCT_24__contig4_213 | CONCOCT_24__contig4_2267 | CONCOCT_24__contig4_472 | CONCOCT_24__contig4_781))
rxn05327	3-oxoacyl-[acp] reductase (type I fatty acid synthase)	2.3.1.85/2.3.1.86	0	-1000	0	((CONCOCT_24__contig16_1 | CONCOCT_24__contig16_379 | CONCOCT_24__contig16_609 | CONCOCT_24__contig16_634 | CONCOCT_24__contig16_76 | CONCOCT_24__contig16_77 | CONCOCT_24__contig16_81 | CONCOCT_24__contig16_84 | CONCOCT_24__contig16_93 | CONCOCT_24__contig4_1913 | CONCOCT_24__contig4_213 | CONCOCT_24__contig4_2267 | CONCOCT_24__contig4_472 | CONCOCT_24__contig4_781))
rxn05328	3-oxoacyl-[acp] reductase (type I fatty acid synthase)	2.3.1.85/2.3.1.86	0	-1000	0	((CONCOCT_24__contig16_1 | CONCOCT_24__contig16_379 | CONCOCT_24__contig16_609 | CONCOCT_24__contig16_634 | CONCOCT_24__contig16_76 | CONCOCT_24__contig16_77 | CONCOCT_24__contig16_81 | CONCOCT_24__contig16_84 | CONCOCT_24__contig16_93 | CONCOCT_24__contig4_1913 | CONCOCT_24__contig4_213 | CONCOCT_24__contig4_2267 | CONCOCT_24__contig4_472 | CONCOCT_24__contig4_781))
rxn05329	(R)3-hydroxyacyl-[acp]-[acyl-carrier protein]hydro-lyase (trans-delta2-enoyl-[acyl-carrier-protein]-forming)	4.2.1.59/4.2.1.58/4.2.1.60/4.2.1.61	0	0	1000	CONCOCT_24__contig4_551
rxn05330	3-oxoacyl-[acp] reductase (type I fatty acid synthase)	2.3.1.85/2.3.1.86	0	-1000	1000	((CONCOCT_24__contig16_1 | CONCOCT_24__contig16_379 | CONCOCT_24__contig16_609 | CONCOCT_24__contig16_634 | CONCOCT_24__contig16_76 | CONCOCT_24__contig16_77 | CONCOCT_24__contig16_81 | CONCOCT_24__contig16_84 | CONCOCT_24__contig16_93 | CONCOCT_24__contig4_1913 | CONCOCT_24__contig4_213 | CONCOCT_24__contig4_2267 | CONCOCT_24__contig4_472 | CONCOCT_24__contig4_781)) | CONCOCT_24__contig4_551
rxn05332	3-oxoacyl-[acp] reductase (type I fatty acid synthase)	2.3.1.85/2.3.1.86	0	-1000	1000	((CONCOCT_24__contig16_1 | CONCOCT_24__contig16_379 | CONCOCT_24__contig16_609 | CONCOCT_24__contig16_634 | CONCOCT_24__contig16_76 | CONCOCT_24__contig16_77 | CONCOCT_24__contig16_81 | CONCOCT_24__contig16_84 | CONCOCT_24__contig16_93 | CONCOCT_24__contig4_1913 | CONCOCT_24__contig4_213 | CONCOCT_24__contig4_2267 | CONCOCT_24__contig4_472 | CONCOCT_24__contig4_781)) | CONCOCT_24__contig4_551
rxn05333	3-oxoacyl-[acp] reductase (type I fatty acid synthase)	2.3.1.85/2.3.1.86	0	-1000	1000	((CONCOCT_24__contig16_1 | CONCOCT_24__contig16_379 | CONCOCT_24__contig16_609 | CONCOCT_24__contig16_634 | CONCOCT_24__contig16_76 | CONCOCT_24__contig16_77 | CONCOCT_24__contig16_81 | CONCOCT_24__contig16_84 | CONCOCT_24__contig16_93 | CONCOCT_24__contig4_1913 | CONCOCT_24__contig4_213 | CONCOCT_24__contig4_2267 | CONCOCT_24__contig4_472 | CONCOCT_24__contig4_781)) | CONCOCT_24__contig4_551
rxn05334	3-oxoacyl-[acp] reductase (type I fatty acid synthase)	2.3.1.85/2.3.1.86	0	0	1000	((CONCOCT_24__contig16_1 | CONCOCT_24__contig16_379 | CONCOCT_24__contig16_609 | CONCOCT_24__contig16_634 | CONCOCT_24__contig16_76 | CONCOCT_24__contig16_77 | CONCOCT_24__contig16_81 | CONCOCT_24__contig16_84 | CONCOCT_24__contig16_93 | CONCOCT_24__contig4_1913 | CONCOCT_24__contig4_213 | CONCOCT_24__contig4_2267 | CONCOCT_24__contig4_472 | CONCOCT_24__contig4_781)) | CONCOCT_24__contig4_551
rxn05335	3-oxoacyl-[acp] reductase (type I fatty acid synthase)	2.3.1.85/2.3.1.86	0	-1000	1000	((CONCOCT_24__contig16_1 | CONCOCT_24__contig16_379 | CONCOCT_24__contig16_609 | CONCOCT_24__contig16_634 | CONCOCT_24__contig16_76 | CONCOCT_24__contig16_77 | CONCOCT_24__contig16_81 | CONCOCT_24__contig16_84 | CONCOCT_24__contig16_93 | CONCOCT_24__contig4_1913 | CONCOCT_24__contig4_213 | CONCOCT_24__contig4_2267 | CONCOCT_24__contig4_472 | CONCOCT_24__contig4_781)) | CONCOCT_24__contig4_551
rxn05336	3-oxoacyl-[acp] reductase (type I fatty acid synthase)	2.3.1.85/2.3.1.86	0	-1000	1000	((CONCOCT_24__contig16_1 | CONCOCT_24__contig16_379 | CONCOCT_24__contig16_609 | CONCOCT_24__contig16_634 | CONCOCT_24__contig16_76 | CONCOCT_24__contig16_77 | CONCOCT_24__contig16_81 | CONCOCT_24__contig16_84 | CONCOCT_24__contig16_93 | CONCOCT_24__contig4_1913 | CONCOCT_24__contig4_213 | CONCOCT_24__contig4_2267 | CONCOCT_24__contig4_472 | CONCOCT_24__contig4_781)) | CONCOCT_24__contig4_1898
rxn05337	3-oxoacyl-[acp] reductase (type I fatty acid synthase)	2.3.1.85/2.3.1.86	0	-1000	1000	((CONCOCT_24__contig16_1 | CONCOCT_24__contig16_379 | CONCOCT_24__contig16_609 | CONCOCT_24__contig16_634 | CONCOCT_24__contig16_76 | CONCOCT_24__contig16_77 | CONCOCT_24__contig16_81 | CONCOCT_24__contig16_84 | CONCOCT_24__contig16_93 | CONCOCT_24__contig4_1913 | CONCOCT_24__contig4_213 | CONCOCT_24__contig4_2267 | CONCOCT_24__contig4_472 | CONCOCT_24__contig4_781)) | CONCOCT_24__contig4_1898
rxn05338	3-oxoacyl-[acp] reductase (type I fatty acid synthase)	2.3.1.85/2.3.1.86	0	-1000	0	((CONCOCT_24__contig16_1 | CONCOCT_24__contig16_379 | CONCOCT_24__contig16_609 | CONCOCT_24__contig16_634 | CONCOCT_24__contig16_76 | CONCOCT_24__contig16_77 | CONCOCT_24__contig16_81 | CONCOCT_24__contig16_84 | CONCOCT_24__contig16_93 | CONCOCT_24__contig4_1913 | CONCOCT_24__contig4_213 | CONCOCT_24__contig4_2267 | CONCOCT_24__contig4_472 | CONCOCT_24__contig4_781)) | CONCOCT_24__contig4_1898
rxn05339	3-oxoacyl-[acp] reductase (type I fatty acid synthase)	2.3.1.85/2.3.1.86	0	-1000	1000	((CONCOCT_24__contig16_1 | CONCOCT_24__contig16_379 | CONCOCT_24__contig16_609 | CONCOCT_24__contig16_634 | CONCOCT_24__contig16_76 | CONCOCT_24__contig16_77 | CONCOCT_24__contig16_81 | CONCOCT_24__contig16_84 | CONCOCT_24__contig16_93 | CONCOCT_24__contig4_1913 | CONCOCT_24__contig4_213 | CONCOCT_24__contig4_2267 | CONCOCT_24__contig4_472 | CONCOCT_24__contig4_781)) | CONCOCT_24__contig4_1898
rxn05340	3-oxoacyl-[acp] reductase (type I fatty acid synthase)	2.3.1.85/2.3.1.86	0	-1000	1000	((CONCOCT_24__contig16_1 | CONCOCT_24__contig16_379 | CONCOCT_24__contig16_609 | CONCOCT_24__contig16_634 | CONCOCT_24__contig16_76 | CONCOCT_24__contig16_77 | CONCOCT_24__contig16_81 | CONCOCT_24__contig16_84 | CONCOCT_24__contig16_93 | CONCOCT_24__contig4_1913 | CONCOCT_24__contig4_213 | CONCOCT_24__contig4_2267 | CONCOCT_24__contig4_472 | CONCOCT_24__contig4_781)) | CONCOCT_24__contig4_1898
rxn05341	3-oxoacyl-[acp] reductase (type I fatty acid synthase)	2.3.1.85/2.3.1.86	0	-1000	1000	((CONCOCT_24__contig16_1 | CONCOCT_24__contig16_379 | CONCOCT_24__contig16_609 | CONCOCT_24__contig16_634 | CONCOCT_24__contig16_76 | CONCOCT_24__contig16_77 | CONCOCT_24__contig16_81 | CONCOCT_24__contig16_84 | CONCOCT_24__contig16_93 | CONCOCT_24__contig4_1913 | CONCOCT_24__contig4_213 | CONCOCT_24__contig4_2267 | CONCOCT_24__contig4_472 | CONCOCT_24__contig4_781)) | CONCOCT_24__contig4_1898
rxn05342	3-oxoacyl-[acp] reductase (type I fatty acid synthase)	2.3.1.85/2.3.1.86	0	-1000	1000	((CONCOCT_24__contig16_1 | CONCOCT_24__contig16_379 | CONCOCT_24__contig16_609 | CONCOCT_24__contig16_634 | CONCOCT_24__contig16_76 | CONCOCT_24__contig16_77 | CONCOCT_24__contig16_81 | CONCOCT_24__contig16_84 | CONCOCT_24__contig16_93 | CONCOCT_24__contig4_1913 | CONCOCT_24__contig4_213 | CONCOCT_24__contig4_2267 | CONCOCT_24__contig4_472 | CONCOCT_24__contig4_781)) | CONCOCT_24__contig4_1898
rxn05343	3-oxoacyl-[acp] reductase (type I fatty acid synthase)	2.3.1.85/2.3.1.86	0	0	1000	((CONCOCT_24__contig16_1 | CONCOCT_24__contig16_379 | CONCOCT_24__contig16_609 | CONCOCT_24__contig16_634 | CONCOCT_24__contig16_76 | CONCOCT_24__contig16_77 | CONCOCT_24__contig16_81 | CONCOCT_24__contig16_84 | CONCOCT_24__contig16_93 | CONCOCT_24__contig4_1913 | CONCOCT_24__contig4_213 | CONCOCT_24__contig4_2267 | CONCOCT_24__contig4_472 | CONCOCT_24__contig4_781)) | CONCOCT_24__contig16_818 | …
rxn05344	3-oxoacyl-[acp] reductase (type I fatty acid synthase)	2.3.1.85/2.3.1.86	0	0	1000	((CONCOCT_24__contig16_1 | CONCOCT_24__contig16_379 | CONCOCT_24__contig16_609 | CONCOCT_24__contig16_634 | CONCOCT_24__contig16_76 | CONCOCT_24__contig16_77 | CONCOCT_24__contig16_81 | CONCOCT_24__contig16_84 | CONCOCT_24__contig16_93 | CONCOCT_24__contig4_1913 | CONCOCT_24__contig4_213 | CONCOCT_24__contig4_2267 | CONCOCT_24__contig4_472 | CONCOCT_24__contig4_781)) | CONCOCT_24__contig16_818 | …
rxn05345	3-oxoacyl-[acp] reductase (type I fatty acid synthase)	2.3.1.85/2.3.1.86	0	0	1000	((CONCOCT_24__contig16_1 | CONCOCT_24__contig16_379 | CONCOCT_24__contig16_609 | CONCOCT_24__contig16_634 | CONCOCT_24__contig16_76 | CONCOCT_24__contig16_77 | CONCOCT_24__contig16_81 | CONCOCT_24__contig16_84 | CONCOCT_24__contig16_93 | CONCOCT_24__contig4_1913 | CONCOCT_24__contig4_213 | CONCOCT_24__contig4_2267 | CONCOCT_24__contig4_472 | CONCOCT_24__contig4_781)) | CONCOCT_24__contig16_818 | …
rxn05346	3-oxoacyl-[acp] reductase (type I fatty acid synthase)	2.3.1.85/2.3.1.86	0	0	1000	((CONCOCT_24__contig16_1 | CONCOCT_24__contig16_379 | CONCOCT_24__contig16_609 | CONCOCT_24__contig16_634 | CONCOCT_24__contig16_76 | CONCOCT_24__contig16_77 | CONCOCT_24__contig16_81 | CONCOCT_24__contig16_84 | CONCOCT_24__contig16_93 | CONCOCT_24__contig4_1913 | CONCOCT_24__contig4_213 | CONCOCT_24__contig4_2267 | CONCOCT_24__contig4_472 | CONCOCT_24__contig4_781)) | CONCOCT_24__contig16_818 | …
rxn05347	3-oxoacyl-[acp] reductase (type I fatty acid synthase)	2.3.1.85/2.3.1.86	0	0	1000	((CONCOCT_24__contig16_1 | CONCOCT_24__contig16_379 | CONCOCT_24__contig16_609 | CONCOCT_24__contig16_634 | CONCOCT_24__contig16_76 | CONCOCT_24__contig16_77 | CONCOCT_24__contig16_81 | CONCOCT_24__contig16_84 | CONCOCT_24__contig16_93 | CONCOCT_24__contig4_1913 | CONCOCT_24__contig4_213 | CONCOCT_24__contig4_2267 | CONCOCT_24__contig4_472 | CONCOCT_24__contig4_781)) | CONCOCT_24__contig16_818 | …
rxn05348	3-oxoacyl-[acp] reductase (type I fatty acid synthase)	2.3.1.85/2.3.1.86	0	0	1000	((CONCOCT_24__contig16_1 | CONCOCT_24__contig16_379 | CONCOCT_24__contig16_609 | CONCOCT_24__contig16_634 | CONCOCT_24__contig16_76 | CONCOCT_24__contig16_77 | CONCOCT_24__contig16_81 | CONCOCT_24__contig16_84 | CONCOCT_24__contig16_93 | CONCOCT_24__contig4_1913 | CONCOCT_24__contig4_213 | CONCOCT_24__contig4_2267 | CONCOCT_24__contig4_472 | CONCOCT_24__contig4_781)) | CONCOCT_24__contig16_818 | …
rxn05349	3-oxoacyl-[acp] reductase (type I fatty acid synthase)	2.3.1.85/2.3.1.86	0	-1000	1000	((CONCOCT_24__contig16_1 | CONCOCT_24__contig16_379 | CONCOCT_24__contig16_609 | CONCOCT_24__contig16_634 | CONCOCT_24__contig16_76 | CONCOCT_24__contig16_77 | CONCOCT_24__contig16_81 | CONCOCT_24__contig16_84 | CONCOCT_24__contig16_93 | CONCOCT_24__contig4_1913 | CONCOCT_24__contig4_213 | CONCOCT_24__contig4_2267 | CONCOCT_24__contig4_472 | CONCOCT_24__contig4_781)) | CONCOCT_24__contig4_1900
rxn05350	3-oxoacyl-[acp] reductase (type I fatty acid synthase)	2.3.1.85/2.3.1.86	0	0	1000	((CONCOCT_24__contig16_1 | CONCOCT_24__contig16_379 | CONCOCT_24__contig16_609 | CONCOCT_24__contig16_634 | CONCOCT_24__contig16_76 | CONCOCT_24__contig16_77 | CONCOCT_24__contig16_81 | CONCOCT_24__contig16_84 | CONCOCT_24__contig16_93 | CONCOCT_24__contig4_1913 | CONCOCT_24__contig4_213 | CONCOCT_24__contig4_2267 | CONCOCT_24__contig4_472 | CONCOCT_24__contig4_781)) | CONCOCT_24__contig16_818 | …
rxn05351	trans-2,3-dehydroacyl-[acp] reductase (type I fatty acid synthase)	2.3.1.86/2.3.1.85	0	-1000	0	((CONCOCT_24__contig16_1 | CONCOCT_24__contig16_379 | CONCOCT_24__contig16_609 | CONCOCT_24__contig16_634 | CONCOCT_24__contig16_76 | CONCOCT_24__contig16_77 | CONCOCT_24__contig16_81 | CONCOCT_24__contig16_84 | CONCOCT_24__contig16_93 | CONCOCT_24__contig4_1913 | CONCOCT_24__contig4_213 | CONCOCT_24__contig4_2267 | CONCOCT_24__contig4_472 | CONCOCT_24__contig4_781)) | CONCOCT_24__contig4_1282
rxn05352	trans-2,3-dehydroacyl-[acp] reductase (type I fatty acid synthase)	2.3.1.86/2.3.1.85	0	-1000	0	((CONCOCT_24__contig16_1 | CONCOCT_24__contig16_379 | CONCOCT_24__contig16_609 | CONCOCT_24__contig16_634 | CONCOCT_24__contig16_76 | CONCOCT_24__contig16_77 | CONCOCT_24__contig16_81 | CONCOCT_24__contig16_84 | CONCOCT_24__contig16_93 | CONCOCT_24__contig4_1913 | CONCOCT_24__contig4_213 | CONCOCT_24__contig4_2267 | CONCOCT_24__contig4_472 | CONCOCT_24__contig4_781)) | CONCOCT_24__contig4_1282
rxn05353	enoyl-acyl carrier protein reductase III (enoyl-[acyl carrier protein] reductase III)	1.3.1.10	0	-1000	0	CONCOCT_24__contig4_1282
rxn05354	trans-2,3-dehydroacyl-[acp] reductase (type I fatty acid synthase)	2.3.1.86/2.3.1.85	0	-1000	0	((CONCOCT_24__contig16_1 | CONCOCT_24__contig16_379 | CONCOCT_24__contig16_609 | CONCOCT_24__contig16_634 | CONCOCT_24__contig16_76 | CONCOCT_24__contig16_77 | CONCOCT_24__contig16_81 | CONCOCT_24__contig16_84 | CONCOCT_24__contig16_93 | CONCOCT_24__contig4_1913 | CONCOCT_24__contig4_213 | CONCOCT_24__contig4_2267 | CONCOCT_24__contig4_472 | CONCOCT_24__contig4_781)) | CONCOCT_24__contig4_1282
rxn05355	trans-2,3-dehydroacyl-[acp] reductase (type I fatty acid synthase)	2.3.1.86/2.3.1.85	0	-1000	0	((CONCOCT_24__contig16_1 | CONCOCT_24__contig16_379 | CONCOCT_24__contig16_609 | CONCOCT_24__contig16_634 | CONCOCT_24__contig16_76 | CONCOCT_24__contig16_77 | CONCOCT_24__contig16_81 | CONCOCT_24__contig16_84 | CONCOCT_24__contig16_93 | CONCOCT_24__contig4_1913 | CONCOCT_24__contig4_213 | CONCOCT_24__contig4_2267 | CONCOCT_24__contig4_472 | CONCOCT_24__contig4_781)) | CONCOCT_24__contig4_1282
rxn05356	trans-2,3-dehydroacyl-[acp] reductase (type I fatty acid synthase)	2.3.1.86/2.3.1.85	0	-1000	0	((CONCOCT_24__contig16_1 | CONCOCT_24__contig16_379 | CONCOCT_24__contig16_609 | CONCOCT_24__contig16_634 | CONCOCT_24__contig16_76 | CONCOCT_24__contig16_77 | CONCOCT_24__contig16_81 | CONCOCT_24__contig16_84 | CONCOCT_24__contig16_93 | CONCOCT_24__contig4_1913 | CONCOCT_24__contig4_213 | CONCOCT_24__contig4_2267 | CONCOCT_24__contig4_472 | CONCOCT_24__contig4_781)) | CONCOCT_24__contig4_1282
rxn05357	trans-2,3-dehydroacyl-[acp] reductase (type I fatty acid synthase)	2.3.1.86/2.3.1.85	0	-1000	0	((CONCOCT_24__contig16_1 | CONCOCT_24__contig16_379 | CONCOCT_24__contig16_609 | CONCOCT_24__contig16_634 | CONCOCT_24__contig16_76 | CONCOCT_24__contig16_77 | CONCOCT_24__contig16_81 | CONCOCT_24__contig16_84 | CONCOCT_24__contig16_93 | CONCOCT_24__contig4_1913 | CONCOCT_24__contig4_213 | CONCOCT_24__contig4_2267 | CONCOCT_24__contig4_472 | CONCOCT_24__contig4_781)) | CONCOCT_24__contig4_1282
rxn05465	3-oxoacyl-[acp] reductase (type I fatty acid synthase)	2.3.1.85/2.3.1.86	0	0	1000	((CONCOCT_24__contig16_1 | CONCOCT_24__contig16_379 | CONCOCT_24__contig16_609 | CONCOCT_24__contig16_634 | CONCOCT_24__contig16_76 | CONCOCT_24__contig16_77 | CONCOCT_24__contig16_81 | CONCOCT_24__contig16_84 | CONCOCT_24__contig16_93 | CONCOCT_24__contig4_1913 | CONCOCT_24__contig4_213 | CONCOCT_24__contig4_2267 | CONCOCT_24__contig4_472 | CONCOCT_24__contig4_781)) | CONCOCT_24__contig16_817
rxn05469	transport-2.A.1.6.1-pyruvate	NA	0	-1000	1000	CONCOCT_24__contig4_324
rxn05470	transport-2.A.1.6.1-glycolate	NA	0	-1000	1000	CONCOCT_24__contig4_324
rxn05488	transport-2.A.1.6.1-acetate	NA	0	-1000	1000	CONCOCT_24__contig16_80 | CONCOCT_24__contig4_324
rxn05493	transport-2.A.47.1.13-2-oxoglutarate	NA	0	-1000	1000	CONCOCT_24__contig4_1393 | CONCOCT_24__contig4_324
rxn05500	transport-2.A.1.3.2-arabinose	NA	0	-1000	1000	CONCOCT_24__contig4_2196
rxn05507	transport-2.A.59.1.2-arsenite	NA	0	-1000	1000
rxn05513	transport-3.A.3.2.29-calcium	NA	0	0	1000	CONCOCT_24__contig16_87 | CONCOCT_24__contig4_1690 | CONCOCT_24__contig4_2455 | CONCOCT_24__contig4_900
rxn05514	transport-2.A.19.8.1-calcium	NA	0	-1000	1000	CONCOCT_24__contig4_2285 | CONCOCT_24__contig4_292
rxn05516	transport-3.A.3.5.1-cadmium	NA	0	0	1000	CONCOCT_24__contig16_421 | CONCOCT_24__contig16_478 | CONCOCT_24__contig16_87 | CONCOCT_24__contig4_2455 | CONCOCT_24__contig4_448 | CONCOCT_24__contig4_900
rxn05528	transport-3.A.3.5.38-copper	NA	0	0	1000	CONCOCT_24__23048_4 | CONCOCT_24__contig16_239 | CONCOCT_24__contig16_421 | CONCOCT_24__contig16_478 | CONCOCT_24__contig16_87 | CONCOCT_24__contig4_2455 | CONCOCT_24__contig4_448
rxn05555	transport-3.A.3.5.1-iron	NA	0	0	1000	CONCOCT_24__K00333 | CONCOCT_24__contig16_239 | CONCOCT_24__contig16_291 | CONCOCT_24__contig16_293 | CONCOCT_24__contig16_754 | CONCOCT_24__contig4_1088 | CONCOCT_24__contig4_1089 | CONCOCT_24__contig4_1278 | CONCOCT_24__contig4_193 | CONCOCT_24__contig4_2455 | CONCOCT_24__contig4_448
rxn05559	transport-3.D.9.1.2-Formate	NA	0	-1000	1000	CONCOCT_24__K00341
rxn05560	transport-4.A.2.1.26-fructose	NA	0	0	1000	CONCOCT_24__contig16_203
rxn05561	transport-2.A.47.1.12-fumarate	NA	0	-1000	1000	CONCOCT_24__contig4_1393
rxn05579	transport-2.A.1.6.4-betaine	NA	0	-1000	1000	CONCOCT_24__contig4_324
rxn05582	transport-2.A.1.6.4-glycine	NA	0	-1000	1000	CONCOCT_24__contig4_324
rxn05595	transport-2.A.33.1.2-potassium	NA	0	-1000	1000	CONCOCT_24__contig16_352 | CONCOCT_24__contig4_292
rxn05598	lacto-N-biose transporter	3.6.3.18/7.5.2.2	0	0	1000	CONCOCT_24__contig16_70 | CONCOCT_24__contig16_886 | CONCOCT_24__contig4_193
rxn05602	transport-2.A.1.6.1-lactate	NA	0	-1000	1000	CONCOCT_24__contig4_1393 | CONCOCT_24__contig4_324
rxn05605	transport-2.A.47.1.12-malate	NA	0	-1000	1000	CONCOCT_24__contig4_1393
rxn05608	lacto-N-biose transporter	3.6.3.18/7.5.2.2	0	0	1000	((CONCOCT_24__contig16_291 | CONCOCT_24__contig16_70 | CONCOCT_24__contig16_886 | CONCOCT_24__contig4_193 | CONCOCT_24__contig4_976))
rxn05618	transport-2.A.55.3.3-manganese	NA	0	-1000	1000	CONCOCT_24__contig16_147
rxn05619	transport-3.A.1.14.1-molybdate	NA	0	0	1000	((CONCOCT_24__contig16_1080 | CONCOCT_24__contig16_198 | CONCOCT_24__contig16_291 | CONCOCT_24__contig16_694 | CONCOCT_24__contig16_70 | CONCOCT_24__contig16_948 | CONCOCT_24__contig4_1533 | CONCOCT_24__contig4_193 | CONCOCT_24__contig4_496 | CONCOCT_24__contig4_71 | CONCOCT_24__contig4_97 | CONCOCT_24__contig4_976)) | CONCOCT_24__contig16_754
rxn05622	transport-3.A.10.2.4-sodium	NA	0	0	1000	CONCOCT_24__contig16_291 | CONCOCT_24__contig4_250 | CONCOCT_24__contig4_672 | CONCOCT_24__contig4_832 | CONCOCT_24__contig4_834 | CONCOCT_24__contig4_900
rxn05635	transport-3.A.10.2.1-PYROPHOSPHATE	NA	0	0	1000	CONCOCT_24__contig4_672
rxn05638	transport-2.A.1.6.4-L-proline	NA	0	-1000	1000	CONCOCT_24__contig4_324
rxn05641	glucosyl-oleandomycin-exporting ATPase	7.6.2.2/3.6.3.44	0	0	1000	((CONCOCT_24__contig16_499 | CONCOCT_24__contig4_1088 | CONCOCT_24__contig4_1089) & (CONCOCT_24__contig4_1874) & (CONCOCT_24__contig4_639))
rxn05644	transport-3.A.1.2.2-ribose	NA	0	0	1000	CONCOCT_24__contig16_178
rxn05645	transport-2.A.1.3.72-riboflavin	NA	0	0	1000	CONCOCT_24__contig4_45
rxn05646	transport-3.A.1.5.12-rhamnose	NA	0	-1000	1000	CONCOCT_24__contig4_1885
rxn05651	transport-2.A.1.3.3-sulfate	NA	0	-1000	1000	CONCOCT_24__contig4_116 | CONCOCT_24__contig4_1393 | CONCOCT_24__contig4_1590
rxn05652	transport-2.A.1.3.74-spermidine	NA	0	0	1000	CONCOCT_24__contig4_2196
rxn05654	transport-2.A.47.1.12-succinate	NA	0	-1000	1000	CONCOCT_24__contig16_246 | CONCOCT_24__contig4_1393
rxn05680	transport-3.A.1.201.22-xanthosine	NA	0	-1000	1000	CONCOCT_24__contig16_499
rxn05687	transport-2.A.1.3.74-putrescine	NA	0	0	1000	CONCOCT_24__contig4_2196
rxn05691	transport-3.A.1.1.46-fucose	NA	0	-1000	1000	CONCOCT_24__contig4_193
rxn05728	transport-2.A.47.1.16-thiosulfate	NA	0	-1000	1000	CONCOCT_24__contig4_1393
rxn05733	O-acetylhomoserine sulfhydrylase	2.5.1.49	0	0	1000	CONCOCT_24__contig4_1643 | CONCOCT_24__contig4_2238 | CONCOCT_24__contig4_229 | CONCOCT_24__contig4_230 | CONCOCT_24__contig4_715
rxn05736	octanoyl-CoA ligase	6.2.1.3	0	0	1000	CONCOCT_24__contig16_609 | CONCOCT_24__contig16_84 | CONCOCT_24__contig4_1913
rxn05739	sn-glycerol 3-phosphate:ubiquinone oxidoreductase	1.1.5.3	0	0	1000	((CONCOCT_24__contig16_195))
rxn05746	maltotriose glucosidase	3.2.1.20	0	0	1000	CONCOCT_24__contig4_1183
rxn05747	NADH:ubiquinone oxidoreductase (H+-transporting)	7.1.1.2/1.6.5.3	0	0	1000	((CONCOCT_24__K00333 | CONCOCT_24__contig4_1976) & (CONCOCT_24__K00335 | CONCOCT_24__contig4_1038) & (CONCOCT_24__K00337 | CONCOCT_24__contig4_1975) & (CONCOCT_24__K00341 | CONCOCT_24__K00342 | CONCOCT_24__contig4_1971 | CONCOCT_24__contig4_1972) & (CONCOCT_24__contig4_1388 | CONCOCT_24__contig4_2171 | CONCOCT_24__contig4_606) & (CONCOCT_24__contig4_1508) & (CONCOCT_24__contig4_1970) & (CONCOCT_2…
rxn05763	dUTP diphosphatase	3.6.1.23/3.6.1.9/3.6.1.19	0	0	1000	CONCOCT_24__contig16_848
rxn05831	3-ketoacyl-CoA thiolase	2.3.1.16	0	-1000	1000	CONCOCT_24__contig16_3 | CONCOCT_24__contig16_740
rxn05833	R11-RXN	2.8.3.1/2.8.3.8	0	0	1000	((CONCOCT_24__contig4_1657) & (CONCOCT_24__contig4_1889))
rxn05889	nitrite reductase	1.7.2.1/1.9.3.2	0	-1000	0	((CONCOCT_24__contig4_2114))
rxn05890	nitrite reductase	1.7.2.1/1.9.3.2	0	-1000	0	((CONCOCT_24__contig4_2114))
rxn05909	cystathionine beta-synthase	4.2.1.22/4.2.1.21	0	-1000	1000	CONCOCT_24__contig4_229
rxn05937	ferredoxin-NADP oxidoreductase	1.18.1.2/1.6.7.1	0	0	1000	CONCOCT_24__contig16_613 | CONCOCT_24__contig16_739
rxn05938	PYRUFLAVREDUCT-RXN	1.2.7.1/1.2.7.2	0	-1000	1000
rxn05940	PYRUFLAVREDUCT-RXN	1.2.7.1/1.2.7.2	0	0	1000
rxn05957	O-succinylhomoserine(thiol)-lyase	2.5.1.48	0	-1000	1000	CONCOCT_24__contig4_2238 | CONCOCT_24__contig4_230
rxn05968	lysophosphatidylcholine acyltransferase	2.3.1.23	0	0	1000	CONCOCT_24__contig4_1361
rxn05971	CDP-choline:1,2-diacyl-sn-glycerol cholinephosphotransferase	2.7.8.2/2.7.8.16	0	0	1000	CONCOCT_24__contig4_970
rxn05994	2,3,4-saturated-fatty-acid-[acp] reductase	1.3.1.9	9	-1000	0
rxn05995	2,3,4-saturated fatty acyl-[acp] dehydrogenase	1.3.1.10/1.3.1.104/1.3.1.39	0	-1000	0	CONCOCT_24__contig4_1282
rxn06031	3-methyl-2-oxobutanoate dehydrogenase	1.2.4.4/1.2.4.3	0	0	1000	((CONCOCT_24__contig16_218 | CONCOCT_24__contig16_310 | CONCOCT_24__contig16_559 | CONCOCT_24__contig4_2042 | CONCOCT_24__contig4_327) & (CONCOCT_24__contig16_560))
rxn06037	(S)-3-hydroxybutyryl-CoA dehydrogenase	1.1.1.35	0	-1000	1000	((CONCOCT_24__contig16_4 | CONCOCT_24__contig4_782))
rxn06071	Ferredoxin:NADP+ oxidoreductase	1.18.1.3	0	-1000	1000	CONCOCT_24__contig16_317
rxn06075	UDPREDUCT-RXN	1.17.4.1	0	-1000	0	((CONCOCT_24__contig4_2373))
rxn06076	UDPREDUCT-RXN	1.17.4.1	0	-1000	0	((CONCOCT_24__contig4_2373))
rxn06108	NADH:ubiquinone oxidoreductase (H+-transporting)	7.1.1.2/1.6.5.3	0	-1000	0	((CONCOCT_24__K00333 | CONCOCT_24__contig4_1976) & (CONCOCT_24__K00335 | CONCOCT_24__contig4_1038) & (CONCOCT_24__K00337 | CONCOCT_24__contig4_1975) & (CONCOCT_24__K00341 | CONCOCT_24__K00342 | CONCOCT_24__contig4_1971 | CONCOCT_24__contig4_1972) & (CONCOCT_24__contig4_1388 | CONCOCT_24__contig4_2171 | CONCOCT_24__contig4_606) & (CONCOCT_24__contig4_1508) & (CONCOCT_24__contig4_1970) & (CONCOCT_2…
rxn06208	N-acetyl-D-mannosamine 2-epimerase	5.1.3.8	0	-1000	1000	CONCOCT_24__contig4_2136
rxn06216	enoyl-CoA hydratase	4.2.1.17	0	-1000	1000	((CONCOCT_24__contig16_750 | CONCOCT_24__contig4_1440))
rxn06256	S-sulfo-L-cysteine reductase	1.8.4.2	9	-1000	1000
rxn06280	tyrosine-tRNA ligase	6.1.1.1	0	-1000	1000	CONCOCT_24__contig4_1014
rxn06282	cystathionine beta-lyase	4.4.1.13/4.4.1.6/4.4.1.8	0	0	1000	((CONCOCT_24__contig4_2238 | CONCOCT_24__contig4_229 | CONCOCT_24__contig4_230 | CONCOCT_24__contig4_715))
rxn06300	alanine-tRNA ligase	6.1.1.7	0	-1000	1000	CONCOCT_24__contig4_700
rxn06335	dihydrolipoyllysine-residue (2-methylpropanoyl)transferase	2.3.1.168	0	-1000	1000	CONCOCT_24__contig16_558
rxn06347	enoyl-CoA hydratase	4.2.1.17	0	-1000	1000	((CONCOCT_24__contig16_750 | CONCOCT_24__contig4_1440))
rxn06377	glycine dehydrogenase	1.4.4.2	0	-1000	1000	((CONCOCT_24__contig4_1379) & (CONCOCT_24__contig4_967))
rxn06379	lysophosphatidylcholine acyltransferase	2.3.1.23	0	0	1000	CONCOCT_24__contig4_1361
rxn06403	beta2-tomatinase	3.2.1.21	0	0	1000	CONCOCT_24__contig4_1770
rxn06404	cystathionine beta-lyase	4.4.1.13/4.4.1.6/4.4.1.8	0	0	1000	((CONCOCT_24__contig4_2238 | CONCOCT_24__contig4_229 | CONCOCT_24__contig4_230 | CONCOCT_24__contig4_715))
rxn06432	arginine-tRNA ligase	6.1.1.19	0	-1000	1000	CONCOCT_24__contig4_2445
rxn06433	Aspartate--tRNA ligase	6.1.1.23	0	0	1000	CONCOCT_24__contig4_1055
rxn06434	asparaginyl-tRNA synthetase	6.1.1.22	9	-1000	1000
rxn06435	cysteine-tRNA ligase	6.1.1.16	0	-1000	1000	CONCOCT_24__contig16_629 | CONCOCT_24__contig4_665
rxn06437	glutaminyl-tRNA synthetase	6.1.1.18	0	-1000	1000
rxn06438	glycine-tRNA ligase	6.1.1.14	0	0	1000	((CONCOCT_24__contig4_1795))
rxn06439	histidine-tRNA ligase	6.1.1.21	0	-1000	1000	CONCOCT_24__contig4_1786
rxn06440	isoleucine-tRNA ligase	6.1.1.5	0	0	1000	CONCOCT_24__contig4_1934 | CONCOCT_24__contig4_647
rxn06441	leucine-tRNA ligase	6.1.1.4	0	-1000	1000	((CONCOCT_24__contig4_647) & (CONCOCT_24__contig4_817))
rxn06443	methionine-tRNA ligase	6.1.1.10	0	-1000	1000	CONCOCT_24__contig16_813
rxn06444	phenylalanine-tRNA ligase	6.1.1.20	0	-1000	1000	((CONCOCT_24__contig4_591) & (CONCOCT_24__contig4_592))
rxn06445	proline-tRNA ligase	6.1.1.15	0	-1000	1000	CONCOCT_24__contig4_909
rxn06446	L-serine:tRNASec ligase (AMP-forming)	6.1.1.11	0	-1000	1000	CONCOCT_24__contig4_633
rxn06447	threonine-tRNA ligase	6.1.1.3	0	-1000	1000	CONCOCT_24__contig4_1805
rxn06448	tryptophan-tRNA ligase	6.1.1.2	0	0	1000	CONCOCT_24__contig16_281
rxn06449	valine-tRNA ligase	6.1.1.9	0	-1000	1000	CONCOCT_24__contig4_1934 | CONCOCT_24__contig4_647
rxn06485	tRNA-guanine transglycosylase	2.4.2.29	0	-1000	1000	CONCOCT_24__contig4_1080
rxn06493	lipoamide dehydrogenase	1.8.1.4/1.6.4.3	0	-1000	1000	CONCOCT_24__contig16_561
rxn06510	3-ketoacyl-CoA thiolase	2.3.1.16	0	-1000	1000	CONCOCT_24__contig16_3 | CONCOCT_24__contig16_740
rxn06522	guanidinobutyramidase	3.5.1.4	0	0	1000	CONCOCT_24__contig16_340 | CONCOCT_24__contig16_690 | CONCOCT_24__contig4_1054 | CONCOCT_24__contig4_1369
rxn06527	S-sulfo-L-cysteine reductase	1.8.4.2	9	-1000	1000
rxn06556	acyl-[acp] thioesterase (fatty acyl-[acyl-carrier-protein] hydrolase FatB)	3.1.2.21	0	0	1000	CONCOCT_24__23048_4 | CONCOCT_24__contig16_421 | CONCOCT_24__contig16_892 | CONCOCT_24__contig4_2455 | CONCOCT_24__contig4_448
rxn06586	dihydrolipoyllysine-residue (2-methylpropanoyl)transferase	2.3.1.168	0	-1000	1000	CONCOCT_24__contig16_558
rxn06591	glutamyl-tRNA reductase	1.2.1.70	0	0	1000	CONCOCT_24__contig4_465
rxn06600	aminomethyltransferase	2.1.2.10	0	0	1000	CONCOCT_24__contig4_965
rxn06621	3-methyl-2-oxobutanoate dehydrogenase	1.2.4.4/1.2.4.3	0	0	1000	((CONCOCT_24__contig16_218 | CONCOCT_24__contig16_310 | CONCOCT_24__contig16_559 | CONCOCT_24__contig4_2042 | CONCOCT_24__contig4_327) & (CONCOCT_24__contig16_560))
rxn06630	dCMP kinase	2.7.4.25/2.7.4.14/2.7.4.13	0	-1000	1000	CONCOCT_24__contig4_1296
rxn06636	3-hydroxymethylcephem O-carbamoyltransferase	2.1.3.7	0	-1000	1000	CONCOCT_24__contig16_260
rxn06641	UDPREDUCT-RXN	1.17.4.1	0	-1000	1000	((CONCOCT_24__contig4_2373))
rxn06652	CDP-choline:1,2-diacyl-sn-glycerol cholinephosphotransferase	2.7.8.2/2.7.8.16	0	-1000	1000	CONCOCT_24__contig4_970
rxn06672	biotin carboxylase	6.3.4.14	0	0	1000	CONCOCT_24__K11263 | CONCOCT_24__contig16_681 | CONCOCT_24__contig16_995 | CONCOCT_24__contig4_1897 | CONCOCT_24__contig4_252
rxn06673	acetyl-CoA carboxyltransferase	2.1.3.15	0	0	1000	((CONCOCT_24__contig4_1169 | CONCOCT_24__contig4_421) & (CONCOCT_24__contig4_422))
rxn06698	(R)3-hydroxyacyl-[acp]-[acyl-carrier protein]hydro-lyase (trans-delta2-enoyl-[acyl-carrier-protein]-forming)	4.2.1.59/4.2.1.58/4.2.1.60/4.2.1.61	0	-1000	1000	CONCOCT_24__contig4_551
rxn06777	(S)-3-hydroxybutyryl-CoA dehydrogenase	1.1.1.35	0	-1000	0	((CONCOCT_24__contig16_4 | CONCOCT_24__contig4_782))
rxn06778	3-hydroxybutyryl-CoA epimerase	5.1.2.3	0	-1000	1000
rxn06812	CDP-choline:1,2-diacyl-sn-glycerol cholinephosphotransferase	2.7.8.2/2.7.8.16	0	-1000	1000	CONCOCT_24__contig4_970
rxn06820	O-succinylhomoserine(thiol)-lyase	2.5.1.48	0	-1000	1000	CONCOCT_24__contig4_2238 | CONCOCT_24__contig4_230
rxn06823	beta2-tomatinase	3.2.1.21	0	0	1000	CONCOCT_24__contig4_1770
rxn06882	folylpoly-alpha-glutamate synthetase	6.3.2.17	0	0	1000	CONCOCT_24__contig16_108
rxn06913	naphthalene 1,2-dioxygenase	1.14.12.12	0	0	1000	CONCOCT_24__contig16_598
rxn06936	Aspartate--tRNA ligase	6.1.1.23	0	-1000	1000	CONCOCT_24__contig4_1055
rxn06937	glutamate-tRNA ligase	6.1.1.17	0	0	1000	CONCOCT_24__contig4_160
rxn06990	Ferredoxin:NADP+ oxidoreductase	1.18.1.3	0	0	1000	CONCOCT_24__contig16_317
rxn06991	4-hydroxy-3-methylbut-2-en-1-yl diphosphate synthase	1.17.7.1/1.17.4.3	0	0	1000	CONCOCT_24__contig4_1798
rxn07243	myo-inositol-3-phosphate monophosphatase	3.1.3.25	0	0	1000	CONCOCT_24__contig4_1360
rxn07266	CDP-choline:1,2-diacyl-sn-glycerol cholinephosphotransferase	2.7.8.2/2.7.8.16	0	-1000	1000	CONCOCT_24__contig4_970
rxn07430	3-methyl-2-oxobutanoate dehydrogenase	1.2.4.4/1.2.4.3	0	0	1000	((CONCOCT_24__contig16_218 | CONCOCT_24__contig16_310 | CONCOCT_24__contig16_559 | CONCOCT_24__contig4_2042 | CONCOCT_24__contig4_327) & (CONCOCT_24__contig16_560))
rxn07431	3-methyl-2-oxobutanoate dehydrogenase	1.2.4.4/1.2.4.3	0	-1000	1000	((CONCOCT_24__contig16_218 | CONCOCT_24__contig16_310 | CONCOCT_24__contig16_559 | CONCOCT_24__contig4_2042 | CONCOCT_24__contig4_327) & (CONCOCT_24__contig16_560))
rxn07432	3-methyl-2-oxobutanoate dehydrogenase	1.2.4.4/1.2.4.3	0	0	1000	((CONCOCT_24__contig16_218 | CONCOCT_24__contig16_310 | CONCOCT_24__contig16_559 | CONCOCT_24__contig4_2042 | CONCOCT_24__contig4_327) & (CONCOCT_24__contig16_560))
rxn07433	3-methyl-2-oxobutanoate dehydrogenase	1.2.4.4/1.2.4.3	0	-1000	1000	((CONCOCT_24__contig16_218 | CONCOCT_24__contig16_310 | CONCOCT_24__contig16_559 | CONCOCT_24__contig4_2042 | CONCOCT_24__contig4_327) & (CONCOCT_24__contig16_560))
rxn07434	3-methyl-2-oxobutanoate dehydrogenase	1.2.4.4/1.2.4.3	0	0	1000	((CONCOCT_24__contig16_218 | CONCOCT_24__contig16_310 | CONCOCT_24__contig16_559 | CONCOCT_24__contig4_2042 | CONCOCT_24__contig4_327) & (CONCOCT_24__contig16_560))
rxn07435	3-methyl-2-oxobutanoate dehydrogenase	1.2.4.4/1.2.4.3	0	-1000	1000	((CONCOCT_24__contig16_218 | CONCOCT_24__contig16_310 | CONCOCT_24__contig16_559 | CONCOCT_24__contig4_2042 | CONCOCT_24__contig4_327) & (CONCOCT_24__contig16_560))
rxn07441	L,L-diaminopimelate aminotransferase	2.6.1.83	0	0	1000	CONCOCT_24__contig4_1420
rxn07450	L-cysteate sulfo-lyase	4.4.1.25	0	0	1000	CONCOCT_24__contig16_563 | CONCOCT_24__contig4_2141
rxn07456	carbamoyl-phosphate synthetase	6.3.5.5/2.7.2.9	0	0	1000	((CONCOCT_24__contig4_1340) & (CONCOCT_24__contig4_1341))
rxn07466	D-alanyl-D-alanine dipeptidase	3.4.13.22	0	0	1000
rxn07474	UDP-4-amino-4-deoxy-L-arabinose aminotransferase	2.6.1.92/2.6.1.87	0	-1000	1000	CONCOCT_24__contig16_918
rxn07476	undecaprenyl-phosphate 4-deoxy-4-formamido-L-arabinose transferase	2.4.2.53/2.7.8.30	0	-1000	1000	((CONCOCT_24__contig16_790) & (CONCOCT_24__contig4_1404))
rxn07482	NAD+-4-hydroxybenzaldehyde dehydrogenase	1.2.1.64	0	-1000	1000	CONCOCT_24__contig16_1100 | CONCOCT_24__contig16_590 | CONCOCT_24__contig16_985 | CONCOCT_24__contig4_1455 | CONCOCT_24__contig4_1914 | CONCOCT_24__contig4_607
rxn07517	cis-benzene glycol dehydrogenase	1.3.1.19	0	0	1000	CONCOCT_24__contig16_601
rxn07518	naphthalene 1,2-dioxygenase	1.14.12.12	0	0	1000	CONCOCT_24__contig16_598
rxn07579	2,3,4-saturated-fatty-acid-[acp] reductase	1.3.1.9	9	0	1000
rxn07584	octanoate-non-lipoylated apo domain ligase	6.3.1.20/2.7.7.63	0	0	1000	((CONCOCT_24__contig16_582))
rxn07585	octanoate-non-lipoylated apo domain ligase	6.3.1.20/2.7.7.63	0	0	1000	((CONCOCT_24__contig16_582))
rxn07602	catechol 2,3-dioxygenase	1.13.11.2	0	0	1000	CONCOCT_24__contig16_58
rxn07618	2,3-dihydroxybiphenyl 1,2-dioxygenase	1.13.11.39	0	0	1000	CONCOCT_24__contig4_1156
rxn07623	R11-RXN	2.8.3.1/2.8.3.8	0	-1000	1000	((CONCOCT_24__contig4_1657) & (CONCOCT_24__contig4_1889))
rxn07645	(indole-3-yl)acetonitrilase	3.5.5.1	0	0	1000	CONCOCT_24__contig16_908
rxn07679	enoyl-CoA hydratase	4.2.1.17	0	-1000	1000	((CONCOCT_24__contig16_750 | CONCOCT_24__contig4_1440))
rxn07680	(S)-3-hydroxybutyryl-CoA dehydrogenase	1.1.1.35	0	-1000	1000	((CONCOCT_24__contig16_4 | CONCOCT_24__contig4_782))
rxn07681	3-ketoacyl-CoA thiolase	2.3.1.16	0	-1000	1000	CONCOCT_24__contig16_3 | CONCOCT_24__contig16_740
rxn07683	enoyl-CoA hydratase	4.2.1.17	0	-1000	1000	((CONCOCT_24__contig16_750 | CONCOCT_24__contig4_1440))
rxn07684	(S)-3-hydroxybutyryl-CoA dehydrogenase	1.1.1.35	0	-1000	1000	((CONCOCT_24__contig16_4 | CONCOCT_24__contig4_782))
rxn07685	3-ketoacyl-CoA thiolase	2.3.1.16	0	-1000	1000	CONCOCT_24__contig16_3 | CONCOCT_24__contig16_740
rxn07687	enoyl-CoA hydratase	4.2.1.17	0	-1000	1000	((CONCOCT_24__contig16_750 | CONCOCT_24__contig4_1440))
rxn07688	(S)-3-hydroxybutyryl-CoA dehydrogenase	1.1.1.35	0	-1000	1000	((CONCOCT_24__contig16_4 | CONCOCT_24__contig4_782))
rxn07689	3-ketoacyl-CoA thiolase	2.3.1.16	0	-1000	1000	CONCOCT_24__contig16_3 | CONCOCT_24__contig16_740
rxn07726	3-hydroxyacyl-CoA dehydrogenase	1.1.1.35/1.1.1.211	0	-1000	1000	((CONCOCT_24__contig16_4 | CONCOCT_24__contig4_782))
rxn07727	3-ketoacyl-CoA thiolase	2.3.1.16	0	-1000	1000	CONCOCT_24__contig16_3 | CONCOCT_24__contig16_740
rxn07742	3-hydroxyacyl-CoA dehydrogenase	1.1.1.35/1.1.1.211	0	-1000	1000	((CONCOCT_24__contig16_4 | CONCOCT_24__contig4_782))
rxn07743	3-ketoacyl-CoA thiolase	2.3.1.16	0	-1000	1000	CONCOCT_24__contig16_3 | CONCOCT_24__contig16_740
rxn07774	enamidase	3.5.2.18	0	-1000	1000	CONCOCT_24__contig16_604
rxn07775	2-(hydroxymethyl)glutarate dehydrogenase	1.1.1.291	0	-1000	1000	CONCOCT_24__contig16_433
rxn07879	hydroxymethylglutaryl-CoA lyase	4.1.3.4	0	-1000	1000	CONCOCT_24__contig4_2266
rxn07880	3-ketoacyl-CoA thiolase	2.3.1.16	0	-1000	1000	CONCOCT_24__contig16_3 | CONCOCT_24__contig16_740
rxn07882	enoyl-CoA hydratase	4.2.1.17	0	-1000	1000	((CONCOCT_24__contig16_750 | CONCOCT_24__contig4_1440))
rxn07883	(S)-3-hydroxybutyryl-CoA dehydrogenase	1.1.1.35	0	-1000	1000	((CONCOCT_24__contig16_4 | CONCOCT_24__contig4_782))
rxn07884	3-ketoacyl-CoA thiolase	2.3.1.16	0	-1000	1000	CONCOCT_24__contig16_3 | CONCOCT_24__contig16_740
rxn07976	(R)3-hydroxyacyl-[acp]-[acyl-carrier protein]hydro-lyase (trans-delta2-enoyl-[acyl-carrier-protein]-forming)	4.2.1.59/4.2.1.58/4.2.1.60/4.2.1.61	0	0	1000	CONCOCT_24__contig4_551
rxn07977	(R)3-hydroxyacyl-[acp]-[acyl-carrier protein]hydro-lyase (trans-delta2-enoyl-[acyl-carrier-protein]-forming)	4.2.1.59/4.2.1.58/4.2.1.60/4.2.1.61	0	0	1000	CONCOCT_24__contig4_551
rxn07978	(R)3-hydroxyacyl-[acp]-[acyl-carrier protein]hydro-lyase (trans-delta2-enoyl-[acyl-carrier-protein]-forming)	4.2.1.59/4.2.1.58/4.2.1.60/4.2.1.61	0	0	1000	CONCOCT_24__contig4_551
rxn07979	(R)3-hydroxyacyl-[acp]-[acyl-carrier protein]hydro-lyase (trans-delta2-enoyl-[acyl-carrier-protein]-forming)	4.2.1.59/4.2.1.58/4.2.1.60/4.2.1.61	0	0	1000	CONCOCT_24__contig4_551
rxn07980	(R)3-hydroxyacyl-[acp]-[acyl-carrier protein]hydro-lyase (trans-delta2-enoyl-[acyl-carrier-protein]-forming)	4.2.1.59/4.2.1.58/4.2.1.60/4.2.1.61	0	0	1000	CONCOCT_24__contig4_551
rxn07981	(R)3-hydroxyacyl-[acp]-[acyl-carrier protein]hydro-lyase (trans-delta2-enoyl-[acyl-carrier-protein]-forming)	4.2.1.59/4.2.1.58/4.2.1.60/4.2.1.61	0	-1000	1000	CONCOCT_24__contig4_551
rxn07987	3-oxoacyl-[ACP] reductase	1.1.1.100	0	-1000	1000	CONCOCT_24__contig4_1898
rxn07989	3-oxoacyl-[ACP] reductase	1.1.1.100	0	-1000	1000	CONCOCT_24__contig4_1898
rxn07991	3-oxoacyl-[ACP] reductase	1.1.1.100	0	-1000	1000	CONCOCT_24__contig4_1898
rxn07992	3-oxoacyl-[ACP] reductase	1.1.1.100	0	-1000	1000	CONCOCT_24__contig4_1898
rxn07993	3-oxoacyl-[ACP] reductase	1.1.1.100	0	-1000	1000	CONCOCT_24__contig4_1898
rxn07997	beta-ketoacyl-ACP synthase	2.3.1.179/2.3.1.41	0	0	1000	CONCOCT_24__contig16_818 | CONCOCT_24__contig4_1065 | CONCOCT_24__contig4_1271 | CONCOCT_24__contig4_1620
rxn07998	beta-ketoacyl-ACP synthase	2.3.1.179/2.3.1.41	0	0	1000	CONCOCT_24__contig16_818 | CONCOCT_24__contig4_1065 | CONCOCT_24__contig4_1271 | CONCOCT_24__contig4_1620
rxn08000	beta-ketoacyl-ACP synthase	2.3.1.179/2.3.1.41	0	0	1000	CONCOCT_24__contig16_818 | CONCOCT_24__contig4_1065 | CONCOCT_24__contig4_1271 | CONCOCT_24__contig4_1620
rxn08001	beta-ketoacyl-ACP synthase	2.3.1.179/2.3.1.41	0	0	1000	CONCOCT_24__contig16_818 | CONCOCT_24__contig4_1065 | CONCOCT_24__contig4_1271 | CONCOCT_24__contig4_1620
rxn08002	beta-ketoacyl-ACP synthase	2.3.1.179/2.3.1.41	0	0	1000	CONCOCT_24__contig16_818 | CONCOCT_24__contig4_1065 | CONCOCT_24__contig4_1271 | CONCOCT_24__contig4_1620
rxn08025	monoacetylchitobiose-6-phosphate hydrolase	3.2.1.86	0	0	1000	CONCOCT_24__contig4_1770
rxn08043	2-aceto-2-hydroxy-butyrate synthase	2.2.1.6/4.1.3.18	0	0	1000	((CONCOCT_24__contig16_758 | CONCOCT_24__contig4_1094 | CONCOCT_24__contig4_1180 | CONCOCT_24__contig4_1266 | CONCOCT_24__contig4_1756 | CONCOCT_24__contig4_199 | CONCOCT_24__contig4_701))
rxn08062	transport-2.A.1.6.1-acetate	NA	0	-1000	1000	CONCOCT_24__contig16_80 | CONCOCT_24__contig4_324
rxn08094	2-oxoglutarate decarboxylase	1.2.4.2	0	0	1000	CONCOCT_24__contig16_558 | CONCOCT_24__contig16_561 | CONCOCT_24__contig4_195 | CONCOCT_24__contig4_196
rxn08097	transport-3.A.1.5.3-L-alanine	NA	0	0	1000	CONCOCT_24__contig16_448 | CONCOCT_24__contig16_693 | CONCOCT_24__contig4_1884 | CONCOCT_24__contig4_46 | CONCOCT_24__contig4_97
rxn08111	RXN-5581	1.2.1.5	0	0	1000	CONCOCT_24__contig16_1100 | CONCOCT_24__contig16_985 | CONCOCT_24__contig4_1455 | CONCOCT_24__contig4_1914 | CONCOCT_24__contig4_607
rxn08114	allantoate amidohydrolase	3.5.3.9	0	0	1000	CONCOCT_24__contig16_1092 | CONCOCT_24__contig16_481 | CONCOCT_24__contig4_2081
rxn08126	amylomaltase	2.4.1.25/2.4.1.3	0	-1000	1000	CONCOCT_24__contig16_788 | CONCOCT_24__contig4_1201
rxn08127	amylomaltase	2.4.1.25/2.4.1.3	0	-1000	1000	CONCOCT_24__contig16_788 | CONCOCT_24__contig4_1201
rxn08128	amylomaltase	2.4.1.25/2.4.1.3	0	-1000	1000	CONCOCT_24__contig16_788 | CONCOCT_24__contig4_1201
rxn08129	amylomaltase	2.4.1.25/2.4.1.3	0	-1000	1000	CONCOCT_24__contig16_788 | CONCOCT_24__contig4_1201
rxn08130	demethylmenaquinone methyltransferase	2.1.1.163	0	0	1000	CONCOCT_24__contig16_23
rxn08141	transport-2.A.1.3.2-arabinose	NA	0	0	1000	CONCOCT_24__contig4_2196
rxn08154	transport-2.A.1.3.2-arginine	NA	0	0	1000	CONCOCT_24__contig4_2196
rxn08168	L-aspartate oxidase	1.4.3.16	0	0	1000	CONCOCT_24__contig4_1278
rxn08173	ATP synthase	7.1.2.2/3.6.3.14	0	0	1000	((CONCOCT_24__contig16_62 | CONCOCT_24__contig4_832) & (CONCOCT_24__contig16_637 | CONCOCT_24__contig4_1715) & (CONCOCT_24__contig4_833) & (CONCOCT_24__contig4_834))
rxn08188	transport-2.A.19.8.1-calcium	NA	0	0	1000	CONCOCT_24__contig4_2285 | CONCOCT_24__contig4_292
rxn08196	transport-2.A.55.3.1-cadmium	NA	0	-1000	1000	CONCOCT_24__contig16_147
rxn08233	transport-2.A.1.3.3-chloride	NA	0	-1000	1000	CONCOCT_24__contig4_116 | CONCOCT_24__contig4_1590 | CONCOCT_24__contig4_2196
rxn08239	transport-3.A.3.6.2-cobalt	NA	0	0	1000	CONCOCT_24__contig16_421 | CONCOCT_24__contig16_87 | CONCOCT_24__contig4_1088 | CONCOCT_24__contig4_2455
rxn08240	transport-2.A.113.1.13-cobalt	NA	0	-1000	1000	CONCOCT_24__contig16_147 | CONCOCT_24__contig16_246
rxn08262	transport-4.C.1.1.6-CARNITINE	NA	0	-1000	1000	CONCOCT_24__contig16_93
rxn08270	transport-4.C.1.1.6-CROTONOBETAINE	NA	0	-1000	1000	CONCOCT_24__contig16_93
rxn08275	transport-2.A.55.2.2-copper	NA	0	-1000	1000	CONCOCT_24__contig16_147
rxn08278	transport-2.A.53.2.1-cyanate	NA	0	-1000	1000	CONCOCT_24__contig4_1590
rxn08280	transport-3.A.1.122.1-L-cysteine	NA	0	0	1000	CONCOCT_24__17530_2
rxn08323	transport-3.A.1.201.22-deoxyguanosine	NA	0	-1000	1000	CONCOCT_24__contig16_499
rxn08335	dihydroorotate dehydrogenase	1.3.5.2	0	0	1000	CONCOCT_24__contig16_289
rxn08350	transport-2.A.1.6.1-lactate	NA	0	-1000	1000	CONCOCT_24__contig4_1393 | CONCOCT_24__contig4_324
rxn08352	dimethylallyl-diphosphate:NAD(P)+ oxidoreductase	1.17.7.4/1.17.1.2	0	-1000	0	CONCOCT_24__contig4_1941
rxn08376	transport-2.A.1.3.3-deoxyuridine	NA	0	-1000	1000	CONCOCT_24__contig4_116
rxn08386	2,3,4-saturated-fatty-acid-[acp] reductase	1.3.1.9	9	-1000	1000
rxn08387	enoyl-acyl carrier protein reductase III (enoyl-[acyl carrier protein] reductase III)	1.3.1.10	0	-1000	1000	CONCOCT_24__contig4_1282
rxn08390	2,3,4-saturated-fatty-acid-[acp] reductase	1.3.1.9	9	-1000	1000
rxn08391	enoyl-acyl carrier protein reductase III (enoyl-[acyl carrier protein] reductase III)	1.3.1.10	0	-1000	1000	CONCOCT_24__contig4_1282
rxn08392	2,3,4-saturated-fatty-acid-[acp] reductase	1.3.1.9	9	0	1000
rxn08393	2,3,4-saturated fatty acyl-[acp] dehydrogenase	1.3.1.10/1.3.1.104/1.3.1.39	0	-1000	1000	CONCOCT_24__contig4_1282
rxn08394	2,3,4-saturated-fatty-acid-[acp] reductase	1.3.1.9	9	-1000	1000
rxn08395	enoyl-acyl carrier protein reductase III (enoyl-[acyl carrier protein] reductase III)	1.3.1.10	0	-1000	1000	CONCOCT_24__contig4_1282
rxn08398	2,3,4-saturated-fatty-acid-[acp] reductase	1.3.1.9	9	-1000	1000
rxn08399	enoyl-acyl carrier protein reductase III (enoyl-[acyl carrier protein] reductase III)	1.3.1.10	0	-1000	1000	CONCOCT_24__contig4_1282
rxn08413	enoyl-CoA hydratase	4.2.1.17	0	-1000	1000	((CONCOCT_24__contig16_750 | CONCOCT_24__contig4_1440))
rxn08433	palmitoyl-[acp] thioesterase	3.1.2.14	0	0	1000
rxn08434	palmitoyl-[acp] thioesterase	3.1.2.14	0	0	1000
rxn08438	palmitoyl-[acp] thioesterase	3.1.2.14	0	0	1000
rxn08448	octanoyl-CoA ligase	6.2.1.3	0	0	1000	CONCOCT_24__contig16_609 | CONCOCT_24__contig16_84 | CONCOCT_24__contig4_1913
rxn08449	octanoyl-CoA ligase	6.2.1.3	0	0	1000	CONCOCT_24__contig16_609 | CONCOCT_24__contig16_84 | CONCOCT_24__contig4_1913
rxn08450	octanoyl-CoA ligase	6.2.1.3	0	0	1000	CONCOCT_24__contig16_609 | CONCOCT_24__contig16_84 | CONCOCT_24__contig4_1913
rxn08451	octanoyl-CoA ligase	6.2.1.3	0	0	1000	CONCOCT_24__contig16_609 | CONCOCT_24__contig16_84 | CONCOCT_24__contig4_1913
rxn08452	octanoyl-CoA ligase	6.2.1.3	0	0	1000	CONCOCT_24__contig16_609 | CONCOCT_24__contig16_84 | CONCOCT_24__contig4_1913
rxn08453	octanoyl-CoA ligase	6.2.1.3	0	0	1000	CONCOCT_24__contig16_609 | CONCOCT_24__contig16_84 | CONCOCT_24__contig4_1913
rxn08454	octanoyl-CoA ligase	6.2.1.3	0	0	1000	CONCOCT_24__contig16_609 | CONCOCT_24__contig16_84 | CONCOCT_24__contig4_1913
rxn08455	octanoyl-CoA ligase	6.2.1.3	0	0	1000	CONCOCT_24__contig16_609 | CONCOCT_24__contig16_84 | CONCOCT_24__contig4_1913
rxn08456	octanoyl-CoA ligase	6.2.1.3	0	0	1000	CONCOCT_24__contig16_609 | CONCOCT_24__contig16_84 | CONCOCT_24__contig4_1913
rxn08457	octanoyl-CoA ligase	6.2.1.3	0	0	1000	CONCOCT_24__contig16_609 | CONCOCT_24__contig16_84 | CONCOCT_24__contig4_1913
rxn08473	transport-2.A.55.3.1-iron	NA	0	-1000	1000	CONCOCT_24__contig16_147
rxn08474	transport-2.A.55.3.1-iron	NA	0	0	1000	CONCOCT_24__contig16_147
rxn08527	fumarate reductase	1.3.5.4	0	0	1000	CONCOCT_24__contig4_1278 | CONCOCT_24__contig4_1279
rxn08528	fumarate reductase	1.3.5.4	0	0	1000	CONCOCT_24__contig4_1278 | CONCOCT_24__contig4_1279
rxn08535	transport-4.A.2.1.26-fructose	NA	0	0	1000	CONCOCT_24__contig16_203
rxn08556	sn-glycerol 3-phosphate:ubiquinone oxidoreductase	1.1.5.3	0	0	1000	((CONCOCT_24__contig16_195))
rxn08557	sn-glycerol 3-phosphate:ubiquinone oxidoreductase	1.1.5.3	0	0	1000	((CONCOCT_24__contig16_195))
rxn08558	sn-glycerol 3-phosphate:ubiquinone oxidoreductase	1.1.5.3	0	0	1000	((CONCOCT_24__contig16_195))
rxn08582	aldose 1-epimerase	5.1.3.3	0	-1000	1000
rxn08598	GTP pyrophosphokinase	2.7.6.5	0	0	1000	CONCOCT_24__contig4_1526
rxn08605	1,4-alpha-glucan branching enzyme	2.4.1.18	0	-1000	0	CONCOCT_24__contig4_1184
rxn08647	glycerate 2-kinase	2.7.1.165	0	0	1000	CONCOCT_24__contig4_1761
rxn08652	transport-2.A.1.6.1-glycolate	NA	0	-1000	1000	CONCOCT_24__contig4_324
rxn08655	glycolate dehydrogenase	1.1.99.14	0	0	1000	((CONCOCT_24__contig4_1288) & (CONCOCT_24__contig4_1290))
rxn08661	transport-2.A.1.6.4-glycine	NA	0	-1000	1000	CONCOCT_24__contig4_324
rxn08670	S-sulfo-L-cysteine reductase	1.8.4.2	9	-1000	1000
rxn08700	(S)-3-hydroxybutyryl-CoA dehydrogenase	1.1.1.35	0	0	1000	((CONCOCT_24__contig16_4 | CONCOCT_24__contig4_782))
rxn08706	dodecenoyl-CoA D-isomerase	5.3.3.8	0	0	1000	((CONCOCT_24__contig16_4))
rxn08715	transport-3.A.3.6.2-mercury	NA	0	0	1000	CONCOCT_24__contig16_87 | CONCOCT_24__contig4_2455
rxn08733	R11-RXN	2.8.3.1/2.8.3.8	0	-1000	1000	((CONCOCT_24__contig4_1657) & (CONCOCT_24__contig4_1889))
rxn08756	dimethylallyl-diphosphate:NAD(P)+ oxidoreductase	1.17.7.4/1.17.1.2	0	0	1000	CONCOCT_24__contig4_1941
rxn08762	transport-3.A.3.7.2-potassium	NA	0	0	1000	CONCOCT_24__contig4_1861 | CONCOCT_24__contig4_900
rxn08764	(R)-2,3-dihydroxy-3-methylpentanoate:NADP+ oxidoreductase (isomerizing)	1.1.1.86/1.1.1.89	0	-1000	1000	CONCOCT_24__contig4_703
rxn08766	beta-ketoacyl-[acyl-carrier-protein] synthase III	2.3.1.180	0	0	1000	CONCOCT_24__contig4_1900
rxn08767	3-ketoacyl-CoA thiolase	2.3.1.16	0	0	1000	CONCOCT_24__contig16_3 | CONCOCT_24__contig16_740
rxn08854	transport-2.A.1.3.2-lysine	NA	0	-1000	1000	CONCOCT_24__contig4_2196
rxn08857	lysine-tRNA ligase	6.1.1.6	0	-1000	1000	CONCOCT_24__contig4_1165
rxn08877	transport-3.A.1.1.2-maltotetraose	NA	0	0	1000	CONCOCT_24__contig4_193
rxn08890	D-alanyl-D-alanine carboxypeptidase	3.4.16.4	0	-1000	0	CONCOCT_24__contig4_1112 | CONCOCT_24__contig4_240 | CONCOCT_24__contig4_258 | CONCOCT_24__contig4_38
rxn08891	D-alanyl-D-alanine carboxypeptidase	3.4.16.4	0	-1000	0	CONCOCT_24__contig4_1112 | CONCOCT_24__contig4_240 | CONCOCT_24__contig4_258 | CONCOCT_24__contig4_38
rxn08892	D-alanyl-D-alanine carboxypeptidase	3.4.16.4	0	-1000	1000	CONCOCT_24__contig4_1112 | CONCOCT_24__contig4_240 | CONCOCT_24__contig4_258 | CONCOCT_24__contig4_38
rxn08893	D-alanyl-D-alanine carboxypeptidase	3.4.16.4	0	-1000	1000	CONCOCT_24__contig4_1112 | CONCOCT_24__contig4_240 | CONCOCT_24__contig4_258 | CONCOCT_24__contig4_38
rxn08894	D-alanyl-D-alanine carboxypeptidase	3.4.16.4	0	-1000	1000	CONCOCT_24__contig4_1112 | CONCOCT_24__contig4_240 | CONCOCT_24__contig4_258 | CONCOCT_24__contig4_38
rxn08900	malate:quinone oxidoreductase	1.1.5.4/1.1.3.3	9	0	1000
rxn08901	malate:quinone oxidoreductase	1.1.5.4/1.1.3.3	9	0	1000
rxn08924	transport-3.A.3.2.4-magnesium	NA	0	0	1000	CONCOCT_24__contig4_900
rxn08971	NADH:ubiquinone oxidoreductase (H+-transporting)	7.1.1.2/1.6.5.3	0	0	1000	((CONCOCT_24__K00333 | CONCOCT_24__contig4_1976) & (CONCOCT_24__K00335 | CONCOCT_24__contig4_1038) & (CONCOCT_24__K00337 | CONCOCT_24__contig4_1975) & (CONCOCT_24__K00341 | CONCOCT_24__K00342 | CONCOCT_24__contig4_1971 | CONCOCT_24__contig4_1972) & (CONCOCT_24__contig4_1388 | CONCOCT_24__contig4_2171 | CONCOCT_24__contig4_606) & (CONCOCT_24__contig4_1508) & (CONCOCT_24__contig4_1970) & (CONCOCT_2…
rxn08972	NADH:ubiquinone oxidoreductase (H+-transporting)	7.1.1.2/1.6.5.3	0	-1000	1000	((CONCOCT_24__K00333 | CONCOCT_24__contig4_1976) & (CONCOCT_24__K00335 | CONCOCT_24__contig4_1038) & (CONCOCT_24__K00337 | CONCOCT_24__contig4_1975) & (CONCOCT_24__K00341 | CONCOCT_24__K00342 | CONCOCT_24__contig4_1971 | CONCOCT_24__contig4_1972) & (CONCOCT_24__contig4_1388 | CONCOCT_24__contig4_2171 | CONCOCT_24__contig4_606) & (CONCOCT_24__contig4_1508) & (CONCOCT_24__contig4_1970) & (CONCOCT_2…
rxn08973	NADH:ubiquinone oxidoreductase (H+-transporting)	7.1.1.2/1.6.5.3	0	-1000	0	((CONCOCT_24__K00333 | CONCOCT_24__contig4_1976) & (CONCOCT_24__K00335 | CONCOCT_24__contig4_1038) & (CONCOCT_24__K00337 | CONCOCT_24__contig4_1975) & (CONCOCT_24__K00341 | CONCOCT_24__K00342 | CONCOCT_24__contig4_1971 | CONCOCT_24__contig4_1972) & (CONCOCT_24__contig4_1388 | CONCOCT_24__contig4_2171 | CONCOCT_24__contig4_606) & (CONCOCT_24__contig4_1508) & (CONCOCT_24__contig4_1970) & (CONCOCT_2…
rxn08974	NADH:ubiquinone oxidoreductase (H+-transporting)	7.1.1.2/1.6.5.3	0	-1000	0	((CONCOCT_24__K00333 | CONCOCT_24__contig4_1976) & (CONCOCT_24__K00335 | CONCOCT_24__contig4_1038) & (CONCOCT_24__K00337 | CONCOCT_24__contig4_1975) & (CONCOCT_24__K00341 | CONCOCT_24__K00342 | CONCOCT_24__contig4_1971 | CONCOCT_24__contig4_1972) & (CONCOCT_24__contig4_1388 | CONCOCT_24__contig4_2171 | CONCOCT_24__contig4_606) & (CONCOCT_24__contig4_1508) & (CONCOCT_24__contig4_1970) & (CONCOCT_2…
rxn08975	NADH:ubiquinone oxidoreductase (H+-transporting)	7.1.1.2/1.6.5.3	0	0	1000	((CONCOCT_24__K00333 | CONCOCT_24__contig4_1976) & (CONCOCT_24__K00335 | CONCOCT_24__contig4_1038) & (CONCOCT_24__K00337 | CONCOCT_24__contig4_1975) & (CONCOCT_24__K00341 | CONCOCT_24__K00342 | CONCOCT_24__contig4_1971 | CONCOCT_24__contig4_1972) & (CONCOCT_24__contig4_1388 | CONCOCT_24__contig4_2171 | CONCOCT_24__contig4_606) & (CONCOCT_24__contig4_1508) & (CONCOCT_24__contig4_1970) & (CONCOCT_2…
rxn08976	NADH:ubiquinone oxidoreductase (H+-transporting)	7.1.1.2/1.6.5.3	0	0	1000	((CONCOCT_24__K00333 | CONCOCT_24__contig4_1976) & (CONCOCT_24__K00335 | CONCOCT_24__contig4_1038) & (CONCOCT_24__K00337 | CONCOCT_24__contig4_1975) & (CONCOCT_24__K00341 | CONCOCT_24__K00342 | CONCOCT_24__contig4_1971 | CONCOCT_24__contig4_1972) & (CONCOCT_24__contig4_1388 | CONCOCT_24__contig4_2171 | CONCOCT_24__contig4_606) & (CONCOCT_24__contig4_1508) & (CONCOCT_24__contig4_1970) & (CONCOCT_2…
rxn08989	transport-3.A.3.6.2-nickel	NA	0	0	1000	CONCOCT_24__10167_5 | CONCOCT_24__contig16_87 | CONCOCT_24__contig4_1088 | CONCOCT_24__contig4_1884 | CONCOCT_24__contig4_2455 | CONCOCT_24__contig4_284
rxn08990	transport-2.A.113.1.13-nickel	NA	0	-1000	1000	CONCOCT_24__contig16_147
rxn09010	NMN 5'-nucleotidase	3.1.3.5	0	0	1000	CONCOCT_24__contig16_90
rxn09038	dodecenoyl-CoA D-isomerase	5.3.3.8	0	0	1000	((CONCOCT_24__contig16_4))
rxn09071	pyridoxine-5'-phosphate oxidase	1.4.3.5	0	-1000	1000	CONCOCT_24__contig4_2316
rxn09115	transport-3.A.1.210.15-Heme	NA	0	0	1000	CONCOCT_24__contig4_1089 | CONCOCT_24__contig4_1584
rxn09167	pyruvate oxidase	1.2.5.1/1.2.2.2	0	0	1000	CONCOCT_24__contig4_701
rxn09174	propionyl-CoA:succinate CoA transferase		9	-1000	1000
rxn09177	phosphopantothenoylcysteine synthetase	6.3.2.5	0	0	1000	CONCOCT_24__contig4_1248
rxn09179	protoporphyrinogen oxidase	1.3.3.4	0	0	1000	CONCOCT_24__contig4_2410
rxn09180	protoporphyrinogen oxidase	1.3.3.4	0	0	1000	CONCOCT_24__contig4_2410
rxn09244	selenocysteine synthase	2.9.1.1	0	-1000	1000	CONCOCT_24__contig4_1569
rxn09270	transport-2.A.47.1.12-succinate	NA	0	0	1000	CONCOCT_24__contig16_246 | CONCOCT_24__contig4_1393
rxn09272	RXN-14971	1.3.5.1	0	0	1000	CONCOCT_24__contig4_1279
rxn09288	dodecenoyl-CoA D-isomerase	5.3.3.8	0	0	1000	((CONCOCT_24__contig16_4))
rxn09295	pyridine nucleotide transhydrogenase	7.1.1.1/1.6.1.5	0	0	1000	((CONCOCT_24__contig4_314) & (CONCOCT_24__contig4_316))
rxn09388	transport-3.A.29.1.5-zinc	NA	0	0	1000	CONCOCT_24__contig16_239 | CONCOCT_24__contig16_421 | CONCOCT_24__contig16_478 | CONCOCT_24__contig16_815 | CONCOCT_24__contig16_87 | CONCOCT_24__contig4_1483 | CONCOCT_24__contig4_2455 | CONCOCT_24__contig4_448
rxn09389	transport-2.A.55.3.1-zinc	NA	0	-1000	1000	CONCOCT_24__contig16_147
rxn09399	1,4-alpha-glucan branching enzyme	2.4.1.18	0	-1000	1000	CONCOCT_24__contig4_1184
rxn09402	2-methylcitrate lyase	4.1.3.30	0	-1000	1000
rxn09417	RXN-14971	1.3.5.1	0	0	1000	CONCOCT_24__contig4_1279
rxn09444	octanoyl-CoA ligase	6.2.1.3	0	0	1000	CONCOCT_24__contig16_609 | CONCOCT_24__contig16_84 | CONCOCT_24__contig4_1913
rxn09447	octanoyl-CoA ligase	6.2.1.3	0	0	1000	CONCOCT_24__contig16_609 | CONCOCT_24__contig16_84 | CONCOCT_24__contig4_1913
rxn09449	octanoyl-CoA ligase	6.2.1.3	0	0	1000	CONCOCT_24__contig16_609 | CONCOCT_24__contig16_84 | CONCOCT_24__contig4_1913
rxn09452	octanoyl-CoA ligase	6.2.1.3	0	0	1000	CONCOCT_24__contig16_609 | CONCOCT_24__contig16_84 | CONCOCT_24__contig4_1913
rxn09453	octanoyl-CoA ligase	6.2.1.3	0	0	1000	CONCOCT_24__contig16_609 | CONCOCT_24__contig16_84 | CONCOCT_24__contig4_1913
rxn09456	palmitoyl-[acp] thioesterase	3.1.2.14	0	0	1000
rxn09519	(indole-3-yl)acetonitrilase	3.5.5.1	0	-1000	1000	CONCOCT_24__contig16_908
rxn09523	NADH:ubiquinone oxidoreductase (H+-transporting)	7.1.1.2/1.6.5.3	0	0	1000	((CONCOCT_24__K00333 | CONCOCT_24__contig4_1976) & (CONCOCT_24__K00335 | CONCOCT_24__contig4_1038) & (CONCOCT_24__K00337 | CONCOCT_24__contig4_1975) & (CONCOCT_24__K00341 | CONCOCT_24__K00342 | CONCOCT_24__contig4_1971 | CONCOCT_24__contig4_1972) & (CONCOCT_24__contig4_1388 | CONCOCT_24__contig4_2171 | CONCOCT_24__contig4_606) & (CONCOCT_24__contig4_1508) & (CONCOCT_24__contig4_1970) & (CONCOCT_2…
rxn09655	transport-2.A.6.5.6-trehalose	NA	0	-1000	1000	CONCOCT_24__contig4_2080
rxn09660	transport-2.A.1.3.74-spermidine	NA	0	0	1000	CONCOCT_24__contig4_2196
rxn09673	transport-3.A.1.1.2-maltose	NA	0	-1000	1000	CONCOCT_24__contig4_193 | CONCOCT_24__contig4_452
rxn09690	transport-2.A.1.3.3-cysteine	NA	0	-1000	1000	CONCOCT_24__contig4_116 | CONCOCT_24__contig4_2196
rxn09882	RXN-5581	1.2.1.5	0	-1000	1000	CONCOCT_24__contig16_1100 | CONCOCT_24__contig16_985 | CONCOCT_24__contig4_1455 | CONCOCT_24__contig4_1914 | CONCOCT_24__contig4_607
rxn09886	cysteine synthase	2.5.1.47	0	-1000	1000	CONCOCT_24__contig4_1643 | CONCOCT_24__contig4_229
rxn09889	2,3-Dihydroxy-3-methylvalerate dehydratase	4.2.1.9	0	0	1000	CONCOCT_24__contig16_1091 | CONCOCT_24__contig16_884 | CONCOCT_24__contig4_739
rxn09948	O-succinylhomoserine(thiol)-lyase	2.5.1.48	0	0	1000	CONCOCT_24__contig4_2238 | CONCOCT_24__contig4_230
rxn09952	Alpha-amylase	3.2.1.1	0	-1000	1000	CONCOCT_24__contig4_1183
rxn09953	acetoin dehydrogenase	2.3.1.190	0	0	1000	((CONCOCT_24__contig16_217 | CONCOCT_24__contig16_309 | CONCOCT_24__contig4_2041 | CONCOCT_24__contig4_326) & (CONCOCT_24__contig16_218 | CONCOCT_24__contig16_310 | CONCOCT_24__contig16_559 | CONCOCT_24__contig4_2042 | CONCOCT_24__contig4_327))
rxn09956	RXN-5581	1.2.1.5	0	-1000	1000	CONCOCT_24__contig16_1100 | CONCOCT_24__contig16_985 | CONCOCT_24__contig4_1455 | CONCOCT_24__contig4_1914 | CONCOCT_24__contig4_607
rxn09958	RXN-5581	1.2.1.5	0	-1000	1000	CONCOCT_24__contig16_1100 | CONCOCT_24__contig16_985 | CONCOCT_24__contig4_1455 | CONCOCT_24__contig4_1914 | CONCOCT_24__contig4_607
rxn09960	RXN-5581	1.2.1.5	0	-1000	1000	CONCOCT_24__contig16_1100 | CONCOCT_24__contig16_985 | CONCOCT_24__contig4_1455 | CONCOCT_24__contig4_1914 | CONCOCT_24__contig4_607
rxn09972	RXN-5581	1.2.1.5	0	-1000	1000	CONCOCT_24__contig16_1100 | CONCOCT_24__contig16_985 | CONCOCT_24__contig4_1455 | CONCOCT_24__contig4_1914 | CONCOCT_24__contig4_607
rxn09973	RXN-5581	1.2.1.5	0	-1000	1000	CONCOCT_24__contig16_1100 | CONCOCT_24__contig16_985 | CONCOCT_24__contig4_1455 | CONCOCT_24__contig4_1914 | CONCOCT_24__contig4_607
rxn09974	RXN-5581	1.2.1.5	0	-1000	1000	CONCOCT_24__contig16_1100 | CONCOCT_24__contig16_985 | CONCOCT_24__contig4_1455 | CONCOCT_24__contig4_1914 | CONCOCT_24__contig4_607
rxn09975	1-octanal dehydrogenase (NAD+)	1.2.1.3/1.1.1.70	0	-1000	1000	CONCOCT_24__contig16_1100 | CONCOCT_24__contig16_985 | CONCOCT_24__contig4_1455 | CONCOCT_24__contig4_1914
rxn09977	RXN-5581	1.2.1.5	0	-1000	1000	CONCOCT_24__contig16_1100 | CONCOCT_24__contig16_985 | CONCOCT_24__contig4_1455 | CONCOCT_24__contig4_1914 | CONCOCT_24__contig4_607
rxn09978	beta2-tomatinase	3.2.1.21	0	-1000	1000	CONCOCT_24__contig4_1770
rxn09979	beta2-tomatinase	3.2.1.21	0	-1000	1000	CONCOCT_24__contig4_1770
rxn09989	maltotriose glucosidase	3.2.1.20	0	0	1000	CONCOCT_24__contig4_1183
rxn10019	octanoyl-CoA ligase	6.2.1.3	0	-1000	1000	CONCOCT_24__contig16_609 | CONCOCT_24__contig16_84 | CONCOCT_24__contig4_1913
rxn10020	octanoyl-CoA ligase	6.2.1.3	0	-1000	1000	CONCOCT_24__contig16_609 | CONCOCT_24__contig16_84 | CONCOCT_24__contig4_1913
rxn10021	octanoyl-CoA ligase	6.2.1.3	0	-1000	1000	CONCOCT_24__contig16_609 | CONCOCT_24__contig16_84 | CONCOCT_24__contig4_1913
rxn10056	NAD kinase	2.7.1.23	0	0	1000	CONCOCT_24__contig4_1324
rxn10057	NAD kinase	2.7.1.23	0	0	1000	CONCOCT_24__contig4_1324
rxn10058	NAD kinase	2.7.1.23	0	0	1000	CONCOCT_24__contig4_1324
rxn10059	NAD kinase	2.7.1.23	0	0	1000	CONCOCT_24__contig4_1324
rxn10060	NAD kinase	2.7.1.23	0	0	1000	CONCOCT_24__contig4_1324
rxn10123	NADH:ubiquinone oxidoreductase (H+-transporting)	7.1.1.2/1.6.5.3	0	0	1000	((CONCOCT_24__K00333 | CONCOCT_24__contig4_1976) & (CONCOCT_24__K00335 | CONCOCT_24__contig4_1038) & (CONCOCT_24__K00337 | CONCOCT_24__contig4_1975) & (CONCOCT_24__K00341 | CONCOCT_24__K00342 | CONCOCT_24__contig4_1971 | CONCOCT_24__contig4_1972) & (CONCOCT_24__contig4_1388 | CONCOCT_24__contig4_2171 | CONCOCT_24__contig4_606) & (CONCOCT_24__contig4_1508) & (CONCOCT_24__contig4_1970) & (CONCOCT_2…
rxn10124	NADH:ubiquinone oxidoreductase (H+-transporting)	7.1.1.2/1.6.5.3	0	0	1000	((CONCOCT_24__K00333 | CONCOCT_24__contig4_1976) & (CONCOCT_24__K00335 | CONCOCT_24__contig4_1038) & (CONCOCT_24__K00337 | CONCOCT_24__contig4_1975) & (CONCOCT_24__K00341 | CONCOCT_24__K00342 | CONCOCT_24__contig4_1971 | CONCOCT_24__contig4_1972) & (CONCOCT_24__contig4_1388 | CONCOCT_24__contig4_2171 | CONCOCT_24__contig4_606) & (CONCOCT_24__contig4_1508) & (CONCOCT_24__contig4_1970) & (CONCOCT_2…
rxn10138	transport-3.D.10.1.9-succinate	NA	0	0	1000	CONCOCT_24__contig4_1278
rxn10194	teichoic acid transporter	7.5.2.4/3.6.3.40	0	-1000	1000	CONCOCT_24__contig16_401
rxn10195	teichoic acid transporter	7.5.2.4/3.6.3.40	0	-1000	1000	CONCOCT_24__contig16_401
rxn10196	teichoic acid transporter	7.5.2.4/3.6.3.40	0	-1000	1000	CONCOCT_24__contig16_401
rxn10344	transport-3.A.3.5.1-lead	NA	0	0	1000	CONCOCT_24__contig16_87 | CONCOCT_24__contig4_2455 | CONCOCT_24__contig4_448
rxn10404	octanoyl-CoA ligase	6.2.1.3	0	0	1000	CONCOCT_24__contig16_609 | CONCOCT_24__contig16_84 | CONCOCT_24__contig4_1913
rxn10405	octanoyl-CoA ligase	6.2.1.3	0	0	1000	CONCOCT_24__contig16_609 | CONCOCT_24__contig16_84 | CONCOCT_24__contig4_1913
rxn10406	octanoyl-CoA ligase	6.2.1.3	0	0	1000	CONCOCT_24__contig16_609 | CONCOCT_24__contig16_84 | CONCOCT_24__contig4_1913
rxn10407	octanoyl-CoA ligase	6.2.1.3	0	0	1000	CONCOCT_24__contig16_609 | CONCOCT_24__contig16_84 | CONCOCT_24__contig4_1913
rxn10409	octanoyl-CoA ligase	6.2.1.3	0	0	1000	CONCOCT_24__contig16_609 | CONCOCT_24__contig16_84 | CONCOCT_24__contig4_1913
rxn10432	2-oxoglutarate reductase	1.1.1.399	0	-1000	1000	CONCOCT_24__contig4_2453
rxn10447	transport-3.A.3.2.29-calcium	NA	0	0	1000	CONCOCT_24__contig16_87 | CONCOCT_24__contig4_1690 | CONCOCT_24__contig4_2455 | CONCOCT_24__contig4_900
rxn10453	transport-3.A.3.5.1-cadmium	NA	0	0	1000	CONCOCT_24__contig16_421 | CONCOCT_24__contig16_478 | CONCOCT_24__contig16_87 | CONCOCT_24__contig4_2455 | CONCOCT_24__contig4_448 | CONCOCT_24__contig4_900
rxn10468	RXN3O-1983	4.2.1.114	0	-1000	1000
rxn10469	RXN3O-1983	4.2.1.114	0	-1000	1000
rxn10481	transport-3.A.3.5.38-copper	NA	0	0	1000	CONCOCT_24__23048_4 | CONCOCT_24__contig16_239 | CONCOCT_24__contig16_421 | CONCOCT_24__contig16_478 | CONCOCT_24__contig16_87 | CONCOCT_24__contig4_2455 | CONCOCT_24__contig4_448
rxn10506	diaminohydroxyphosphoribosylaminopyrimidine deaminase	3.5.4.26	0	0	1000	CONCOCT_24__contig4_291
rxn10558	transport-3.A.3.7.2-potassium	NA	0	0	1000	CONCOCT_24__contig4_1861 | CONCOCT_24__contig4_900
rxn10578	transport-3.A.3.7.2-potassium	NA	0	0	1000	CONCOCT_24__contig4_1861 | CONCOCT_24__contig4_900
rxn10595	RXN3O-1983	4.2.1.114	0	-1000	1000
rxn10596	RXN3O-1983	4.2.1.114	0	-1000	1000
rxn10619	fumarate reductase	1.3.5.4	0	0	1000	CONCOCT_24__contig4_1278
rxn10785	decaprenyl diphosphate synthase	2.5.1.91	0	0	1000	((CONCOCT_24__contig4_1753))
rxn10818	transport-2.A.1.6.1-lactate	NA	0	0	1000	CONCOCT_24__contig4_1393 | CONCOCT_24__contig4_324
rxn10820	transport-2.A.33.1.2-potassium	NA	0	-1000	1000	CONCOCT_24__contig16_352 | CONCOCT_24__contig4_292
rxn10822	transport-3.A.1.1.1-arabinose	NA	0	0	1000	CONCOCT_24__contig16_178 | CONCOCT_24__contig16_180 | CONCOCT_24__contig16_291 | CONCOCT_24__contig4_193
rxn10832	transport-4.C.1.1.4-CoA	NA	0	-1000	1000	CONCOCT_24__contig16_84
rxn10833	lacto-N-biose transporter	3.6.3.18/7.5.2.2	0	0	1000	CONCOCT_24__contig16_70 | CONCOCT_24__contig16_886 | CONCOCT_24__contig4_193
rxn10839	transport-3.A.1.1.2-trehalose	NA	0	0	1000	CONCOCT_24__contig16_70 | CONCOCT_24__contig16_886 | CONCOCT_24__contig4_193 | CONCOCT_24__contig4_452
rxn10860	transport-3.D.9.1.2-Formate	NA	0	0	1000	CONCOCT_24__K00341
rxn10862	transport-3.A.1.12.9-glycine	NA	0	0	1000	CONCOCT_24__contig16_448 | CONCOCT_24__contig4_97
rxn10883	transport-3.A.1.4.1-serine	NA	0	0	1000	CONCOCT_24__contig16_693 | CONCOCT_24__contig4_97
rxn10895	transport-2.A.1.3.3-uridine	NA	0	-1000	1000	CONCOCT_24__contig4_116
rxn10901	transport-2.A.47.1.12-fumarate	NA	0	0	1000	CONCOCT_24__contig4_1393
rxn10951	PYRUFLAVREDUCT-RXN	1.2.7.1/1.2.7.2	0	0	1000
rxn10985	malate:quinone oxidoreductase	1.1.5.4/1.1.3.3	9	0	1000
rxn11140	transport-3.A.1.1.16-Maltodextrin	NA	0	0	1000	CONCOCT_24__contig4_193
rxn11152	enoyl-CoA hydratase	4.2.1.17	0	-1000	1000	((CONCOCT_24__contig16_750 | CONCOCT_24__contig4_1440))
rxn11245	D-malate/3-isopropylmalate dehydrogenase (decarboxylating)	1.1.1.85	0	0	1000	CONCOCT_24__contig16_630 | CONCOCT_24__contig4_1494
rxn11268	transport-3.A.10.2.1-PYROPHOSPHATE	NA	0	-1000	0	CONCOCT_24__contig4_672
rxn11334	transport-3.D.2.1.1-NICOTINAMIDE	NA	0	-1000	1000	CONCOCT_24__contig4_314
rxn11569	cis-geranyl-CoA carboxylase	6.4.1.5	0	-1000	1000	((CONCOCT_24__K01966 | CONCOCT_24__contig16_683 | CONCOCT_24__contig4_250) & (CONCOCT_24__contig16_681))
rxn11654	naphthalene 1,2-dioxygenase	1.14.12.12	0	0	1000	CONCOCT_24__contig16_598
rxn11655	naphthalene 1,2-dioxygenase	1.14.12.12	0	0	1000	CONCOCT_24__contig16_598
rxn11656	naphthalene 1,2-dioxygenase	1.14.12.12	0	0	1000	CONCOCT_24__contig16_598
rxn11657	naphthalene 1,2-dioxygenase	1.14.12.12	0	0	1000	CONCOCT_24__contig16_598
rxn11702	2-succinyl-5-enolpyruvyl-6-hydroxy-3-cyclohexene-1-carboxylate synthase	2.2.1.9	0	0	1000	CONCOCT_24__contig16_102
rxn11703	(1R,6R)-2-succinyl-6-hydroxy-2,4-cyclohexadiene-1-carboxylate synthase	4.2.99.20	0	0	1000	CONCOCT_24__contig16_101
rxn11731	L-arginine:pyruvate transaminase	2.6.1.84	0	-1000	1000	CONCOCT_24__contig4_1420
rxn11732	2-oxoglutarate reductase	1.1.1.399	0	-1000	1000	CONCOCT_24__contig4_2453
rxn11755	dihydropyrimidinase	3.5.2.2	0	-1000	1000	CONCOCT_24__contig16_10 | CONCOCT_24__contig4_865
rxn11756	beta-alanine synthase	3.5.1.6	0	0	1000	CONCOCT_24__contig16_1092 | CONCOCT_24__contig16_481
rxn11759	orotate phosphoribosyltransferase	2.4.2.10	9	0	1000
rxn11768	IMP dehydrogenase	1.1.1.205/1.2.1.14	0	-1000	1000	CONCOCT_24__contig16_638
rxn11771	dUTP diphosphatase	3.6.1.23/3.6.1.9/3.6.1.19	0	0	1000	CONCOCT_24__contig16_848
rxn11772	xanthosine-5'-phosphate:L-glutamine amido-ligase (AMP-forming)	6.3.5.2/6.3.4.1	0	0	1000	CONCOCT_24__contig4_887
rxn11809	alcohol dehydrogenase	1.1.1.1	0	-1000	1000	CONCOCT_24__contig16_1050 | CONCOCT_24__contig16_463
rxn11810	RXN-5581	1.2.1.5	0	-1000	1000	CONCOCT_24__contig16_1100 | CONCOCT_24__contig16_985 | CONCOCT_24__contig4_1455 | CONCOCT_24__contig4_1914 | CONCOCT_24__contig4_607
rxn11811	RXN-5581	1.2.1.5	0	-1000	1000	CONCOCT_24__contig16_1100 | CONCOCT_24__contig16_985 | CONCOCT_24__contig4_1455 | CONCOCT_24__contig4_1914 | CONCOCT_24__contig4_607
rxn11834	alcohol dehydrogenase	1.1.1.1	0	-1000	1000	CONCOCT_24__contig16_1050 | CONCOCT_24__contig16_463
rxn11835	RXN-5581	1.2.1.5	0	-1000	1000	CONCOCT_24__contig16_1100 | CONCOCT_24__contig16_985 | CONCOCT_24__contig4_1455 | CONCOCT_24__contig4_1914 | CONCOCT_24__contig4_607
rxn11838	alcohol dehydrogenase	1.1.1.1	0	-1000	1000	CONCOCT_24__contig16_1050 | CONCOCT_24__contig16_463
rxn11875	tryptamine oxidase	1.4.3.4/1.4.3.9	0	0	1000	CONCOCT_24__contig4_534
rxn11933	glycolate dehydrogenase	1.1.99.14	0	0	1000	((CONCOCT_24__contig4_1288) & (CONCOCT_24__contig4_1290))
rxn11937	nitrous oxide reductase	1.7.2.4	0	-1000	0	CONCOCT_24__contig4_1525
rxn11962	catalase	1.11.1.6/1.11.1.21	0	0	1000	CONCOCT_24__contig4_13
rxn12003	leucine arylamidase	3.4.11.1/3.4.1.1	0	-1000	1000	CONCOCT_24__contig4_1996
rxn12038	tryptamine oxidase	1.4.3.4/1.4.3.9	0	0	1000	CONCOCT_24__contig4_534
rxn12039	tryptamine oxidase	1.4.3.4/1.4.3.9	0	0	1000	CONCOCT_24__contig4_534
rxn12193	3-isopropylmalate dehydratase	4.2.1.33	0	-1000	1000	((CONCOCT_24__contig4_1495) & (CONCOCT_24__contig4_1496 | CONCOCT_24__contig4_2261))
rxn12204	phosphoglucomutase	5.4.2.2/2.7.5.1	0	-1000	1000	CONCOCT_24__contig4_896
rxn12220	coproporphyrinogen III oxidase	1.3.3.3	0	0	1000
rxn12282	octanoyl-CoA ligase	6.2.1.3	0	0	1000	CONCOCT_24__contig16_609 | CONCOCT_24__contig16_84 | CONCOCT_24__contig4_1913
rxn12303	trehalose-6-phosphate synthase	2.4.1.15	0	-1000	1000	CONCOCT_24__contig4_308
rxn12364	transport-4.C.1.1.6-CARNITINE	NA	0	-1000	1000	CONCOCT_24__contig16_93
rxn12365	transport-2.A.1.6.1-lactate	NA	0	-1000	1000	CONCOCT_24__contig4_1393 | CONCOCT_24__contig4_324
rxn12366	transport-2.A.1.6.1-lactate	NA	0	-1000	1000	CONCOCT_24__contig4_1393 | CONCOCT_24__contig4_324
rxn12367	transport-2.A.1.6.1-glycolate	NA	0	-1000	1000	CONCOCT_24__contig4_324
rxn12371	transport-2.A.1.6.1-citrate	NA	0	-1000	1000	CONCOCT_24__contig16_80 | CONCOCT_24__contig4_1393 | CONCOCT_24__contig4_324
rxn12375	transport-2.A.1.6.4-betaine	NA	0	-1000	1000	CONCOCT_24__contig4_324
rxn12416	transport-3.A.1.201.22-deoxyguanosine	NA	0	-1000	1000	CONCOCT_24__contig16_499
rxn12418	transport-2.A.1.3.3-deoxyuridine	NA	0	-1000	1000	CONCOCT_24__contig4_116
rxn12423	transport-2.A.47.1.12-fumarate	NA	0	-1000	1000	CONCOCT_24__contig4_1393
rxn12427	transport-2.A.40.7.2-guanosine	NA	0	-1000	1000	CONCOCT_24__contig16_110
rxn12440	transport-2.A.40.7.5-xanthine	NA	0	-1000	1000	CONCOCT_24__contig16_110
rxn12446	transport-2.A.47.1.12-malate	NA	0	-1000	1000	CONCOCT_24__contig4_1393
rxn12451	transport-2.A.1.6.4-L-proline	NA	0	-1000	1000	CONCOCT_24__contig4_324
rxn12460	transport-2.A.1.3.3-uridine	NA	0	-1000	1000	CONCOCT_24__contig4_116
rxn12504	transport-2.A.55.3.1-iron	NA	0	0	1000	CONCOCT_24__contig16_147
rxn12510	pantothenate kinase	2.7.1.33	0	0	1000	CONCOCT_24__contig4_1568 | CONCOCT_24__contig4_1801
rxn12512	phosphopantothenoylcysteine synthetase	6.3.2.5	0	0	1000	CONCOCT_24__contig4_1248
rxn12554	transport-2.A.1.6.4-taurine	NA	0	-1000	1000	CONCOCT_24__contig4_324
rxn12574	transport-2.A.1.3.2-arabinose	NA	0	-1000	1000	CONCOCT_24__contig4_2196
rxn12649	dihydrofolate reductase	1.5.1.3/1.5.1.4	0	0	1000	((CONCOCT_24__contig4_1281))
rxn12681	4-hydroxybenzaldehyde dehydrogenase	1.2.1.67	0	-1000	1000	CONCOCT_24__contig16_1100 | CONCOCT_24__contig16_985 | CONCOCT_24__contig4_1455 | CONCOCT_24__contig4_1914 | CONCOCT_24__contig4_607
rxn12739	dimethylglycine dehydrogenase	1.5.8.4	0	-1000	1000	((CONCOCT_24__contig16_378 | CONCOCT_24__contig4_1869) & (CONCOCT_24__contig4_1176))
rxn12811	transport-2.A.1.3.3-sulfate	NA	0	-1000	1000	CONCOCT_24__contig4_116 | CONCOCT_24__contig4_1393 | CONCOCT_24__contig4_1590
rxn12897	urea carboxylase	6.3.4.6/3.5.1.45	0	0	1000	((CONCOCT_24__contig16_990))
rxn13314	transport-2.A.1.3.2-histidine	NA	0	0	1000	CONCOCT_24__contig4_2196
rxn13360	transport-3.D.2.2.2-NADP	NA	0	-1000	1000	CONCOCT_24__contig4_314
rxn13392	transport-2.A.1.3.74-putrescine	NA	0	-1000	0	CONCOCT_24__contig4_2196
rxn13419	3-hydroxy-2-methylbutyryl-CoA dehydrogenase	1.1.1.178	9	-1000	1000
rxn13450	enoyl-CoA hydratase	4.2.1.17	0	-1000	1000	((CONCOCT_24__contig16_750 | CONCOCT_24__contig4_1440))
rxn13667	beta-ketoacyl-ACP synthase	2.3.1.179/2.3.1.41	0	0	1000	CONCOCT_24__contig16_818 | CONCOCT_24__contig4_1065 | CONCOCT_24__contig4_1271 | CONCOCT_24__contig4_1620
rxn13668	beta-ketoacyl-ACP synthase	2.3.1.179/2.3.1.41	0	0	1000	CONCOCT_24__contig16_818 | CONCOCT_24__contig4_1065 | CONCOCT_24__contig4_1271 | CONCOCT_24__contig4_1620
rxn13669	beta-ketoacyl-ACP synthase	2.3.1.179/2.3.1.41	0	0	1000	CONCOCT_24__contig16_818 | CONCOCT_24__contig4_1065 | CONCOCT_24__contig4_1271 | CONCOCT_24__contig4_1620
rxn13671	beta-ketoacyl-ACP synthase	2.3.1.179/2.3.1.41	0	0	1000	CONCOCT_24__contig16_818 | CONCOCT_24__contig4_1065 | CONCOCT_24__contig4_1271 | CONCOCT_24__contig4_1620
rxn13673	beta-ketoacyl-ACP synthase	2.3.1.179/2.3.1.41	0	0	1000	CONCOCT_24__contig16_818 | CONCOCT_24__contig4_1065 | CONCOCT_24__contig4_1271 | CONCOCT_24__contig4_1620
rxn13690	dihydroorotate dehydrogenase	1.3.5.2	0	0	1000	CONCOCT_24__contig16_289
rxn13691	dihydroorotate dehydrogenase	1.3.5.2	0	0	1000	CONCOCT_24__contig16_289
rxn13706	fumarate reductase	1.3.5.4	0	-1000	1000	CONCOCT_24__contig4_1278 | CONCOCT_24__contig4_1279
rxn13707	fumarate reductase	1.3.5.4	0	0	1000	CONCOCT_24__contig4_1278 | CONCOCT_24__contig4_1279
rxn13709	sn-glycerol 3-phosphate:ubiquinone oxidoreductase	1.1.5.3	0	0	1000	((CONCOCT_24__contig16_195))
rxn13727	NADH:ubiquinone oxidoreductase (H+-transporting)	7.1.1.2/1.6.5.3	0	0	1000	((CONCOCT_24__K00333 | CONCOCT_24__contig4_1976) & (CONCOCT_24__K00335 | CONCOCT_24__contig4_1038) & (CONCOCT_24__K00337 | CONCOCT_24__contig4_1975) & (CONCOCT_24__K00341 | CONCOCT_24__K00342 | CONCOCT_24__contig4_1971 | CONCOCT_24__contig4_1972) & (CONCOCT_24__contig4_1388 | CONCOCT_24__contig4_2171 | CONCOCT_24__contig4_606) & (CONCOCT_24__contig4_1508) & (CONCOCT_24__contig4_1970) & (CONCOCT_2…
rxn13729	NADH:ubiquinone oxidoreductase (H+-transporting)	7.1.1.2/1.6.5.3	0	-1000	1000	((CONCOCT_24__K00333 | CONCOCT_24__contig4_1976) & (CONCOCT_24__K00335 | CONCOCT_24__contig4_1038) & (CONCOCT_24__K00337 | CONCOCT_24__contig4_1975) & (CONCOCT_24__K00341 | CONCOCT_24__K00342 | CONCOCT_24__contig4_1971 | CONCOCT_24__contig4_1972) & (CONCOCT_24__contig4_1388 | CONCOCT_24__contig4_2171 | CONCOCT_24__contig4_606) & (CONCOCT_24__contig4_1508) & (CONCOCT_24__contig4_1970) & (CONCOCT_2…
rxn13741	proline dehydrogenase	1.5.5.2	0	0	1000	CONCOCT_24__contig16_316 | CONCOCT_24__contig16_591 | CONCOCT_24__contig16_796 | CONCOCT_24__contig4_370
rxn13753	transport-2.A.1.3.3-sodium	NA	0	0	1000	CONCOCT_24__contig4_116 | CONCOCT_24__contig4_1393 | CONCOCT_24__contig4_1590 | CONCOCT_24__contig4_292 | CONCOCT_24__contig4_324 | CONCOCT_24__contig4_919
rxn13766	ATP synthase	7.1.2.2/3.6.3.14	0	-1000	0	((CONCOCT_24__contig16_62 | CONCOCT_24__contig4_832) & (CONCOCT_24__contig16_637 | CONCOCT_24__contig4_1715) & (CONCOCT_24__contig4_833) & (CONCOCT_24__contig4_834))
rxn13773	isopentenyl-diphosphate delta-isomerase	5.3.3.2	0	-1000	1000	CONCOCT_24__contig4_247
rxn13788	gamma-aminobutyraldehyde dehydrogenase	1.2.1.19/1.5.1.35	0	0	1000	CONCOCT_24__contig16_1100 | CONCOCT_24__contig16_985 | CONCOCT_24__contig4_1455 | CONCOCT_24__contig4_1914 | CONCOCT_24__contig4_607
rxn13794	transport-3.A.1.11.6-gamma-aminobutyric acid	NA	0	0	1000	CONCOCT_24__contig4_976
rxn13849	transport-3.A.1.1.2-mannose	NA	0	0	1000	CONCOCT_24__contig16_179 | CONCOCT_24__contig4_1884 | CONCOCT_24__contig4_193
rxn13853	transport-3.A.1.1.4-D-mannitol	NA	0	0	1000	CONCOCT_24__contig4_193
rxn13954	trehalose synthase	2.4.1.245	0	-1000	1000	CONCOCT_24__contig4_148
rxn14017	sn-glycerol 3-phosphate:ubiquinone oxidoreductase	1.1.5.3	0	0	1000	((CONCOCT_24__contig16_195))
rxn14054	alcohol dehydrogenase	1.1.1.1	0	-1000	1000	CONCOCT_24__contig16_1050 | CONCOCT_24__contig16_463
rxn14089	alcohol dehydrogenase	1.1.1.1	0	-1000	1000	CONCOCT_24__contig16_1050 | CONCOCT_24__contig16_463
rxn14120	dihydrofolate reductase	1.5.1.3/1.5.1.4	0	-1000	0	((CONCOCT_24__contig4_1281))
rxn14138	3,24-dioxocholest-4-en-27-oyl-CoA:coenzyme A propanoyl-transferase	2.3.1.176/2.3.1.154	0	-1000	1000	CONCOCT_24__contig4_2156
rxn14167	cystathionine gamma-lyase	4.4.1.1/4.2.1.15	0	0	1000	CONCOCT_24__contig4_2238 | CONCOCT_24__contig4_230 | CONCOCT_24__contig4_715
rxn14229	sn-glycerol 3-phosphate:ubiquinone oxidoreductase	1.1.5.3	0	0	1000	((CONCOCT_24__contig16_195))
rxn14245	L-serine dehydratase	4.3.1.17/4.2.1.13	0	0	1000	((CONCOCT_24__contig16_462))
rxn14299	dihydroorotate dehydrogenase	1.3.5.2	0	0	1000	CONCOCT_24__contig16_289
rxn14359	methionine gamma-lyase	4.4.1.11	0	-1000	1000	CONCOCT_24__contig4_2238 | CONCOCT_24__contig4_230 | CONCOCT_24__contig4_715
rxn14382	L-methionine transaminase	2.6.1.88	0	-1000	1000	CONCOCT_24__contig4_121
rxn15002	trehalase	3.2.1.28	0	0	1000	CONCOCT_24__contig16_307
rxn15007	beta2-tomatinase	3.2.1.21	0	0	1000	CONCOCT_24__contig4_1770
rxn15010	maltotriose glucosidase	3.2.1.20	0	0	1000	CONCOCT_24__contig4_1183
rxn15011	maltotriose glucosidase	3.2.1.20	0	0	1000	CONCOCT_24__contig4_1183
rxn15021	2-aceto-2-hydroxy-butyrate synthase	2.2.1.6/4.1.3.18	0	-1000	0	((CONCOCT_24__contig16_758 | CONCOCT_24__contig4_1094 | CONCOCT_24__contig4_1180 | CONCOCT_24__contig4_1266 | CONCOCT_24__contig4_1756 | CONCOCT_24__contig4_199 | CONCOCT_24__contig4_701))
rxn15022	isocitrate dehydrogenase	1.1.1.42	0	0	1000	CONCOCT_24__contig4_599
rxn15023	isocitrate dehydrogenase	1.1.1.42	0	0	1000	CONCOCT_24__contig4_599
rxn15033	beta2-tomatinase	3.2.1.21	0	0	1000	CONCOCT_24__contig4_1770
rxn15044	oxaloacetate beta-decarboxylase	4.1.1.112/4.1.1.3/7.2.4.2	0	-1000	1000	((CONCOCT_24__contig16_1002))
rxn15055	Ornithine--oxo-glutarate aminotransferase	2.6.1.13	0	0	1000	CONCOCT_24__contig4_2050
rxn15056	threo-isohomocitrate dehydrogenase	1.1.1.87/1.1.1.286	0	0	1000	((CONCOCT_24__contig16_630) & (CONCOCT_24__contig4_599))
rxn15057	threo-isohomocitrate dehydrogenase	1.1.1.87/1.1.1.286	0	0	1000	((CONCOCT_24__contig16_630) & (CONCOCT_24__contig4_599))
rxn15063	6-phosphofructokinase	2.7.1.11	0	0	1000	CONCOCT_24__contig4_908
rxn15064	D-glucosamine-6-phosphate synthase	2.6.1.16/5.3.1.19	0	-1000	1000	CONCOCT_24__contig4_957
rxn15065	6-phosphofructokinase	2.7.1.11	0	0	1000	CONCOCT_24__contig4_908
rxn15066	6-phosphofructokinase	2.7.1.11	0	0	1000	CONCOCT_24__contig4_908
rxn15067	maltotriose glucosidase	3.2.1.20	0	0	1000	CONCOCT_24__contig4_1183
rxn15068	maltotriose glucosidase	3.2.1.20	0	0	1000	CONCOCT_24__contig4_1183
rxn15072	glucose-6-phosphate 1-dehydrogenase	1.1.1.49	0	-1000	1000	CONCOCT_24__contig4_2300
rxn15074	trehalose-6-phosphate hydrolase	3.2.1.93	0	0	1000	CONCOCT_24__contig4_1183
rxn15078	monoacetylchitobiose-6-phosphate hydrolase	3.2.1.86	0	0	1000	CONCOCT_24__contig4_1770
rxn15094	methylmalonate-semialdehyde dehydrogenase	1.2.1.27	0	0	1000	CONCOCT_24__contig16_1100 | CONCOCT_24__contig16_590 | CONCOCT_24__contig16_985 | CONCOCT_24__contig4_1455 | CONCOCT_24__contig4_1914 | CONCOCT_24__contig4_607
rxn15108	ribose-phosphate diphosphokinase	2.7.6.1	0	0	1000	CONCOCT_24__contig4_1449 | CONCOCT_24__contig4_36
rxn15114	ribose 5-phosphate isomerase	5.3.1.6	0	-1000	1000	CONCOCT_24__contig4_506
rxn15115	phosphoglucomutase	5.4.2.2/2.7.5.1	0	-1000	1000	CONCOCT_24__contig4_896
rxn15116	fructose-bisphosphate aldolase	4.1.2.13/4.1.2.7	9	-1000	1000
rxn15118	uridine nucleosidase	3.2.2.3	0	-1000	1000	CONCOCT_24__contig4_1550
rxn15161	N-acetyl-D-mannosamine 2-epimerase	5.1.3.8	0	-1000	1000	CONCOCT_24__contig4_2136
rxn15162	guanosine hydrolase	3.2.2.1	0	-1000	1000	CONCOCT_24__contig4_1755
rxn15165	guanosine hydrolase	3.2.2.1	0	0	1000	CONCOCT_24__contig4_1755
rxn15166	cystathionine beta-lyase	4.4.1.13/4.4.1.6/4.4.1.8	0	0	1000	((CONCOCT_24__contig4_2238 | CONCOCT_24__contig4_229 | CONCOCT_24__contig4_230 | CONCOCT_24__contig4_715))
rxn15167	cystathionine beta-synthase	4.2.1.22/4.2.1.21	0	-1000	1000	CONCOCT_24__contig4_229
rxn15171	citrate hydro-lyase	4.2.1.3/4.2.1.4	0	-1000	1000	((CONCOCT_24__contig16_961))
rxn15172	citrate hydro-lyase	4.2.1.3/4.2.1.4	0	-1000	1000	((CONCOCT_24__contig16_961))
rxn15225	trehalose synthase	5.4.99.16	0	-1000	1000	CONCOCT_24__contig4_1183
rxn15226	trehalose synthase	5.4.99.16	0	-1000	1000	CONCOCT_24__contig4_1183
rxn15229	guanosine hydrolase	3.2.2.1	0	-1000	1000	CONCOCT_24__contig4_1755
rxn15248	guanosine hydrolase	3.2.2.1	0	-1000	1000	CONCOCT_24__contig4_1755
rxn15249	glucokinase	2.7.1.1/2.7.1.2	0	0	1000	CONCOCT_24__contig4_1961
rxn15274	(indole-3-yl)acetonitrilase	3.5.5.1	0	-1000	1000	CONCOCT_24__contig16_908
rxn15278	isocitrate dehydrogenase	1.1.1.42	0	-1000	1000	CONCOCT_24__contig4_599
rxn15279	isocitrate dehydrogenase	1.1.1.42	0	-1000	1000	CONCOCT_24__contig4_599
rxn15280	citrate hydro-lyase	4.2.1.3/4.2.1.4	0	-1000	1000	((CONCOCT_24__contig16_961))
rxn15281	citrate hydro-lyase	4.2.1.3/4.2.1.4	0	-1000	1000	((CONCOCT_24__contig16_961))
rxn15296	phosphogluconate dehydratase	4.2.1.12	0	0	1000	CONCOCT_24__contig16_1091 | CONCOCT_24__contig4_739
rxn15298	diphosphate-fructose-6-phosphate 1-phosphotransferase	2.7.1.90	0	0	1000	CONCOCT_24__contig4_1576
rxn15307	guanosine hydrolase	3.2.2.1	0	-1000	1000	CONCOCT_24__contig4_1755
rxn15319	guanosine hydrolase	3.2.2.1	0	-1000	1000	CONCOCT_24__contig4_1755
rxn15333	allantoinase	3.5.2.5	0	0	1000	CONCOCT_24__contig16_941 | CONCOCT_24__contig4_865
rxn15334	allantoinase	3.5.2.5	0	0	1000	CONCOCT_24__contig16_941 | CONCOCT_24__contig4_865
rxn15362	trehalose-6-phosphate synthase	2.4.1.15	0	-1000	1000	CONCOCT_24__contig4_308
rxn15364	glucose-6-phosphate isomerase	5.3.1.9	9	-1000	1000
rxn15370	beta-cyano-L-alanine synthase	4.4.1.9	0	0	1000	CONCOCT_24__contig4_1643 | CONCOCT_24__contig4_229
rxn15373	[(R)-acetoin forming]-diacetyl reductase	1.1.1.303	0	-1000	1000	((CONCOCT_24__contig16_217 | CONCOCT_24__contig16_309 | CONCOCT_24__contig4_2041 | CONCOCT_24__contig4_326) & (CONCOCT_24__contig16_218 | CONCOCT_24__contig16_310 | CONCOCT_24__contig16_559 | CONCOCT_24__contig4_2042 | CONCOCT_24__contig4_327))
rxn15395	O-succinylhomoserine(thiol)-lyase	2.5.1.48	0	-1000	1000	CONCOCT_24__contig4_2238 | CONCOCT_24__contig4_230
rxn15401	3-hydroxypropanonyl-CoA hydrolase	3.1.2.4	0	0	1000	CONCOCT_24__contig16_750 | CONCOCT_24__contig4_1440
rxn15410	(indole-3-yl)acetonitrilase	3.5.5.1	0	-1000	1000	CONCOCT_24__contig16_908
rxn15466	(R)-2,3-dihydroxy-3-methylpentanoate:NADP+ oxidoreductase (isomerizing)	1.1.1.86/1.1.1.89	0	-1000	1000	CONCOCT_24__contig4_703
rxn15467	2,3-Dihydroxy-3-methylvalerate dehydratase	4.2.1.9	0	0	1000	CONCOCT_24__contig16_1091 | CONCOCT_24__contig16_884 | CONCOCT_24__contig4_739
rxn15489	beta-alanine synthase	3.5.1.6	0	0	1000	CONCOCT_24__contig16_1092 | CONCOCT_24__contig16_481
rxn15490	beta-alanine synthase	3.5.1.6	0	0	1000	CONCOCT_24__contig16_1092 | CONCOCT_24__contig16_481
rxn15491	2-aceto-2-hydroxy-butyrate synthase	2.2.1.6/4.1.3.18	0	-1000	1000	((CONCOCT_24__contig16_758 | CONCOCT_24__contig4_1094 | CONCOCT_24__contig4_1180 | CONCOCT_24__contig4_1266 | CONCOCT_24__contig4_1756 | CONCOCT_24__contig4_199 | CONCOCT_24__contig4_701))
rxn15493	6-phosphofructokinase	2.7.1.11	0	0	1000	CONCOCT_24__contig4_908
rxn15494	fructose 1,6-bisphosphatase	3.1.3.11	0	0	1000	CONCOCT_24__contig4_1273
rxn15495	(S)-3-hydroxybutyryl-CoA dehydrogenase	1.1.1.35	0	-1000	1000	((CONCOCT_24__contig16_4 | CONCOCT_24__contig4_782))
rxn15500	O-succinylhomoserine(thiol)-lyase	2.5.1.48	0	0	1000	CONCOCT_24__contig4_2238 | CONCOCT_24__contig4_230
rxn15501	beta2-tomatinase	3.2.1.21	0	0	1000	CONCOCT_24__contig4_1770
rxn15502	beta2-tomatinase	3.2.1.21	0	0	1000	CONCOCT_24__contig4_1770
rxn15505	beta2-tomatinase	3.2.1.21	0	0	1000	CONCOCT_24__contig4_1770
rxn15506	beta2-tomatinase	3.2.1.21	0	0	1000	CONCOCT_24__contig4_1770
rxn15507	aspartate aminotransferase	2.6.1.1	0	-1000	1000	CONCOCT_24__contig4_1420
rxn15510	(S)-3-hydroxybutyryl-CoA dehydrogenase	1.1.1.35	0	-1000	1000	((CONCOCT_24__contig16_4 | CONCOCT_24__contig4_782))
rxn15511	(R)-2,3-dihydroxy-3-methylpentanoate:NADP+ oxidoreductase (isomerizing)	1.1.1.86/1.1.1.89	0	-1000	1000	CONCOCT_24__contig4_703
rxn15539	(S)-methylmalonyl-CoA decarboxylase	7.2.4.3/4.1.1.41	0	0	1000	((CONCOCT_24__K01966 | CONCOCT_24__contig16_683 | CONCOCT_24__contig4_250) & (CONCOCT_24__contig4_501)) | CONCOCT_24__contig16_609 | CONCOCT_24__contig16_84 | CONCOCT_24__contig16_93 | CONCOCT_24__contig4_1913
rxn15575	beta2-tomatinase	3.2.1.21	0	0	1000	CONCOCT_24__contig4_1770
rxn15668	inositol-1-phosphate synthase	5.5.1.4	0	-1000	1000	CONCOCT_24__contig4_546
rxn15669	inositol-1-phosphate synthase	5.5.1.4	0	-1000	1000	CONCOCT_24__contig4_546
rxn15694	lipoamide dehydrogenase	1.8.1.4/1.6.4.3	0	-1000	1000	CONCOCT_24__contig16_561
rxn15699	octanoate-non-lipoylated apo domain ligase	6.3.1.20/2.7.7.63	0	0	1000	((CONCOCT_24__contig16_582))
rxn15726	2-oxoglutarate reductase	1.1.1.399	0	-1000	1000	CONCOCT_24__contig4_2453
rxn15876	trehalose synthase	2.4.1.245	0	-1000	1000	CONCOCT_24__contig4_148
rxn15877	trehalose synthase	2.4.1.245	0	-1000	1000	CONCOCT_24__contig4_148
rxn15964	5,10-methylenetetrahydrofolate:glycine hydroxymethyltransferase	2.1.2.1	0	0	0	CONCOCT_24__contig4_969
rxn15991	mycothiol-dependent formaldehyde dehydrogenase	1.1.1.306/1.2.1.66	0	-1000	1000	CONCOCT_24__contig16_463
rxn16021	naphthalene 1,2-dioxygenase	1.14.12.12	0	0	1000	CONCOCT_24__contig16_598
rxn16106	trans,polycis-decaprenyl diphosphate synthase	2.5.1.86	0	0	1000	CONCOCT_24__contig4_524
rxn16206	cobalamin-independent methionine synthase	2.1.1.14	0	-1000	1000
rxn16235	phosphoenolpyruvate transferase	2.7.8.28	0	0	1000	CONCOCT_24__contig16_784
rxn16350	hydrogenase	1.12.1.4	0	-1000	0	((CONCOCT_24__K00335 | CONCOCT_24__contig4_1038))
rxn16356	FAD-dependent urate hydroxylase	1.14.13.113	0	0	1000	CONCOCT_24__contig16_451
rxn19124	1-octanal dehydrogenase (NAD+)	1.2.1.3/1.1.1.70	0	-1000	1000	CONCOCT_24__contig16_1100 | CONCOCT_24__contig16_985 | CONCOCT_24__contig4_1455 | CONCOCT_24__contig4_1914
rxn21253	myo-inositol-3-phosphate monophosphatase	3.1.3.25	0	0	1000	CONCOCT_24__contig4_1360
rxn21254	myo-inositol-3-phosphate monophosphatase	3.1.3.25	0	0	1000	CONCOCT_24__contig4_1360
rxn25123	RXN-5822	3.1.3.2/3.1.3.1	0	0	1000	CONCOCT_24__contig4_1808
rxn25164	succinyl-CoA:CoA transferase	2.8.3.18	0	-1000	1000	CONCOCT_24__contig4_542
rxn25456	demethylmenaquinone methyltransferase	2.1.1.163	0	0	1000	CONCOCT_24__contig16_23
rxn25797	dimethylsulfoxide reductase		0	0	1000	((CONCOCT_24__contig4_2171))
rxn25837	cysteine desulfurtrase	2.8.1.7	0	0	1000	CONCOCT_24__contig16_809 | CONCOCT_24__contig4_1877 | CONCOCT_24__contig4_732
rxn25838	cysteine desulfurtrase	2.8.1.7	0	0	1000	CONCOCT_24__contig16_809 | CONCOCT_24__contig4_1877 | CONCOCT_24__contig4_732
rxn25839	[sulfur-carrier protein ThiS] adenylyltransferase	2.7.7.73	0	0	1000	CONCOCT_24__contig4_1459
rxn26477	1-hydroxy-2-methyl-2-(E)-butenyl 4-diphosphate synthase	1.17.7.3	0	-1000	0	CONCOCT_24__contig4_1798
rxn26560	trehalose-6-phosphate phosphatase	3.1.3.12	9	0	1000
rxn26561	trehalose-6-phosphate phosphatase	3.1.3.12	9	0	1000
rxn26562	trehalose-6-phosphate phosphatase	3.1.3.12	9	0	1000
rxn26563	trehalose-6-phosphate phosphatase	3.1.3.12	9	0	1000
rxn26564	trehalose-6-phosphate phosphatase	3.1.3.12	9	0	1000
rxn27289	thiazole synthase	2.8.1.10	0	0	1000	CONCOCT_24__contig4_761
rxn27378	pyridine nucleotide transhydrogenase	7.1.1.1/1.6.1.5	0	0	1000	((CONCOCT_24__contig4_314) & (CONCOCT_24__contig4_316))
rxn27984	beta-ketoacyl-ACP synthase	2.3.1.179/2.3.1.41	0	0	1000	CONCOCT_24__contig16_818 | CONCOCT_24__contig4_1065 | CONCOCT_24__contig4_1271 | CONCOCT_24__contig4_1620
rxn29921	trehalase	3.2.1.28	0	0	1000	CONCOCT_24__contig16_307
rxn31278	glutamine synthetase	6.3.1.2	0	0	1000	CONCOCT_24__contig16_1064 | CONCOCT_24__contig4_2319
rxn31279	glutamine synthetase	6.3.1.2	0	0	1000	CONCOCT_24__contig16_1064 | CONCOCT_24__contig4_2319
rxn31312	2-OXOGLUTARATE-SYNTHASE-RXN	1.2.7.3/1.2.7.9	0	-1000	1000
rxn32623	ditrans,polycis-undecaprenyl-diphosphate synthase [(2E,6E)-farnesyl-diphosphate specific]	2.5.1.31	0	0	1000	CONCOCT_24__contig4_524
rxn32808	ditrans,polycis-undecaprenyl-diphosphate synthase [(2E,6E)-farnesyl-diphosphate specific]	2.5.1.31	0	0	1000	CONCOCT_24__contig4_524
rxn33047	ditrans,polycis-undecaprenyl-diphosphate synthase [(2E,6E)-farnesyl-diphosphate specific]	2.5.1.31	0	0	1000	CONCOCT_24__contig4_524
rxn33160	1-octanal dehydrogenase (NAD+)	1.2.1.3/1.1.1.70	0	-1000	1000	CONCOCT_24__contig16_1100 | CONCOCT_24__contig16_985 | CONCOCT_24__contig4_1455 | CONCOCT_24__contig4_1914
rxn33320	ditrans,polycis-undecaprenyl-diphosphate synthase [(2E,6E)-farnesyl-diphosphate specific]	2.5.1.31	0	0	1000	CONCOCT_24__contig4_524
rxn33576	ditrans,polycis-undecaprenyl-diphosphate synthase [(2E,6E)-farnesyl-diphosphate specific]	2.5.1.31	0	0	1000	CONCOCT_24__contig4_524
rxn33589	fructose 1,6-bisphosphatase	3.1.3.11	0	0	1000	CONCOCT_24__contig4_1273
rxn33674	ditrans,polycis-undecaprenyl-diphosphate synthase [(2E,6E)-farnesyl-diphosphate specific]	2.5.1.31	0	0	1000	CONCOCT_24__contig4_524
rxn33834	ditrans,polycis-undecaprenyl-diphosphate synthase [(2E,6E)-farnesyl-diphosphate specific]	2.5.1.31	0	0	1000	CONCOCT_24__contig4_524
rxn33862	pentose-5-phosphate 3-epimerase	5.1.3.1	0	-1000	1000	CONCOCT_24__contig4_576
rxn33927	inositol-1-phosphate synthase	5.5.1.4	0	0	1000	CONCOCT_24__contig4_1360 | CONCOCT_24__contig4_546
rxn34300	glycolate dehydrogenase	1.1.99.14	0	0	1000	((CONCOCT_24__contig4_1288) & (CONCOCT_24__contig4_1290))
rxn34724	palmitoyl-[acp] thioesterase	3.1.2.14	0	0	1000
rxn38279	guanidinobutyramidase	3.5.1.4	0	0	1000	CONCOCT_24__contig16_340 | CONCOCT_24__contig16_690 | CONCOCT_24__contig4_1054 | CONCOCT_24__contig4_1369
rxn38971	NAD(P)+-dependent succinate semialdehyde dehydrogenase	1.2.1.16	0	-1000	0	CONCOCT_24__contig16_1100 | CONCOCT_24__contig16_985 | CONCOCT_24__contig4_1455 | CONCOCT_24__contig4_1914 | CONCOCT_24__contig4_607
rxn38972	NAD(P)+-dependent succinate semialdehyde dehydrogenase	1.2.1.16	0	-1000	1000	CONCOCT_24__contig16_1100 | CONCOCT_24__contig16_985 | CONCOCT_24__contig4_1455 | CONCOCT_24__contig4_1914 | CONCOCT_24__contig4_607
rxn39250	S-methyl-5'-thioadenosine phosphorylase	2.4.2.28	0	0	1000	CONCOCT_24__contig4_1114
rxn39251	5-methylthioribose-1-phosphate isomerase	5.3.1.23	0	-1000	1000	CONCOCT_24__contig4_1155
rxn39252	5-deoxyribulose-1-phosphate aldolase	4.1.2.62	9	-1000	1000
rxn40746	cinnamate reductase	1.3.8.15	0	-1000	0	CONCOCT_24__contig16_2 | CONCOCT_24__contig4_1073 | CONCOCT_24__contig4_1075 | CONCOCT_24__contig4_1442 | CONCOCT_24__contig4_471
rxn43262	transport-2.A.1.3.2-deoxycholate	NA	0	-1000	1000	CONCOCT_24__contig4_2196
rxn45361	cinnamate reductase	1.3.8.15	0	-1000	0	CONCOCT_24__contig16_2 | CONCOCT_24__contig4_1073 | CONCOCT_24__contig4_1075 | CONCOCT_24__contig4_1442 | CONCOCT_24__contig4_471
rxn46031	cinnamate reductase	1.3.8.15	0	-1000	0	CONCOCT_24__contig16_2 | CONCOCT_24__contig4_1073 | CONCOCT_24__contig4_1075 | CONCOCT_24__contig4_1442 | CONCOCT_24__contig4_471
rxn46036	coproporphyrin ferrochelatase	4.99.1.9	0	0	1000	CONCOCT_24__contig4_2411
rxn47796	coproporphyrinogen III oxidase (coproporphyrin-forming)	1.3.3.15	0	0	1000	CONCOCT_24__contig4_2410
rxn90005	lacto-N-biose transporter	3.6.3.18/7.5.2.2	0	0	1000	CONCOCT_24__contig16_70 | CONCOCT_24__contig16_886 | CONCOCT_24__contig4_193
rxn90009	lacto-N-biose transporter	3.6.3.18/7.5.2.2	0	0	1000	CONCOCT_24__contig16_70 | CONCOCT_24__contig16_886 | CONCOCT_24__contig4_193
rxn90017	2-iminoacetate synthase	4.1.99.19	0	0	1000
rxn90024	maltotriose glucosidase	3.2.1.20	0	0	1000	CONCOCT_24__contig4_1183
rxn90029	acryloyl-CoA reductase	1.3.1.95	0	0	1000	CONCOCT_24__contig16_2 | CONCOCT_24__contig4_1073 | CONCOCT_24__contig4_1075 | CONCOCT_24__contig4_1442
rxn90034	Alpha-amylase	3.2.1.1	0	0	1000	CONCOCT_24__contig4_1183
rxn90035	Alpha-amylase	3.2.1.1	0	0	1000	CONCOCT_24__contig4_1183
rxn90036	Alpha-amylase	3.2.1.1	0	0	1000	CONCOCT_24__contig4_1183
rxn90037	Alpha-amylase	3.2.1.1	0	0	1000	CONCOCT_24__contig4_1183
rxn90055	Na(+)-translocating ATPase	7.2.2.1/3.6.3.15	0	0	1000	((CONCOCT_24__contig4_1715) & (CONCOCT_24__contig4_832) & (CONCOCT_24__contig4_834))
rxn90070	formate dehydrogenase (ferredoxin)	1.17.99.7	0	-1000	0	((CONCOCT_24__contig4_2171 | CONCOCT_24__contig4_609))
rxn90072	formate dehydrogenase (ferredoxin)	1.17.99.7	0	-1000	0	((CONCOCT_24__contig4_2171 | CONCOCT_24__contig4_609))
rxn90079	bile acid coenzyme A transferase	2.8.3.25/3.1.2.26	0	0	1000	((CONCOCT_24__contig16_379 | CONCOCT_24__contig16_77 | CONCOCT_24__contig16_81 | CONCOCT_24__contig4_213 | CONCOCT_24__contig4_2267))
rxn90080	bile acid coenzyme A transferase	2.8.3.25/3.1.2.26	0	0	1000	((CONCOCT_24__contig16_379 | CONCOCT_24__contig16_77 | CONCOCT_24__contig16_81 | CONCOCT_24__contig4_213 | CONCOCT_24__contig4_2267))
rxn90093	nitrite reductase	1.7.2.1/1.9.3.2	0	-1000	0	((CONCOCT_24__contig4_2114))
rxn90095	nitrous oxide reductase	1.7.2.4	0	-1000	0	CONCOCT_24__contig4_1525
rxn90096	(S)-methylmalonyl-CoA decarboxylase	7.2.4.3/4.1.1.41	0	0	1000	((CONCOCT_24__K01966 | CONCOCT_24__contig16_683 | CONCOCT_24__contig4_250) & (CONCOCT_24__contig4_501))
rxn90112	beta2-tomatinase	3.2.1.21	0	0	1000	CONCOCT_24__contig4_1770
rxn90115	aspartyl-tRNAAsn amidotransferase [multifunctional]	6.3.5.6	0	0	1000	((CONCOCT_24__contig16_322 | CONCOCT_24__contig4_430) & (CONCOCT_24__contig16_340 | CONCOCT_24__contig16_375 | CONCOCT_24__contig16_579 | CONCOCT_24__contig16_690 | CONCOCT_24__contig4_1054 | CONCOCT_24__contig4_1369 | CONCOCT_24__contig4_2420 | CONCOCT_24__contig4_334 | CONCOCT_24__contig4_439) & (CONCOCT_24__contig4_611))
rxn05319	NA	NA	8	-1000	1000
rxn05466	NA	NA	8	-1000	1000
rxn05467	NA	NA	8	-1000	1000
rxn05468	NA	NA	8	-1000	1000
rxn05481	NA	NA	8	-1000	1000
rxn05634	NA	NA	8	-1000	1000
rxn05667	NA	NA	8	-1000	1000
rxn07919	NA	NA	8	-1000	1000
rxn07921	NA	NA	8	-1000	1000
rxn08032	NA	NA	8	-1000	1000
rxn08276	NA	NA	8	-1000	1000
rxn08358	NA	NA	8	-1000	1000
rxn08359	NA	NA	8	-1000	1000
rxn08428	NA	NA	8	-1000	1000
rxn08461	NA	NA	8	-1000	1000
rxn08635	NA	NA	8	-1000	1000
rxn08685	NA	NA	8	-1000	1000
rxn08689	NA	NA	8	-1000	1000
rxn08691	NA	NA	8	-1000	1000
rxn08751	NA	NA	8	-1000	1000
rxn08956	NA	NA	8	-1000	1000
rxn08966	NA	NA	8	-1000	1000
rxn09008	NA	NA	8	-1000	1000
rxn09169	NA	NA	8	-1000	1000
rxn09317	NA	NA	8	-1000	1000
rxn10470	NA	NA	8	-1000	1000
rxn10471	NA	NA	8	-1000	1000
rxn10480	NA	NA	8	-1000	1000
rxn10570	NA	NA	8	-1000	1000
rxn10577	NA	NA	8	-1000	1000
rxn31154	NA	NA	8	-1000	1000
rxn39175	NA	NA	8	-1000	1000
rxn90022	NA	NA	8	-1000	1000
rxn90023	NA	NA	8	-1000	1000
EX_cpd00001_e0	NA	NA	7	-100	1000
EX_cpd00418_e0	NA	NA	7	0	1000
EX_cpd00075_e0	NA	NA	7	0	1000
EX_cpd00009_e0	NA	NA	7	-10	1000
EX_cpd00027_e0	NA	NA	7	-5	1000
EX_cpd00028_e0	NA	NA	7	0	1000
EX_cpd00030_e0	NA	NA	7	-10	1000
EX_cpd00034_e0	NA	NA	7	-10	1000
EX_cpd00048_e0	NA	NA	7	-10	1000
EX_cpd00098_e0	NA	NA	7	0	1000
EX_cpd00105_e0	NA	NA	7	0	1000
EX_cpd00107_e0	NA	NA	7	0	1000
EX_cpd00108_e0	NA	NA	7	0	1000
EX_cpd00118_e0	NA	NA	7	0	1000
EX_cpd00119_e0	NA	NA	7	0	1000
EX_cpd00129_e0	NA	NA	7	-0.1	1000
EX_cpd00149_e0	NA	NA	7	-10	1000
EX_cpd00154_e0	NA	NA	7	0	1000
EX_cpd00156_e0	NA	NA	7	0	1000
EX_cpd00161_e0	NA	NA	7	0	1000
EX_cpd00179_e0	NA	NA	7	0	1000
EX_cpd00210_e0	NA	NA	7	0	1000
EX_cpd00224_e0	NA	NA	7	0	1000
EX_cpd00244_e0	NA	NA	7	-1	1000
EX_cpd00264_e0	NA	NA	7	0	1000
EX_cpd00268_e0	NA	NA	7	0	1000
EX_cpd00305_e0	NA	NA	7	-0.025	1000
EX_cpd00322_e0	NA	NA	7	0	1000
EX_cpd00266_e0	NA	NA	7	0	1000
EX_cpd00540_e0	NA	NA	7	0	1000
EX_cpd08305_e0	NA	NA	7	0	1000
EX_cpd10516_e0	NA	NA	7	-0.1	1000
EX_cpd00067_e0	NA	NA	7	-34.975	1000
EX_cpd00249_e0	NA	NA	7	0	1000
EX_cpd00309_e0	NA	NA	7	0	1000
EX_cpd00311_e0	NA	NA	7	0	1000
EX_cpd00130_e0	NA	NA	7	0	1000
EX_cpd00971_e0	NA	NA	7	-10	1000
EX_cpd00137_e0	NA	NA	7	0	1000
EX_cpd00060_e0	NA	NA	7	-0.1	1000
EX_cpd00220_e0	NA	NA	7	0	1000
EX_cpd00084_e0	NA	NA	7	0	1000
EX_cpd00051_e0	NA	NA	7	0	1000
EX_cpd00039_e0	NA	NA	7	0	1000
EX_cpd00020_e0	NA	NA	7	0	1000
EX_cpd00139_e0	NA	NA	7	0	1000
EX_cpd00029_e0	NA	NA	7	0	1000
EX_cpd00024_e0	NA	NA	7	0	1000
EX_cpd04098_e0	NA	NA	7	0	1000
EX_cpd00063_e0	NA	NA	7	-10	1000
EX_cpd01012_e0	NA	NA	7	0	1000
EX_cpd00058_e0	NA	NA	7	-10	1000
EX_cpd10515_e0	NA	NA	7	-10	1000
EX_cpd00047_e0	NA	NA	7	0	1000
EX_cpd00082_e0	NA	NA	7	-5	1000
EX_cpd00106_e0	NA	NA	7	0	1000
EX_cpd00033_e0	NA	NA	7	0	1000
EX_cpd00205_e0	NA	NA	7	-10	1000
EX_cpd00208_e0	NA	NA	7	0	1000
EX_cpd00159_e0	NA	NA	7	-15	1000
EX_cpd01262_e0	NA	NA	7	0	1000
EX_cpd11574_e0	NA	NA	7	0	1000
EX_cpd00012_e0	NA	NA	7	0	1000
EX_cpd01132_e0	NA	NA	7	0	1000
EX_cpd00396_e0	NA	NA	7	0	1000
EX_cpd00036_e0	NA	NA	7	-10	1000
EX_cpd01217_e0	NA	NA	7	0	1000
EX_cpd00751_e0	NA	NA	7	0	1000
EX_cpd00035_e0	NA	NA	7	0	1000
EX_cpd00099_e0	NA	NA	7	-10	1000
EX_cpd01015_e0	NA	NA	7	0	1000
EX_cpd00277_e0	NA	NA	7	0	1000
EX_cpd00221_e0	NA	NA	7	0	1000
EX_cpd00412_e0	NA	NA	7	0	1000
EX_cpd01107_e0	NA	NA	7	0	1000
EX_cpd01741_e0	NA	NA	7	0	1000
EX_cpd03847_e0	NA	NA	7	0	1000
EX_cpd15298_e0	NA	NA	7	0	1000
EX_cpd00214_e0	NA	NA	7	0	1000
EX_cpd15237_e0	NA	NA	7	0	1000
EX_cpd01080_e0	NA	NA	7	0	1000
EX_cpd15269_e0	NA	NA	7	0	1000
EX_cpd01113_e0	NA	NA	7	0	1000
EX_cpd03846_e0	NA	NA	7	0	1000
EX_cpd00531_e0	NA	NA	7	0	1000
EX_cpd01399_e0	NA	NA	7	0	1000
EX_cpd00254_e0	NA	NA	7	-10	1000
EX_cpd00794_e0	NA	NA	7	0	1000
EX_cpd04097_e0	NA	NA	7	0	1000
EX_cpd00185_e0	NA	NA	7	0	1000
EX_cpd00010_e0	NA	NA	7	0	1000
EX_cpd15494_e0	NA	NA	7	0	1000
EX_cpd00054_e0	NA	NA	7	-0.1	1000
EX_cpd11976_e0	NA	NA	7	0	1000
EX_cpd00133_e0	NA	NA	7	0	1000
EX_cpd00006_e0	NA	NA	7	0	1000
EX_cpd11451_e0	NA	NA	7	0	1000
EX_cpd11606_e0	NA	NA	7	0	1000
EX_cpd17026_e0	NA	NA	7	0	1000
EX_cpd17027_e0	NA	NA	7	0	1000
EX_cpd00281_e0	NA	NA	7	0	1000
EX_cpd00138_e0	NA	NA	7	0	1000
EX_cpd00314_e0	NA	NA	7	0	1000
EX_cpd02733_e0	NA	NA	7	0	1000
EX_cpd01354_e0	NA	NA	7	0	1000
EX_cpd03808_e0	NA	NA	7	0	1000
EX_cpd90008_e0	NA	NA	7	0	1000
EX_cpd90005_e0	NA	NA	7	0	1000
EX_cpd90007_e0	NA	NA	7	0	1000
EX_cpd90006_e0	NA	NA	7	0	1000
EX_cpd90020_e0	NA	NA	7	0	1000
EX_cpd00013_e0	NA	NA	7	-10	1000
EX_cpd00011_e0	NA	NA	7	0	1000
EX_cpd00007_e0	NA	NA	7	0	1000
EX_cpd01981_e0	NA	NA	7	0	1000
EX_cpd00141_e0	NA	NA	7	0	1000
EX_cpd00073_e0	NA	NA	7	0	1000
EX_cpd01861_e0	NA	NA	7	0	1000
EX_cpd00453_e0	NA	NA	7	0	1000
EX_cpd00071_e0	NA	NA	7	0	1000
EX_cpd00150_e0	NA	NA	7	0	1000
EX_cpd08021_e0	NA	NA	7	0	1000
EX_cpd00450_e0	NA	NA	7	0	1000
EX_cpd00363_e0	NA	NA	7	0	1000
EX_cpd00055_e0	NA	NA	7	0	1000
EX_cpd00448_e0	NA	NA	7	0	1000
EX_cpd00025_e0	NA	NA	7	0	1000
EX_cpd00239_e0	NA	NA	7	-1	1000
EX_cpd11640_e0	NA	NA	7	0	1000
EX_cpd00359_e0	NA	NA	7	0	1000
EX_cpd00659_e0	NA	NA	7	0	1000
EX_cpd00371_e0	NA	NA	7	0	1000
EX_cpd00811_e0	NA	NA	7	0	1000
EX_cpd00324_e0	NA	NA	7	0	1000
EX_cpd01024_e0	NA	NA	7	0	1000
EX_cpd00204_e0	NA	NA	7	0	1000
EX_cpd00116_e0	NA	NA	7	0	1000
EX_cpd00528_e0	NA	NA	7	0	1000
EX_cpd11632_e0	NA	NA	7	0	1000
EX_cpd03662_e0	NA	NA	7	0	1000
EX_cpd00178_e0	NA	NA	7	0	1000
EX_cpd01618_e0	NA	NA	7	0	1000
bio1	NA	NA	6	0	1000
DM_cpd01042_c0	NA	NA	7	0	1000
EX_cpd00066	NA	NA	7	-0.1	1000
EX_cpd00069	NA	NA	7	-0.1	1000
EX_cpd11416_c0	NA	NA	NA	0	1000
rxn00048	riboflaving synthase	2.5.1.9	1	0	1000
rxn00102	carbonate dehydratase	4.2.1.1	1	-1000	1000
rxn00137	3-2-5-bisphosphate nucleotidase	3.1.3.7	1	0	1000
rxn00139	guanine phosphoribosyltransferase	2.4.2.8	1	-1000	0
rxn00213	UTP:glucose-1-phosphate uridylyltransferase	2.7.7.64/2.7.7.9	1	-1000	1000
rxn00239	GMP kinase	2.7.4.8	1	-1000	1000
rxn00346	aspartate 1-decarboxylase	4.1.1.11	1	0	1000
rxn00351	NA	NA	1	0	1000
rxn00440	NA	NA	1	0	1000
rxn00470	ornithine decarboxylase	4.1.1.17	1	0	1000
rxn00646	NA	NA	1	0	1000
rxn01117	D-arabinose 5-phosphate isomerase	5.3.1.13	1	-1000	1000
rxn01213	geranylpyrophosphate synthase	2.5.1.1	1	-1000	1000
rxn01265	nicotinate phosphoribosyltransferase	6.3.4.21/2.4.2.11	1	-1000	0
rxn01466	omega,E,E-farnesyl diphosphate synthase	2.5.1.10	1	0	1000
rxn01740	shikimate dehydrogenase	1.1.1.25	1	-1000	1000
rxn01790	2-dehydropantoate 2-reductase	1.1.1.169	1	-1000	1000
rxn02213	3-dehydroquinate dehydratase	4.2.1.10	1	0	1000
rxn02287	NA	NA	1	-1000	1000
rxn02331	3-deoxy-D-manno-octulosonate 8-phosphate synthase	2.5.1.55/4.1.2.16	1	-1000	0
rxn02404	NA	NA	1	0	1000
rxn02405	3-deoxy-manno-octulosonate cytidylyltransferase	2.7.7.38	1	0	1000
rxn02897	NA	NA	1	-1000	1000
rxn02928	4-hydroxy-tetrahydrodipicolinate reductase	1.17.1.8/1.3.1.26	1	-1000	0
rxn03130	UDP-2,3-diacylglucosamine diphosphatase	3.6.1.54	1	0	1000
rxn03146	NA	NA	1	-1000	1000
rxn03150	adenosylcobalamine-5'-phosphate phosphatase	3.1.3.73	1	0	1000
rxn03159	lipid A disaccharide synthase	2.4.1.182	1	-1000	1000
rxn03181	NA	NA	1	0	1000
rxn03182	NA	NA	1	0	1000
rxn03439	NA	NA	1	0	1000
rxn03511	ADP-L-glycero-D-mannoheptose 6-epimerase	5.1.3.20	1	-1000	1000
rxn03536	NA	NA	1	0	1000
rxn03537	NA	NA	1	-1000	1000
rxn03538	NA	NA	1	-1000	1000
rxn03917	D-sedoheptulose 7-phosphate isomerase	5.3.1.28	1	-1000	1000
rxn03919	D-glycero-beta-D-manno-heptose-1,7-bisphosphate 7-phosphatase	3.1.3.82	1	0	1000
rxn04464	flavin-dependent thymidylate synthase	2.1.1.148	1	0	1000
rxn04704	coproporphyrinogen III dehydrogenase	1.3.98.3	1	0	1000
rxn04954	5,10-methylenetetrahydrofolate reductase	1.5.1.20/1.1.1.171	1	-1000	0
rxn05029	cob(II)yrinate a,c-diamide reductase	2.5.1.17	1	-1000	1000
rxn05039	RIBOPHOSPHAT-RXN	3.1.3.104	1	0	1000
rxn05144	NA	NA	1	0	1000
rxn05275	NA	NA	1	0	1000
rxn05276	NA	NA	1	0	1000
[truncated: 107 more rows]

## Sheet: M. wolfeii curation
pathway	gene	should be present	reaction id	present	GPR in draft	gene ID according to eggNOG mapper or gapseq	modified gene ID	correct final GPR (if different from draft)	info used	direction in draft	correct final direction (if different from draft)
[truncated: 17 more rows]

[truncated: 1 more sheets: Limnochordia sp. 5 curation]
